# Supplementary material for: The Puzzle of Metabolite Exchange and Identification of Putative Octotrico Peptide Repeat Expression Regulators in the Nascent Photosynthetic Organelles of Paulinella chromatophora
Source: Front Microbiol. 2020 Nov 27;11:607182. doi: 10.3389/fmicb.2020.607182 (PMC7729196; doi:10.3389/fmicb.2020.607182)
Supplement: Supplementary file 2 [file Table_1.XLSX]

## Sheet: Summary
Table S1: Overview of proteins identified by protein mass spectrometry in MS/MS experiments 1 and 2.
The table lists all proteins identified in whole cell membranes (PM) and chromatophore membrane (CM) and lysate (CL) fractions that could be assigned an intensity. It shows how many (unique) peptides were identified that could be assigned to each protein. Annotation was performed with Blast2GO (Götz et al. 2008) with an E value cutoff of e-3 and curated manually. The presence of a chromatophore t…
		Protein Identification									Spectral Counts in Chromatophore		Exp. 1 mean norm. Intensity			Exp. 2 mean norm. Intensity			Enrichment Factor
Protein ID	Protein ID	Exp. 1 Peptides	Exp. 2 Peptides	Exp. 1 Razor + unique peptides	Exp. 2 Razor + unique peptides	Exp. 1 Unique peptides	Exp. 2 Unique peptides	Annotation	# of TMH	crTP?	Exp. 1 counts	Exp. 2 counts	CM	CL	PM	CM	CL	PM	Exp. 1 CM/CL	Exp. 2 CM/CL	Exp. 1 CM/PM	Exp. 2 CM/PM	Enriched in CM?	Import Candidate?	Import Candidate Singer et al. 2017?
scaffold27511-size502|m.132251	scaffold27511-m.132251	1		1		1		---NA---	0		3		3.71175e-07	1.05138e-05	NaN				0.0353035		CM only		E (HC)	yes
scaffold4077-size2035|m.39512	scaffold4077-m.39512	1		1		1		SEC12-like protein 2	0		0		6.22679e-07	NaN	8.35816e-06				CM only		0.0744996
scaffold12127-size1108|m.81924	scaffold12127-m.81924	3	3	3	3	3	3	actin-related protein 2/3 complex subunit 3-like	0		0	0	6.4781e-07	NaN	2.12014e-05	NaN	NaN	2.45669e-05	CM only	not found	0.0305551	PM only
scaffold13393-size1018|m.87145	scaffold13393-m.87145	1	2	1	2	1	2	predicted protein	0		0	0	7.07894e-07	NaN	4.37247e-06	NaN	NaN	2.63691e-05	CM only	not found	0.161898	PM only
scaffold11625-size1145|m.79774	scaffold11625-m.79774	2	3	2	3	2	3	CBS-domain-containing protein	0		0	0	7.16469e-07	NaN	1.73573e-05	NaN	NaN	2.19513e-05	CM only	not found	0.0412775	PM only
scaffold8067-size1472|m.62925	scaffold8067-m.62925	4	5	4	5	4	5	predicted protein	1		0	0	7.18418e-07	NaN	1.09807e-05	NaN	NaN	7.08787e-05	CM only	not found	0.0654255	PM only
scaffold5635-size1779|m.49335	scaffold5635-m.49335	1		1		1		Methionyl-tRNA formyltransferase	0	crTP	2		7.39208e-07	1.92594e-06	NaN				0.383816		CM only				predicted
scaffold27321-size507|m.131746	scaffold27321-m.131746	1		1		1		alpha/beta hydrolase	0		1		7.47102e-07	4.12962e-06	NaN				0.180913		CM only
scaffold2362-size2516|m.27110	scaffold2362-m.27110	4	5	4	5	4	5	prolyl-tRNA synthetase (ProRS)	0		0	0	7.5409e-07	NaN	8.53912e-05	NaN	NaN	7.93362e-05	CM only	not found	0.00883101	PM only
scaffold27-size12114|m.1134	scaffold27-m.1134	25	49	25	49	25	49	basement membrane-specific heparan sulfate proteoglycan core protein-like	1		0	0	7.76534e-07	NaN	0.000226555	NaN	NaN	0.000636827	CM only	not found	0.00342758	PM only
scaffold16099-size865|m.97405	scaffold16099-m.97405	7	9	7	9	7	9	40S ribosomal protein S8	0		0	1	7.95034e-07	NaN	0.00036874	NaN	NaN	0.000562338	CM only	not found	0.00215608	PM only
scaffold4831-size1898|m.44387	scaffold4831-m.44387	5	5	5	5	5	5	Flavocytochrome c	0		0	0	8.34985e-07	3.01454e-06	4.24094e-05	NaN	NaN	5.09181e-05	0.276986	not found	0.0196887	PM only
scaffold10487-size1238|m.74683	scaffold10487-m.74683	4	4	4	4	4	4	enoyl-CoA hydratase	0		0	0	8.55059e-07	NaN	5.14807e-05	NaN	NaN	4.71019e-05	CM only	not found	0.0166093	PM only
PCH_375497_376912	PCC0338	1		1		1		isochorismate synthase	0		1		8.69314e-07	1.57491e-06	NaN				0.551978		CM only
scaffold14258-size965|m.90538	scaffold14258-m.90538	2		2		2		predicted protein	0		1		9.53273e-07	2.96111e-06	5.85082e-06				0.321932		0.16293
scaffold34931-size386|m.150111	scaffold34931-m.150111	1		1		1		---NA---	1		2		1.01791e-06	2.02981e-06	NaN				0.501482		CM only
scaffold6126-size1709|m.52310	scaffold6126-m.52310	6	9	6	9	6	9	acyl-CoA dehydrogenase NM domain-like protein	0		0	0	1.03773e-06	2.78488e-06	5.90233e-05	NaN	NaN	0.000120006	0.37263	not found	0.0175817	PM only
scaffold2336-size2529|m.26886	scaffold2336-m.26886	10		10		10		polyadenylate binding protein	0		0		1.11296e-06	NaN	0.000362176				CM only		0.00307296
scaffold2409-size2499|m.27466	scaffold2409-m.27466	6	9	6	9	6	9	glutamine synthetase, catalytic domain protein protein	0		0	0	1.12122e-06	NaN	0.000145895	NaN	NaN	0.000184352	CM only	not found	0.00768515	PM only
scaffold6769-size1621|m.56056	scaffold6769-m.56056	4	4	4	4	4	4	saccharopine dehydrogenase [NAD+, L-lysine-forming]	0		0	0	1.14089e-06	NaN	2.94744e-05	NaN	NaN	3.67724e-05	CM only	not found	0.0387077	PM only
scaffold15092-size917|m.93742	scaffold15092-m.93742	6	5	6	5	6	5	cytoplasmic protein	0		0	0	1.14374e-06	NaN	0.000194166	NaN	NaN	0.000188903	CM only	not found	0.00589051	PM only
scaffold11481-size1156|m.79145	scaffold11481-m.79145	18	11	18	11	18	11	F0F1 ATP synthase subunit delta	0		1	0	1.15388e-06	1.34643e-05	0.00134132	NaN	NaN	0.00166474	0.0856992	not found	0.00086026	PM only
scaffold50027-size260|m.180867	scaffold50027-m.180867	1		1		1		---NA---	0		3		1.1576e-06	1.76137e-06	NaN				0.657217		CM only		E (HC)	yes
scaffold5681-size1771|m.49601	scaffold5681-m.49601	2	3	2	3	2	3	thioredoxin-like	0		0	0	1.16339e-06	1.79784e-06	1.36988e-05	NaN	NaN	1.99657e-05	0.647103	not found	0.0849259	PM only
scaffold4228-size2007|m.40510	scaffold4228-m.40510	2	3	2	3	2	3	aldehyde dehydrogenase family protein	1		0	0	1.17006e-06	NaN	3.06369e-05	NaN	NaN	1.81679e-05	CM only	not found	0.0381912	PM only
scaffold54-size8981|m.1915	scaffold54-m.1915	17	26	17	26	16	26	class VII unconventional myosin	0		0	0	1.19166e-06	4.25028e-06	0.000326709	NaN	NaN	0.000469873	0.280371	not found	0.00364746	PM only
scaffold498-size4290|m.9156	scaffold498-m.9156	4	2	4	2	4	2	telomerase protein component 1-like	0		0	0	1.19762e-06	NaN	1.72417e-05	NaN	NaN	3.75492e-05	CM only	not found	0.0694605	PM only
scaffold280-size5211|m.6117	scaffold280-m.6117	10	14	10	14	10	14	predicted protein	0		0	0	1.22371e-06	2.73541e-06	0.000202469	NaN	NaN	0.000360746	0.447358	not found	0.00604392	PM only
scaffold3549-size2151|m.35880	scaffold3549-m.35880	14	17	9	9	9	9	UDP-sugar pyrophosphorylase	0		0	0	1.27708e-06	NaN	0.000273011	NaN	NaN	0.000367033	CM only	not found	0.00467777	PM only
scaffold4887-size1888|m.44733	scaffold4887-m.44733	1	2	1	2	1	2	putative acid phosphatase	1		0	0	1.29893e-06	NaN	1.31742e-05	NaN	NaN	3.11892e-05	CM only	not found	0.0985963	PM only
scaffold625-size3991|m.10748	scaffold625-m.10748	3	3	3	3	3	3	---NA---	0		0	0	1.33007e-06	NaN	5.17527e-05	NaN	NaN	6.48633e-05	CM only	not found	0.0257005	PM only
scaffold31821-size428|m.142969	scaffold31821-m.142969	2		2		2		DUF3493 domain-containing protein	2		4		1.33984e-06	1.32684e-06	3.46363e-06				1.0098		0.38683		D
scaffold16127-size863|m.97519	scaffold16127-m.97519	1	2	1	2	1	2	---NA---	0		0	1	NaN	NaN	2.32901e-05	1.40887e-06	NaN	1.75039e-05	not found	CM only	PM only	0.0804889
scaffold3452-size2177|m.35234	scaffold3452-m.35234	13	17	7	10	7	10	glyceraldehyde-3-phosphate dehydrogenase	0		0	0	1.42564e-06	NaN	0.000137565	NaN	NaN	0.000317794	CM only	not found	0.0103635	PM only
PCH_43960_44628	PCC0042	1		1		1		cofactor assembly of complex C subunit B	2		0		1.47682e-06	NaN	3.69576e-06				CM only		0.399599
scaffold35895-size375|m.152199	scaffold35895-m.152199	2	3	2	3	2	3	---NA---	0		7	6	1.48117e-06	2.34019e-05	NaN	NaN	3.45946e-05	NaN	0.0632925	CL only	CM only	not found	E (HC)	yes	MS
scaffold11479-size1156|m.79143	scaffold11479-m.79143	5	6	5	6	5	6	cytochrome c1, heme protein, mitochondrial	0		0	0	1.50042e-06	NaN	0.000439917	NaN	NaN	0.000800606	CM only	not found	0.0034107	PM only
scaffold1750-size2850|m.21953	scaffold1750-m.21953	6	7	6	7	2	3	calcium-transporting P-type ATPase, PMR1-type	4		0	0	1.52552e-06	NaN	5.23127e-05	NaN	NaN	0.000104073	CM only	not found	0.0291616	PM only
scaffold14010-size980|m.89546	scaffold14010-m.89546	1	2	1	2	1	2	6-phosphogluconolactonase	0		0	0	1.5426e-06	NaN	6.35012e-06	NaN	NaN	1.61462e-05	CM only	not found	0.242924	PM only
scaffold2566-size2443|m.28729	scaffold2566-m.28729	9	13	9	13	9	13	predicted protein	0		0	0	1.54273e-06	NaN	0.000231704	NaN	NaN	0.000367454	CM only	not found	0.00665819	PM only
scaffold11997-size1116|m.81362	scaffold11997-m.81362	1	1	1	1	1	1	Thiamin diphosphate-binding protein	0		0	0	1.54532e-06	2.63725e-06	2.51788e-05	NaN	NaN	5.29214e-05	0.585957	not found	0.0613738	PM only
scaffold2942-size2322|m.31577	scaffold2942-m.31577	8	15	8	15	8	15	hydroxylamine reductase	0		0	1	5.3587e-07	NaN	5.34603e-05	4.88531e-06	NaN	0.000336132	CM only	CM only	0.0100237	0.0145339
scaffold8446-size1430|m.64916	scaffold8446-m.64916	1		1		1		---NA---	0		0		1.66242e-06	NaN	0.000269087				CM only		0.006178
scaffold379-size4694|m.7574	scaffold379-m.7574	9	15	9	15	9	15	alpha-actinin, sarcomeric isoform X1	0		0	0	1.6797e-06	NaN	0.000157558	NaN	NaN	0.000444497	CM only	not found	0.0106608	PM only
scaffold17326-size806|m.101731	scaffold17326-m.101731	6	4	6	4	6	4	---NA---	0		0	0	1.71678e-06	NaN	0.000128558	NaN	NaN	0.000650321	CM only	not found	0.0133542	PM only
scaffold7451-size1537|m.59714	scaffold7451-m.59714	15	18	15	18	15	18	mitochondrial phosphate carrier 1, minor isoform	3		1	1	1.72476e-06	7.8534e-06	0.000514276	NaN	NaN	0.00237038	0.219619	not found	0.00335376	PM only
scaffold6448-size1664|m.54194	scaffold6448-m.54194	1		1		1		predicted protein	0		3		1.73567e-06	3.48287e-06	NaN				0.498344		CM only		E (HC)	yes
scaffold8519-size1421|m.65259	scaffold8519-m.65259	4	4	4	4	4	4	RPEL repeat protein	0		0	0	1.75455e-06	NaN	9.26602e-05	NaN	NaN	4.64186e-05	CM only	not found	0.0189353	PM only
scaffold11574-size1150|m.79553	scaffold11574-m.79553	1	1	1	1	1	1	U2 small nuclear ribonucleoprotein B''	0		0	0	1.77034e-06	NaN	1.42627e-05	NaN	NaN	8.32363e-06	CM only	not found	0.124123	PM only
scaffold24217-size575|m.123196	scaffold24217-m.123196	6	3	6	3	6	3	ribosomal protein RPS15A	0		0	0	1.80924e-06	NaN	0.000246307	NaN	NaN	0.000150137	CM only	not found	0.00734546	PM only
scaffold18044-size774|m.104255	scaffold18044-m.104255	5	5	5	5	5	5	---NA---	0		0	1	5.50927e-07	NaN	0.000420106	6.18199e-06	NaN	0.000420422	CM only	CM only	0.0013114	0.0147042
scaffold46051-size286|m.173255	scaffold46051-m.173255	1	1	1	1	1	1	---NA---	0		3	1	1.90186e-06	1.12963e-05	NaN	NaN	7.73266e-06	NaN	0.168361	CL only	CM only	not found	E (HC)	yes	MS
scaffold7914-size1490|m.62160	scaffold7914-m.62160	8	10	7	10	7	7	14-3-3-like protein	0		0	0	2.15098e-06	NaN	0.000411472	1.7508e-06	NaN	0.000711877	CM only	CM only	0.00522754	0.00245941
scaffold28115-size491|m.133819	scaffold28115-m.133819	5	4	5	4	5	4	---NA---	0		13	6	1.9704e-06	6.2269e-05	9.38839e-07	NaN	2.29863e-05	2.12292e-06	0.0316434	CL only	2.09876	PM only	E (HC)	yes	MS
scaffold3577-size2145|m.36107	scaffold3577-m.36107	1	3	1	2	1	2	fimbrin-like protein	0		0	0	1.97104e-06	NaN	1.67427e-05	NaN	NaN	3.12071e-05	CM only	not found	0.117725	PM only
scaffold8972-size1373|m.67468	scaffold8972-m.67468	2	5	2	5	2	5	putative nuclear protein Qri2/Nse4	0		0	0	1.97392e-06	NaN	3.17026e-05	NaN	NaN	0.000116974	CM only	not found	0.0622637	PM only
scaffold15987-size872|m.96978	scaffold15987-m.96978	2	4	2	2	2	2	AChain A, Structure Of The Pleckstrin Homology Domain From Phospholipase C Delta In Complex With Inositol Trisphosphate	0		0	0	1.99837e-06	NaN	3.97071e-05	NaN	NaN	8.36769e-05	CM only	not found	0.0503276	PM only
scaffold23027-size606|m.119811	scaffold23027-m.119811	2	1	2	1	2	1	hypothetical cytosolic protein	0		4	1	2.02464e-06	1.81387e-05	NaN	NaN	1.56994e-05	NaN	0.11162	CL only	CM only	not found	E (HC)	yes
scaffold2728-size2384|m.29940	scaffold2728-m.29940	4	6	4	6	4	6	signal peptide peptidase SppA	0		0	0	2.0436e-06	NaN	6.83054e-05	NaN	NaN	4.45884e-05	CM only	not found	0.0299186	PM only
PCH_801575_802654	PCC0735	2	2	2	2	2	2	glycosyl transferase	0		1	1	2.05112e-06	2.77749e-06	NaN	NaN	1.13803e-05	NaN	0.738482	CL only	CM only	not found
scaffold3833-size2088|m.37875	scaffold3833-m.37875	6	6	6	6	6	6	SDR family oxidoreductase	0		0	1	2.10191e-06	NaN	0.000205538	NaN	3.67168e-05	0.000183657	CM only	CL only	0.0102264	PM only
scaffold5315-size1823|m.47383	scaffold5315-m.47383	2	3	2	3	2	3	coproporphyrinogen III oxidase	0	crTP	4	3	2.11458e-06	4.80064e-06	NaN	NaN	8.43355e-06	NaN	0.44048	CL only	CM only	not found	E (HC)	yes	predicted
scaffold48833-size267|m.178579	scaffold48833-m.178579	1		1		1		ATP-dependent DNA helicase RecG	0		2		2.12952e-06	6.56661e-07	NaN				3.24295		CM only
scaffold7354-size1550|m.59226	scaffold7354-m.59226	6	8	6	8	6	8	ATP-dependent RNA helicase uap56	0		0	0	2.13479e-06	NaN	0.000150841	NaN	NaN	0.000229888	CM only	not found	0.0141526	PM only
scaffold7777-size1506|m.61449	scaffold7777-m.61449	8	13	8	13	7	11	enolase	0		1	0	2.14065e-06	NaN	5.44256e-05	NaN	NaN	0.000336993	CM only	not found	0.0393316	PM only
scaffold4683-size1925|m.43421	scaffold4683-m.43421	2	2	2	2	2	2	phosphoribosylpyrophosphate synthetase, putative	0		0	0	2.17867e-06	NaN	1.03264e-05	NaN	NaN	2.45659e-05	CM only	not found	0.210981	PM only
scaffold1668-size2892|m.21246	scaffold1668-m.21246	2	3	2	3	2	3	NADP-dependent isocitrate dehydrogenase	0		0	0	2.2094e-06	NaN	8.80358e-06	NaN	NaN	2.67357e-05	CM only	not found	0.250966	PM only
scaffold5455-size1805|m.48240	scaffold5455-m.48240	6	7	6	7	6	7	60S ribosomal protein L13-1-like	0		0	0	2.22562e-06	1.04931e-05	0.000310185	NaN	NaN	0.000435304	0.212103	not found	0.00717513	PM only
scaffold2213-size2585|m.25896	scaffold2213-m.25896	9	12	9	12	9	12	long-chain-fatty-acid--CoA ligase ACSBG2-like isoform X1	0		0	0	2.2307e-06	1.04159e-06	0.000365948	NaN	NaN	0.000585092	2.14162	not found	0.00609568	PM only
scaffold9817-size1295|m.71516	scaffold9817-m.71516	3	3	3	3	3	3	malate dehydrogenase	0		0	0	2.24515e-06	NaN	3.76181e-05	NaN	NaN	3.86173e-05	CM only	not found	0.0596827	PM only
scaffold4850-size1895|m.44504	scaffold4850-m.44504	18	17	18	17	18	17	tubulin beta chain	0		0	0	2.24795e-06	NaN	0.001347	NaN	NaN	0.00230074	CM only	not found	0.00166886	PM only
scaffold115-size6930|m.3213	scaffold115-m.3213	1	1	1	1	1	1	tetratricopeptide repeat domain containing protein	0		0	0	2.25524e-06	NaN	5.55802e-05	NaN	NaN	0.000123303	CM only	not found	0.0405763	PM only
scaffold793-size3693|m.12691	scaffold793-m.12691	3	3	3	3	3	3	eukaryotic translation initiation factor 4G	0		0	0	2.25577e-06	1.20542e-06	2.76682e-05	NaN	NaN	2.33477e-05	1.87135	not found	0.0815293	PM only
scaffold10999-size1197|m.76989	scaffold10999-m.76989	5	7	5	7	5	7	basic calponin isoform 4, putative	0		0	0	2.28536e-06	1.39025e-06	0.000147037	NaN	NaN	0.000283674	1.64385	not found	0.0155427	PM only
scaffold6407-size1669|m.53968	scaffold6407-m.53968	3	2	3	2	3	2	ribonucleoside-diphosphate reductase small chain	0		0	0	2.30652e-06	1.21256e-05	3.41387e-05	NaN	NaN	5.18584e-05	0.190219	not found	0.067563	PM only
PCH_98024_99076	PCC0094	3		3		3		23S rRNA (adenine(2503)-C(2))-methyltransferase RlmN	0		5		2.32861e-06	7.12339e-06	NaN				0.326897		CM only		E (HC)
scaffold2205-size2587|m.25816	scaffold2205-m.25816	6	7	4	6	4	6	cysteine synthase A	0		0	0	2.35746e-06	NaN	9.97736e-05	NaN	NaN	4.10536e-05	CM only	not found	0.0236281	PM only
scaffold1086-size3340|m.15778	scaffold1086-m.15778	5	10	5	10	5	10	alanine--tRNA ligase	0		0	0	2.38107e-06	1.72146e-06	3.53128e-05	NaN	NaN	4.61569e-05	1.38317	not found	0.0674278	PM only
scaffold9486-size1327|m.69937	scaffold9486-m.69937	1	2	1	2	1	2	hypothetical protein OsJ_03229	0	crTP	3	3	2.384e-06	4.37721e-06	NaN	NaN	6.33561e-06	NaN	0.544638	CL only	CM only	not found	E (HC)	yes	predicted
scaffold23166-size602|m.120201	scaffold23166-m.120201	2		2		2		NUMOD1 domain	0		7		2.43179e-06	6.09641e-06	NaN				0.398889		CM only		E (HC)	yes
scaffold17997-size776|m.104102	scaffold17997-m.104102	1	3	1	3	1	3	---NA---	0		0	0	2.44676e-06	NaN	3.45804e-05	NaN	NaN	6.48321e-05	CM only	not found	0.0707558	PM only
scaffold44459-size297|m.170131	scaffold44459-m.170131	5	3	5	3	5	3	elongation factor 1-beta	0		1	0	2.48052e-06	6.33073e-06	0.000114165	NaN	NaN	0.000126126	0.391823	not found	0.0217275	PM only
scaffold16758-size831|m.99770	scaffold16758-m.99770	10		10		10		40S ribosomal protein S5	0		0		2.48736e-06	NaN	0.00168977				CM only		0.00147201
scaffold13091-size1038|m.85922	scaffold13091-m.85922	7	5	7	5	7	5	mitochondrial carrier family	0		0	0	2.49533e-06	NaN	0.000142295	NaN	NaN	0.000158388	CM only	not found	0.0175364	PM only
scaffold3289-size2218|m.34058	scaffold3289-m.34058	12	16	12	16	10	15	phosphoribosylglycinamide synthetase	0		0	0	2.56923e-06	5.45702e-05	0.000767526	NaN	NaN	0.0012339	0.0470813	not found	0.00334742	PM only
scaffold22221-size630|m.117439	scaffold22221-m.117439	5	4	5	4	5	4	DUF543-domain-containing protein	1		0	0	2.57054e-06	NaN	0.000287278	NaN	NaN	0.000320008	CM only	not found	0.00894792	PM only
PCH_777332_777793	PCC0710	2		2		2		3-hydroxyacyl-[acyl-carrier-protein] dehydratase FabZ	0		5		2.57435e-06	1.21528e-05	7.05027e-07				0.211833		3.65142		E (HC)
scaffold6520-size1655|m.54603	scaffold6520-m.54603	9	9	7	8	7	8	gelsolin-like protein 2	0		0	0	2.58893e-06	6.00121e-06	0.000348527	NaN	NaN	0.000348352	0.431401	not found	0.00742821	PM only
scaffold17790-size785|m.103358	scaffold17790-m.103358	3	5	3	4	3	4	heterogeneous nuclear ribonucleoprotein 1-like	0		0	0	2.60895e-06	NaN	0.000203741	NaN	NaN	8.39776e-05	CM only	not found	0.0128053	PM only
scaffold6013-size1724|m.51657	scaffold6013-m.51657	7	13	7	13	7	13	ATP-dependent protease HslVU, ATPase subunit	0		0	0	2.65997e-06	NaN	0.000217704	NaN	NaN	0.000227137	CM only	not found	0.0122183	PM only
scaffold12880-size1051|m.85084	scaffold12880-m.85084	3	2	3	2	3	2	---NA---	0		1	0	2.68448e-06	NaN	0.000324808	NaN	NaN	0.000298331	CM only	not found	0.00826482	PM only
scaffold6917-size1603|m.56813	scaffold6917-m.56813	3	2	3	2	3	2	3-ketoacyl-CoA thiolase B, peroxisomal isoform X2	0		0	0	2.74096e-06	8.56961e-07	2.25943e-05	NaN	NaN	1.4581e-05	3.19847	not found	0.121312	PM only
scaffold32873-size413|m.145447	scaffold32873-m.145447	1	1	1	1	1	1	---NA---	0		3	1	2.80375e-06	7.74083e-06	NaN	NaN	NaN	9.75319e-06	0.362202	not found	CM only	PM only	E (HC)	yes
scaffold8167-size1461|m.63446	scaffold8167-m.63446	6	8	6	8	6	8	NADH dehydrogenase [ubiquinone] 1 alpha subcomplex subunit 9, mitochondrial	0		0	0	2.83795e-06	NaN	0.000140211	NaN	NaN	0.000220792	CM only	not found	0.0202406	PM only
PCH_1017515_1017916	PCC0919	2	2	2	2	2	2	hypothetical protein	0		5	3	2.84221e-06	4.22386e-06	NaN	NaN	2.99693e-05	NaN	0.672893	CL only	CM only	not found	E (HC)
scaffold10633-size1226|m.75352	scaffold10633-m.75352	6	3	6	3	6	3	predicted protein	1		0	0	2.84237e-06	5.93353e-06	0.000130514	NaN	NaN	0.000171765	0.479034	not found	0.0217783	PM only
PCH_1020985_1021488	PCC0922	1		1		1		possible acetyltransferase	0		2		2.86416e-06	2.64861e-06	NaN				1.08138		CM only
scaffold9910-size1287|m.71955	scaffold9910-m.71955	8	8	8	8	4	3	---NA---	0		2	3	2.91332e-06	2.07698e-06	0.00020799	NaN	7.38173e-06	0.00043361	1.40267	CL only	0.014007	PM only
scaffold57088-size220|m.194253	scaffold57088-m.194253	1	1	1	1	1	1	---NA---	0		3	2	2.91758e-06	5.24436e-06	2.76831e-06	NaN	7.35031e-06	8.35631e-06	0.556328	CL only	1.05392	PM only	E (LC)	yes	MS
scaffold20635-size680|m.112621	scaffold20635-m.112621	2		2		2		---NA---	0		6		2.94507e-06	9.73781e-06	3.6025e-06				0.302436		0.817506		E (LC)	yes
scaffold1940-size2739|m.23610	scaffold1940-m.23610	1	4	1	4	1	4	glucosamine--fructose-6-phosphate aminotransferase (isomerizing), putative	0		0	0	2.95862e-06	NaN	5.60569e-06	NaN	NaN	8.67702e-05	CM only	not found	0.527789	PM only
scaffold4411-size1975|m.41686	scaffold4411-m.41686	13	15	13	15	13	15	Mitochondrial-processing peptidase subunit beta	0		0	0	2.96292e-06	2.78617e-06	0.00106751	NaN	NaN	0.00152074	1.06344	not found	0.00277554	PM only
scaffold1641-size2909|m.21012	scaffold1641-m.21012	4	12	4	12	4	12	phosphoenolpyruvate carboxylase	0		0	0	2.97845e-06	NaN	0.000137021	NaN	NaN	0.000294331	CM only	not found	0.0217372	PM only
scaffold64149-size182|m.207190	scaffold64149-m.207190	1	2	1	2	1	2	---NA---	0		1	2	2.99684e-06	4.07126e-06	4.45541e-06	NaN	1.58932e-05	3.55049e-05	0.736098	CL only	0.672631	PM only
scaffold10210-size1261|m.73385	scaffold10210-m.73385	6	8	6	8	6	8	stomatin-like protein 2, mitochondrial	0		0	0	3.01931e-06	NaN	0.000300515	NaN	NaN	0.000195663	CM only	not found	0.0100471	PM only
scaffold17181-size811|m.101222	scaffold17181-m.101222	2		2		2		peroxiredoxin	0		0		3.02764e-06	2.15802e-05	0.000111904				0.140297		0.0270557
PCH_649238_649996	PCC0572	1	1	1	1	1	1	tRNA pseudouridine(38-40) synthase TruA	0		3	1	3.0495e-06	3.53581e-06	NaN	NaN	3.57542e-06	NaN	0.862462	CL only	CM only	not found	E (HC)
PCH_483174_484163	PCC0423	2		2		2		4-hydroxythreonine-4-phosphate dehydrogenase PdxA	0		3		3.06997e-06	4.68874e-06	NaN				0.654753		CM only		E (HC)
scaffold12756-size1060|m.84581	scaffold12756-m.84581	3	2	3	2	3	2	---NA---	3		0	0	3.11079e-06	NaN	7.16593e-05	NaN	NaN	3.098e-05	CM only	not found	0.0434108	PM only
scaffold11471-size1157|m.79106	scaffold11471-m.79106	4	4	4	4	4	4	ribosomal protein rps20	0		0	0	3.11925e-06	NaN	0.000214927	NaN	NaN	0.000252573	CM only	not found	0.0145131	PM only
scaffold1358-size3109|m.18392	scaffold1358-m.18392	4	9	4	9	4	9	acyl CoA:acetate/3-ketoacid CoA transferase	0		0	0	3.14569e-06	5.84915e-07	0.000102897	NaN	NaN	0.000187662	5.37804	not found	0.0305713	PM only
scaffold28896-size476|m.135730	scaffold28896-m.135730	3	1	3	1	3	1	DUF1679 domain-containing protein	0		4	4	2.10113e-06	8.95136e-06	NaN	4.83065e-06	1.61911e-05	NaN	0.234727	0.298353	CM only	CM only	E (HC)	yes
scaffold43420-size305|m.168088	scaffold43420-m.168088	1	1	1	1	1	1	---NA---	0		1	1	3.19917e-06	5.25821e-06	NaN	NaN	7.10478e-06	NaN	0.608415	CL only	CM only	not found			MS
scaffold5982-size1728|m.51486	scaffold5982-m.51486	2	3	2	3	2	3	short-chain dehydrogenase/reductase	0		0	0	3.20829e-06	3.82979e-06	2.61187e-05	NaN	NaN	4.95818e-05	0.837719	not found	0.122835	PM only
scaffold10547-size1233|m.74954	scaffold10547-m.74954	5	11	5	11	5	11	cystathionine-beta-synthase domain-containing protein	0		0	0	3.21659e-06	NaN	0.000183526	NaN	NaN	0.000971142	CM only	not found	0.0175267	PM only
scaffold32070-size425|m.143551	scaffold32070-m.143551	1		1		1		Nif11-like leader peptide family natural product precursor	0		2		3.22219e-06	5.28018e-06	NaN				0.610242		CM only
scaffold10608-size1228|m.75229	scaffold10608-m.75229	6	5	6	5	6	5	myristoyl transferase	0		0	1	3.23805e-06	NaN	0.000257854	NaN	NaN	0.000316799	CM only	not found	0.0125577	PM only
scaffold3418-size2185|m.34975	scaffold3418-m.34975	6	9	6	9	6	9	succinate dehydrogenase [ubiquinone] flavoprotein subunit 1, mitochondrial	0		3	1	3.27421e-06	1.07781e-05	0.000163481	NaN	3.72633e-06	0.000329356	0.303784	CL only	0.0200281	PM only	D
scaffold25231-size551|m.126066	scaffold25231-m.126066	2	2	2	2	2	2	thioredoxin F-type, chloroplastic-like	0		3	2	3.30085e-06	7.42459e-06	NaN	NaN	1.24304e-05	NaN	0.444584	CL only	CM only	not found	E (HC)	yes
PCH_516580_517980	PCC0450	2	3	2	3	2	3	magnesium transporter	5		5	3	1.22267e-06	1.24355e-06	NaN	9.16547e-06	2.93294e-06	5.01285e-06	0.983203	3.12501	CM only	1.82839	E (HC)
scaffold17589-size794|m.102663	scaffold17589-m.102663	5	3	5	3	5	3	nucleoside diphosphate kinase	1		0	2	7.60141e-07	NaN	5.58555e-05	1.48018e-05	3.33906e-06	0.000288498	CM only	4.43292	0.0136091	0.0513063
scaffold1913-size2753|m.23373	scaffold1913-m.23373	2	1	2	1	2	1	pyrophosphate-energized membrane proton pump 2 isoform X1	16		0	0	3.36368e-06	NaN	8.13697e-06	NaN	NaN	1.7236e-05	CM only	not found	0.413383	PM only
scaffold20528-size683|m.112289	scaffold20528-m.112289	2	1	2	1	2	1	---NA---	0		7	3	3.36439e-06	3.30464e-05	NaN	NaN	2.60822e-05	NaN	0.101808	CL only	CM only	not found	E (HC)	yes
scaffold35944-size374|m.152301	scaffold35944-m.152301	1		1		1		---NA---	0		1		3.36495e-06	NaN	NaN				CM only		CM only
scaffold23600-size591|m.121485	scaffold23600-m.121485	1	1	1	1	1	1	predicted protein	4		0	0	3.39189e-06	NaN	2.80383e-05	NaN	NaN	0.000101294	CM only	not found	0.120974	PM only
scaffold5777-size1756|m.50226	scaffold5777-m.50226	8	8	8	8	8	8	pyruvate dehydrogenase complex dihydrolipoamide acetyltransferase	0		0	0	3.40638e-06	NaN	0.000175177	NaN	NaN	0.000233591	CM only	not found	0.0194454	PM only
scaffold42424-size313|m.166038	scaffold42424-m.166038	1	2	1	2	1	2	---NA---	2		2	2	1.28519e-06	2.38682e-06	NaN	9.33278e-06	8.00499e-06	NaN	0.538452	1.16587	CM only	CM only
scaffold12616-size1069|m.84005	scaffold12616-m.84005	3	7	3	1	3	1	succinate dehydrogenase iron-sulfur protein, mitochondrial precursor	0		0	0	3.48248e-06	4.70348e-06	0.000221191	NaN	NaN	7.91074e-06	0.740404	not found	0.0157442	PM only
scaffold4370-size1983|m.41399	scaffold4370-m.41399	2	1	2	1	2	1	---NA---	0		0	0	3.50495e-06	NaN	2.91511e-05	NaN	NaN	3.32955e-05	CM only	not found	0.120234	PM only
scaffold19684-size713|m.109661	scaffold19684-m.109661	4	3	4	3	4	3	---NA---	1		0	0	3.65137e-06	NaN	0.00020449	NaN	NaN	0.000167673	CM only	not found	0.0178559	PM only
scaffold27326-size506|m.131755	scaffold27326-m.131755	1		1		1		Adenylosuccinate lyase	0		1		3.66103e-06	3.0171e-06	NaN				1.21343		CM only
scaffold1715-size2867|m.21655	scaffold1715-m.21655	1	2	1	2	1	2	phosphoenolpyruvate carboxykinase (ATP)	0	crTP	3	1	3.681e-06	9.91382e-06	4.84381e-06	NaN	4.56956e-06	7.66163e-06	0.3713	CL only	0.75994	PM only	E (LC)	yes	predicted
PCH_438355_439707	PCC0387	1		1		1		anthranilate synthase component I family protein	0		1		3.68263e-06	NaN	NaN				CM only		CM only
scaffold7880-size1494|m.61992	scaffold7880-m.61992	2	5	2	5	2	5	peptide-methionine (S)-S-oxide reductase MsrA	0	crTP	4	13	3.68673e-06	2.47923e-05	2.02946e-06	NaN	3.03533e-05	NaN	0.148705	CL only	1.81661	not found	E (HC)	yes	MS
scaffold22892-size610|m.119432	scaffold22892-m.119432	1	1	1	1	1	1	---NA---	1		0	1	NaN	NaN	1.48544e-05	3.70082e-06	NaN	9.67228e-05	not found	CM only	PM only	0.0382621
PCH_229234_230277	PCC0208	6	6	6	6	6	6	DUF3326 domain-containing protein	0		10	5	3.71115e-06	1.41865e-05	NaN	NaN	2.51023e-05	NaN	0.261597	CL only	CM only	not found	E (HC)
PCH_908951_909661	PCC0828	2		2		2		1-acyl-sn-glycerol-3-phosphate acyltransferase	0		6		3.72602e-06	7.30152e-06	NaN				0.510307		CM only		E (HC)
scaffold52878-size243|m.186367	scaffold52878-m.186367	1		1		1		---NA---	0		3		3.7544e-06	1.1114e-05	NaN				0.337807		CM only		E (HC)	yes
scaffold117-size6913|m.3244	scaffold117-m.3244	9	17	9	17	9	17	acetyl-CoA carboxylase	0		0	0	3.7993e-06	2.41322e-06	0.000111765	NaN	NaN	0.000274682	1.57437	not found	0.0339936	PM only
scaffold9265-size1345|m.68882	scaffold9265-m.68882	6	9	6	9	6	9	flavin reductase	0	crTP	17	11	3.90724e-06	4.63635e-05	NaN	NaN	0.000113272	1.68254e-05	0.0842741	CL only	CM only	PM only	E (HC)	yes	predicted
PCH_508864_510636	PCC0444	1		1		1		aspartate kinase	0		1		3.94839e-06	NaN	NaN				CM only		CM only
PCH_497417_499171	PCC0436	1		1		1		DNA polymerase III subunit gamma/tau	0		4		3.95978e-06	NaN	NaN				CM only		CM only		E (HC)
PCH_94092_95396	PCC0090	3	4	3	4	3	4	UDP-N-acetylglucosamine 1-carboxyvinyltransferase	0		2	4	3.96002e-06	2.21606e-06	5.28581e-06	NaN	5.61931e-06	NaN	1.78696	CL only	0.749178	not found
scaffold4089-size2033|m.39593	scaffold4089-m.39593	1		1		1		3-mercaptopyruvate sulfurtransferase	0		2		3.98602e-06	2.25065e-06	1.43942e-06				1.77105		2.76919
scaffold13520-size1012|m.87654	scaffold13520-m.87654	3	1	3	1	3	1	predicted protein	1		0	0	3.994e-06	1.58986e-06	2.60262e-05	NaN	NaN	4.06813e-05	2.51216	not found	0.153461	PM only
scaffold4879-size1889|m.44690	scaffold4879-m.44690	3		3		3		CBBY-like protein	0	crTP	5		4.00718e-06	2.63843e-06	NaN				1.51878		CM only		E (HC)	yes	MS
scaffold32507-size419|m.144601	scaffold32507-m.144601	1	1	1	1	1	1	---NA---	1		2	4	7.84581e-06	4.69759e-06	6.34153e-06	2.15941e-06	NaN	6.58784e-06	1.67018	CM only	1.23721	0.327787	D
PCH_54725_55714	PCC0053	1		1		1		DUF3086 domain-containing protein	0		0		4.13962e-06	7.40255e-06	NaN				0.559215		CM only
scaffold9950-size1284|m.72136	scaffold9950-m.72136	20	14	20	14	20	14	prohibitin	0		3	2	4.15402e-06	4.04854e-06	0.00271985	NaN	NaN	0.00228034	1.02605	not found	0.0015273	PM only	D
scaffold1213-size3221|m.17029	scaffold1213-m.17029	1	2	1	2	1	2	gelation factor	0		0	0	4.16946e-06	NaN	1.47327e-05	NaN	NaN	1.98227e-05	CM only	not found	0.283007	PM only
scaffold8197-size1457|m.63610	scaffold8197-m.63610	13	8	13	8	13	8	predicted protein	2		0	0	4.18152e-06	4.1973e-06	0.000848956	NaN	NaN	0.000338368	0.996239	not found	0.00492548	PM only
scaffold4076-size2036|m.39507	scaffold4076-m.39507	6	11	6	11	6	11	uracil-DNA glycosylase	0		0	0	4.19079e-06	NaN	5.29287e-05	NaN	NaN	0.000305915	CM only	not found	0.0791781	PM only
scaffold6608-size1643|m.55128	scaffold6608-m.55128	2	1	2	1	2	1	secretory carrier-associated membrane protein 1	4		0	0	4.20919e-06	NaN	3.25255e-05	NaN	NaN	1.23714e-05	CM only	not found	0.129412	PM only
scaffold10225-size1260|m.73457	scaffold10225-m.73457	9	10	9	10	9	10	Peroxisomal multifunctional enzyme	0		0	0	4.22483e-06	4.36849e-06	0.000192185	NaN	NaN	0.000426017	0.967115	not found	0.0219831	PM only
scaffold10720-size1218|m.75732	scaffold10720-m.75732	5	5	5	5	5	5	60S ribosomal protein L23	0		0	0	4.2826e-06	1.49634e-06	0.000295302	NaN	NaN	0.000426915	2.86205	not found	0.0145024	PM only
scaffold34592-size390|m.149359	scaffold34592-m.149359	1		1		1		rhodanese-like domain-containing protein	0		0		4.35666e-06	NaN	1.76025e-05				CM only		0.247502
scaffold16003-size870|m.97033	scaffold16003-m.97033	10	9	10	9	10	9	V-type proton ATPase subunit D	0		0	0	4.39388e-06	8.28616e-06	0.000419881	NaN	NaN	0.000674976	0.530268	not found	0.0104646	PM only
scaffold7289-size1557|m.58864	scaffold7289-m.58864	6	4	6	4	6	4	26s protease regulatory subunit 8	0		0	0	4.43268e-06	NaN	5.40517e-05	NaN	NaN	9.9713e-05	CM only	not found	0.0820081	PM only
scaffold4605-size1941|m.42931	scaffold4605-m.42931	4	4	4	4	4	4	Eukaryotic translation initiation factor 3 subunit L	0		0	0	4.47699e-06	NaN	7.7497e-05	NaN	NaN	9.38091e-05	CM only	not found	0.0577698	PM only
PCH_373492_374475	PCC0336	1		1		1		o-succinylbenzoate synthase	0		1		4.48501e-06	4.05595e-06	NaN				1.10579		CM only
scaffold15563-size892|m.95499	scaffold15563-m.95499	2	2	2	2	2	2	high light inducible protein	0		3	4	1.8477e-06	3.35386e-05	1.52571e-05	1.08984e-05	4.05408e-06	2.37673e-05	0.0550919	2.68827	0.121104	0.458548	D		MS
scaffold16442-size846|m.98657	scaffold16442-m.98657	2	3	2	3	2	3	adp-ribosylation factor	0		0	0	4.57104e-06	2.28681e-06	0.000110682	NaN	NaN	0.000106193	1.99887	not found	0.0412987	PM only
scaffold42539-size312|m.166289	scaffold42539-m.166289	1		1		1		---NA---	0		1		4.58796e-06	NaN	NaN				CM only		CM only
scaffold5012-size1867|m.45508	scaffold5012-m.45508	3	2	3	2	3	2	Retinaldehyde-binding protein 1	0		0	0	4.59743e-06	NaN	7.4141e-05	NaN	NaN	4.30467e-05	CM only	not found	0.0620092	PM only
scaffold11730-size1137|m.80238	scaffold11730-m.80238	2	2	2	2	2	2	prespore-specific protein	0		0	0	4.6562e-06	NaN	2.62151e-05	NaN	NaN	2.30796e-05	CM only	not found	0.177615	PM only
scaffold19824-size707|m.110098	scaffold19824-m.110098	1		1		1		---NA---	0		0		4.70663e-06	2.80324e-06	4.72358e-06				1.67899		0.99641
PCH_737216_738130	PCC0670	2	2	2	2	2	2	hypothetical protein	3		3	2	4.70684e-06	6.39206e-06	4.39303e-06	NaN	6.07786e-06	NaN	0.736357	CL only	1.07143	not found	E (LC)
scaffold10342-size1250|m.74007	scaffold10342-m.74007	15	10	15	10	15	10	voltage-dependent anion-selective channel protein 2	0		0	0	4.76956e-06	8.44056e-06	0.000762593	NaN	NaN	0.000873006	0.565076	not found	0.00625439	PM only
scaffold10141-size1268|m.73044	scaffold10141-m.73044	5	7	5	7	5	7	actin bundling protein	0		0	1	4.78513e-06	1.04961e-06	0.000217154	NaN	NaN	0.00013183	4.55898	not found	0.0220356	PM only
scaffold4675-size1927|m.43365	scaffold4675-m.43365	1		1		1		---NA---	9		0		4.80656e-06	NaN	9.87571e-06				CM only		0.486706
scaffold8041-size1476|m.62803	scaffold8041-m.62803	1		1		1		LD-carboxypeptidase	2		0		4.8211e-06	5.79922e-06	8.39143e-06				0.831337		0.574527
scaffold4899-size1884|m.44805	scaffold4899-m.44805	8	7	8	7	8	7	cold-shock protein	0		1	1	4.82829e-06	1.49937e-05	0.000252609	NaN	4.06945e-06	0.000561291	0.322021	CL only	0.0191137	PM only
PCH_63482_64561	PCC0063	1	1	1	1	1	1	RIP metalloprotease RseP	4		3	0	4.85573e-06	1.08e-06	NaN	NaN	NaN	2.24961e-06	4.49606	not found	CM only	PM only	E (HC)
scaffold39909-size334|m.160899	scaffold39909-m.160899	1		1		1		---NA---	0		0		4.86989e-06	NaN	8.75945e-06				CM only		0.555958
scaffold3282-size2221|m.34013	scaffold3282-m.34013	4	2	4	2	4	2	asparagine synthase B	0		0	0	4.88226e-06	NaN	4.86644e-05	NaN	NaN	4.77296e-05	CM only	not found	0.100325	PM only
scaffold2586-size2436|m.28874	scaffold2586-m.28874	2	4	2	4	2	4	xin actin-binding repeat-containing protein 2-like	7		0	0	4.89919e-06	NaN	4.29195e-05	NaN	NaN	6.35989e-05	CM only	not found	0.114148	PM only
scaffold10415-size1244|m.74339	scaffold10415-m.74339	2	1	2	1	2	1	predicted protein	0		0	0	4.91938e-06	2.57022e-06	3.9454e-05	NaN	NaN	1.09027e-05	1.914	not found	0.124686	PM only
scaffold14443-size954|m.91254	scaffold14443-m.91254	1		1		1		protein AIM2-like	0		3		4.93465e-06	5.6233e-06	NaN				0.877537		CM only		E (HC)	yes
scaffold65751-size174|m.209950	scaffold65751-m.209950	1		1		1		class A beta-lactamase	0		1		5.00337e-06	9.75779e-06	5.90341e-06				0.512756		0.847539
scaffold20319-size690|m.111664	scaffold20319-m.111664	1		1		1		RNA-binding transcriptional accessory protein	0		1		5.00711e-06	NaN	NaN				CM only		CM only
scaffold9884-size1289|m.71832	scaffold9884-m.71832	2	2	2	2	2	2	transaldolase	0		0	0	5.02273e-06	1.23128e-06	2.59166e-05	NaN	NaN	7.51288e-06	4.07927	not found	0.193804	PM only
scaffold49054-size266|m.178992	scaffold49054-m.178992	1		1		1		---NA---	1		3		5.06749e-06	2.04598e-05	NaN				0.24768		CM only		E (HC)	yes	MS
PCH_5096_6184	PCC0005	1	3	1	3	1	3	dihydroorotase	0		1	5	2.43315e-06	NaN	NaN	1.06278e-05	9.66235e-06	NaN	CM only	1.09992	CM only	CM only	E (HC)
PCH_156408_157094	PCC0137	2	1	2	1	2	1	tRNA (guanosine(37)-N1)-methyltransferase TrmD	0		4	1	5.09028e-06	1.67641e-05	NaN	NaN	2.79827e-06	NaN	0.303641	CL only	CM only	not found	E (HC)
scaffold5407-size1811|m.47956	scaffold5407-m.47956	3	3	3	3	3	3	cobalamin biosynthesis protein CbiX	0	crTP	11	6	5.13184e-06	1.83746e-05	5.96026e-06	NaN	1.37445e-05	NaN	0.279291	CL only	0.86101	not found	E (LC)	yes	predicted
scaffold36323-size370|m.153140	scaffold36323-m.153140	3	2	3	2	3	2	conserved hypothetical phage protein	0		7	7	NaN	1.58943e-05	NaN	5.13577e-06	1.40236e-05	NaN	CL only	0.366224	not found	CM only	E (HC)	yes	MS
scaffold5377-size1815|m.47787	scaffold5377-m.47787	3	4	3	4	3	4	trans-1,2-dihydrobenzene-1,2-diol dehydrogenase-like	1		0	1	NaN	1.12725e-06	2.93338e-05	5.16823e-06	NaN	0.000101767	CL only	CM only	PM only	0.050785
scaffold8596-size1413|m.65652	scaffold8596-m.65652	4	3	4	3	4	3	---NA---	0		0	0	5.18063e-06	NaN	0.000123442	NaN	NaN	6.19848e-05	CM only	not found	0.0419683	PM only
scaffold16788-size830|m.99883	scaffold16788-m.99883	2	4	2	4	2	4	60s ribosomal protein l6	0		0	0	5.21904e-06	NaN	9.22394e-05	NaN	NaN	0.000203779	CM only	not found	0.0565815	PM only
scaffold1902-size2758|m.23267	scaffold1902-m.23267	2	5	2	5	2	4	kinesin-like protein KIFC3	0		0	0	5.23656e-06	NaN	1.84893e-05	NaN	NaN	2.62318e-05	CM only	not found	0.283221	PM only
scaffold2074-size2664|m.24709	scaffold2074-m.24709	17	19	17	10	7	10	heat shock protein 83	0		2	0	5.24156e-06	NaN	0.000912342	NaN	NaN	0.000246518	CM only	not found	0.00574516	PM only
scaffold8089-size1470|m.63039	scaffold8089-m.63039	1		1		1		predicted protein	1		0		5.25644e-06	NaN	1.25492e-05				CM only		0.418865
PCH_538702_540156	PCC0470	1	2	1	2	1	2	mannose-1-phosphate guanylyltransferase/mannose-6-phosphate isomerase	0		3	2	5.27681e-06	5.66746e-06	NaN	NaN	3.5348e-06	NaN	0.931072	CL only	CM only	not found	E (HC)
scaffold5606-size1782|m.49170	scaffold5606-m.49170	3	7	2	5	2	5	enolase	0		0	0	5.34197e-06	NaN	3.538e-05	NaN	NaN	8.51835e-05	CM only	not found	0.150988	PM only
scaffold471-size4376|m.8799	scaffold471-m.8799	7	8	7	8	7	8	Intraflagellar Transport Protein	0		0	0	5.37107e-06	NaN	6.93005e-05	NaN	NaN	9.67013e-05	CM only	not found	0.0775041	PM only
scaffold2966-size2316|m.31752	scaffold2966-m.31752	3	2	3	2	3	2	WGR domain-containing protein	0		0	0	5.40247e-06	NaN	2.09885e-05	NaN	NaN	9.17059e-05	CM only	not found	0.257402	PM only
scaffold18208-size767|m.104838	scaffold18208-m.104838	2	2	2	2	2	2	GNAT family N-acetyltransferase, ArgA	0		1	2	5.41584e-06	1.19272e-05	NaN	NaN	1.49116e-05	1.48363e-05	0.454073	CL only	CM only	PM only			MS
scaffold7-size16362|m.307	scaffold7-m.307	79	80	79	80	79	79	beta-ketoacyl synthase	2		0	0	5.43514e-06	9.54e-06	0.00215815	NaN	NaN	0.0029747	0.569721	not found	0.00251842	PM only
scaffold3724-size2111|m.37137	scaffold3724-m.37137	1		1		1		unnamed protein product	0	crTP	3		5.44304e-06	NaN	NaN				CM only		CM only		E (HC)	yes	predicted
scaffold5561-size1790|m.48907	scaffold5561-m.48907	10	13	10	13	9	11	citrate synthase	0		0	0	5.44628e-06	2.10003e-06	0.000516799	NaN	NaN	0.00122353	2.59343	not found	0.0105385	PM only
scaffold3197-size2249|m.33427	scaffold3197-m.33427	4	4	4	4	4	4	Solute carrier family 2	11		0	0	5.4606e-06	NaN	0.00020075	NaN	NaN	0.00012189	CM only	not found	0.027201	PM only
scaffold10928-size1202|m.76677	scaffold10928-m.76677	7	13	7	13	7	13	---NA---	1		0	0	5.49462e-06	NaN	0.000742094	NaN	NaN	0.000561374	CM only	not found	0.00740421	PM only
PCH_328460_328708	PCC0297	5	3	5	3	5	3	NAD(P)H-quinone oxidoreductase	0		17	6	5.52493e-06	0.000290556	4.7441e-05	NaN	8.09608e-05	1.12445e-05	0.019015	CL only	0.116459	PM only	D
PCH_518075_519040	PCC0451	1	2	1	2	1	2	RpoD/SigA family RNA polymerase sigma factor	0		6	2	5.53309e-06	2.07501e-06	4.31913e-06	NaN	9.59354e-06	1.36537e-06	2.66653	CL only	1.28106	PM only	E (LC)
scaffold2151-size2619|m.25353	scaffold2151-m.25353	4	7	4	7	4	7	hypothetical protein H31_1281	1		2	0	5.53971e-06	4.0882e-06	0.000164377	NaN	NaN	0.000162631	1.35505	not found	0.0337013	PM only
scaffold5894-size1740|m.50909	scaffold5894-m.50909	7	12	7	12	6	11	ATP-dependent RNA helicase eIF4A	0		0	0	5.55001e-06	3.32399e-06	0.000465709	NaN	NaN	0.000864218	1.66968	not found	0.0119173	PM only
scaffold7847-size1497|m.61826	scaffold7847-m.61826	12	8	12	4	6	3	Carbonic anhydrase 2	1		0	0	5.56381e-06	NaN	0.00179582	NaN	NaN	0.000453652	CM only	not found	0.00309819	PM only
PCH_389386_390315	PCC0350	2	2	2	2	2	2	ribosome biogenesis GTPase YlqF	0		5	2	5.57275e-06	5.1319e-06	7.29875e-06	NaN	1.19444e-05	NaN	1.0859	CL only	0.763521	not found	E (LC)
scaffold13442-size1016|m.87360	scaffold13442-m.87360	9	7	9	7	9	7	ribosomal protein S6	0		0	0	5.5764e-06	1.85387e-06	0.000430765	NaN	NaN	0.000590642	3.00798	not found	0.0129453	PM only
scaffold12802-size1056|m.84756	scaffold12802-m.84756	8	10	8	10	8	10	ribosomal protein S2	0		0	1	2.10369e-06	NaN	0.000739591	1.4836e-05	NaN	0.000811527	CM only	CM only	0.0028444	0.0182816
scaffold4615-size1940|m.42991	scaffold4615-m.42991	3	1	3	1	3	1	tetratricopeptide repeat protein	1		4	0	5.6027e-06	9.32352e-06	3.73181e-05	NaN	NaN	6.12459e-06	0.600921	not found	0.150134	PM only	D
scaffold5224-size1836|m.46835	scaffold5224-m.46835	1	2	1	2	1	2	COP9 signalosome complex subunit 1	0		0	0	5.63182e-06	NaN	1.61421e-05	NaN	NaN	1.82084e-05	CM only	not found	0.34889	PM only
scaffold4513-size1955|m.42338	scaffold4513-m.42338	10	7	10	7	10	7	methylmalonyl-CoA mutase	0		0	0	5.66016e-06	NaN	0.000110732	NaN	NaN	0.000169635	CM only	not found	0.051116	PM only
scaffold1394-size3087|m.18718	scaffold1394-m.18718	7	16	7	16	7	16	regulator of nonsense transcripts 1 (UPF1, RENT1)	0		0	0	5.71286e-06	1.02591e-05	7.73147e-05	NaN	NaN	0.000292754	0.556858	not found	0.073891	PM only
scaffold16457-size846|m.98718	scaffold16457-m.98718	1		1		1		acyl-protein thioesterase 1	0		1		5.73855e-06	3.10431e-06	5.19396e-06				1.84858		1.10485
scaffold5416-size1810|m.48008	scaffold5416-m.48008	3		3		3		Aldehyde reductase	0	crTP	6		5.74572e-06	8.55335e-06	NaN				0.671751		CM only		E (HC)	yes	predicted
PCH_887817_888638	PCC0808	1		1		1		dihydropteroate synthase	0		1		5.79305e-06	NaN	2.7271e-06				CM only		2.12425
scaffold3000-size2307|m.32034	scaffold3000-m.32034		1		1		1	lipase family protein	0	crTP		2				5.81546e-06	4.35635e-06	NaN		1.33494		CM only			predicted
PCH_822376_823068	PCC0752	1		1		1		2-C-methyl-D-erythritol 4-phosphate cytidylyltransferase	0		0		5.9219e-06	NaN	NaN				CM only		CM only
scaffold7125-size1578|m.57969	scaffold7125-m.57969	12	14	12	14	12	14	FAD/NAD(P)-binding domain-containing protein	0		0	0	3.83546e-06	5.42374e-07	0.000626625	9.30892e-06	NaN	0.00108314	7.07161	CM only	0.00612082	0.00859439
scaffold4763-size1911|m.43942	scaffold4763-m.43942	3	7	2	5	2	5	citrate synthase	0		0	0	5.97734e-06	NaN	7.48698e-05	NaN	NaN	5.488e-05	CM only	not found	0.0798364	PM only
PCH_669413_670267	PCC0604	1	1	1	1	1	1	Arogenate dehydrogenase	0		4	2	3.52417e-06	5.66296e-06	NaN	1.01561e-05	9.32264e-06	3.73433e-06	0.622321	1.0894	CM only	2.71966	E (HC)
PCH_684590_684847	PCC0619	2	2	2	2	2	2	hypothetical protein	0		2	3	5.98909e-06	1.11758e-05	1.92703e-05	NaN	1.16377e-05	1.57574e-05	0.535897	CL only	0.310794	PM only
PCH_541010_541750	PCC0472	2		2		2		ribonuclease III	0		4		6.02926e-06	7.99157e-06	2.54601e-06				0.754453		2.36812		E (HC)
scaffold5062-size1857|m.45826	scaffold5062-m.45826	6	6	6	6	6	6	60S ribosomal protein L14	0		0	0	6.07871e-06	NaN	0.000487979	NaN	NaN	0.000390195	CM only	not found	0.0124569	PM only
PCH_800612_801532	PCC0734	1	1	1	1	1	1	DMT family transporter	8		1	1	2.34837e-06	1.39548e-06	2.24947e-06	1.58173e-05	NaN	NaN	1.68284	CM only	1.04397	CM only
scaffold3699-size2117|m.36962	scaffold3699-m.36962	16	17	16	17	16	17	vacuolar ATP synthase subunit A, putative	0		1	0	6.0973e-06	NaN	0.000679008	NaN	NaN	0.00167971	CM only	not found	0.00897972	PM only
scaffold7724-size1512|m.61179	scaffold7724-m.61179	3	5	3	5	3	5	glutathione S-transferase	0		6	16	4.33289e-06	7.4071e-06	NaN	8.66918e-06	3.90422e-05	5.22301e-06	0.584964	0.222046	CM only	1.65981	E (HC)	yes
scaffold508-size4269|m.9298	scaffold508-m.9298	20	23	20	23	14	15	ATP-binding Cassette (ABC) Superfamily	12		0	0	6.15372e-06	NaN	0.000775564	NaN	NaN	0.00145818	CM only	not found	0.00793452	PM only
scaffold20135-size696|m.111096	scaffold20135-m.111096	1		1		1		---NA---	1		0		6.15639e-06	NaN	8.33926e-06				CM only		0.738241
PCH_45611_46753	PCC0044	1	1	1	1	1	1	proton extrusion protein PcxA	1		4	1	7.24285e-06	4.44908e-06	4.24473e-06	5.25018e-06	NaN	NaN	1.62794	CM only	1.70632	CM only	E (HC)
PCH_764508_765881	PCC0697	1	3	1	3	1	3	UDP-N-acetylmuramoyl-L-alanine--D-glutamate ligase	0		4	4	6.26181e-06	3.77384e-06	NaN	NaN	6.63501e-06	6.71186e-06	1.65927	CL only	CM only	PM only	E (HC)
scaffold21737-size645|m.115986	scaffold21737-m.115986	2	2	2	2	2	2	---NA---	0		0	0	6.34403e-06	NaN	3.12739e-05	NaN	NaN	5.89638e-05	CM only	not found	0.202854	PM only
PCH_264280_266097	PCC0239	1	2	1	2	1	2	ferrous iron transport protein B	8		0	1	5.23283e-06	NaN	NaN	8.1124e-06	NaN	NaN	CM only	CM only	CM only	CM only
scaffold2537-size2451|m.28506	scaffold2537-m.28506	12	18	12	18	12	18	vigilin	0		0	0	6.58065e-06	NaN	0.000437539	NaN	NaN	0.000606884	CM only	not found	0.0150402	PM only
scaffold57501-size217|m.195034	scaffold57501-m.195034	1		1		1		---NA---	0		1		6.65276e-06	8.79936e-06	3.8293e-06				0.75605		1.73733
scaffold30367-size451|m.139440	scaffold30367-m.139440	4		4		4		Small ubiquitin-related modifier 1	0		0		6.68688e-06	1.75008e-06	0.000305409				3.82089		0.0218948
scaffold6317-size1682|m.53433	scaffold6317-m.53433	2	2	2	2	2	2	MBL fold metallo-hydrolase	0		1	0	NaN	NaN	5.53103e-06	6.73257e-06	NaN	2.87076e-05	not found	CM only	PM only	0.234522
scaffold21448-size653|m.115124	scaffold21448-m.115124	1		1		1		Receptor-type tyrosine-protein phosphatase F	0		3		6.73448e-06	2.97663e-06	5.45288e-06				2.26245		1.23503		E (LC)	yes
PCH_185266_186120	PCC0163	2	3	2	3	2	3	phosphate ABC transporter ATP-binding protein	0		1	2	6.75591e-06	NaN	NaN	NaN	4.41634e-06	NaN	CM only	CL only	CM only	not found
scaffold7517-size1532|m.60093	scaffold7517-m.60093	18	14	18	14	18	14	poly(rC)-binding protein 3-like	0		1	4	5.29896e-06	5.18204e-06	0.00100449	8.61369e-06	1.91647e-05	0.000810446	1.02256	0.449456	0.00527525	0.0106283	D
scaffold14534-size948|m.91591	scaffold14534-m.91591		1		1		1	putative ascorbate peroxidase	0			4				6.78575e-06	1.21468e-05	NaN		0.558644		CM only	E (HC)	yes
PCH_829804_830874	PCC0761	2		2		2		tRNA (adenosine(37)-N6)-threonylcarbamoyltransferase complex transferase subunit TsaD	0		1		6.79407e-06	3.73262e-06	9.5115e-06				1.82019		0.714301
scaffold11018-size1195|m.77068	scaffold11018-m.77068	2		2		2		deoxyhypusine hydroxylase	0		0		6.80445e-06	NaN	1.73405e-05				CM only		0.392402
scaffold648-size3937|m.11032	scaffold648-m.11032	2	9	2	9	2	9	glutamyl aminopeptidase-like isoform X1	0	crTP	3	13	6.98643e-06	5.37279e-06	NaN	NaN	3.3188e-05	9.81367e-06	1.30034	CL only	CM only	PM only	E (HC)	yes	MS
scaffold10357-size1250|m.74078	scaffold10357-m.74078	1		1		1		ribosomal protein s30 protein	0		0		7.08818e-06	NaN	1.40963e-05				CM only		0.50284
PCH_87724_89136	PCC0084	2	1	2	1	2	1	tRNA (N6-isopentenyl adenosine(37)-C2)-methylthiotransferase MiaB	0		3	2	7.0988e-06	3.81186e-06	NaN	NaN	1.25573e-05	NaN	1.86229	CL only	CM only	not found	E (HC)
scaffold14321-size961|m.90789	scaffold14321-m.90789	2		2		2		Cysteine and glycine-rich protein 1	0		0		7.10299e-06	NaN	0.000191105				CM only		0.037168
scaffold19310-size727|m.108443	scaffold19310-m.108443	4	5	4	5	4	5	60S ribosomal protein L12	0		6	0	7.13246e-06	3.75027e-06	0.000503369	NaN	3.22775e-06	0.000293484	1.90185	CL only	0.0141694	PM only	D
scaffold11494-size1156|m.79200	scaffold11494-m.79200	3	3	3	3	3	3	60S ribosomal protein L16	0		0	0	7.17205e-06	NaN	0.000238319	NaN	NaN	0.000255886	CM only	not found	0.0300944	PM only
PCH_318559_319893	PCC0286	3	5	3	5	3	5	30S ribosomal protein S12 methylthiotransferase RimO	0		4	5	7.21669e-06	3.03091e-05	NaN	NaN	4.82799e-05	NaN	0.238103	CL only	CM only	not found	E (HC)
PCH_76708_77580	PCC0073	2	5	2	5	2	5	glycine--tRNA ligase subunit alpha	0		4	8	3.86434e-06	6.28828e-06	1.79316e-06	1.35244e-05	4.82175e-05	3.533e-06	0.61453	0.280488	2.15505	3.82802	E (HC)
scaffold4193-size2010|m.40267	scaffold4193-m.40267	1	5	1	5	1	5	nodulation protein S NodS	0	crTP	2	5	7.23167e-06	6.15427e-06	NaN	NaN	9.00983e-06	8.62495e-06	1.17507	CL only	CM only	PM only			predicted
PCH_917713_918486	PCC0836	2	3	2	3	2	3	16S rRNA (uracil(1498)-N(3))-methyltransferase	0		2	3	5.69913e-06	NaN	1.90634e-06	9.23851e-06	1.31538e-05	NaN	CM only	0.702346	2.98956	CM only	E (HC)
PCH_503247_504155	PCC0440	1	3	1	3	1	3	4-hydroxy-tetrahydrodipicolinate synthase	0		1	2	7.29865e-06	7.25247e-06	NaN	NaN	1.46679e-05	5.20195e-06	1.00637	CL only	CM only	PM only
PCH_206643_207038	PCC0184	1	4	1	4	1	4	ferredoxin	0		2	3	7.32472e-06	1.09685e-05	NaN	NaN	1.30843e-05	NaN	0.667793	CL only	CM only	not found
scaffold18417-size759|m.105510	scaffold18417-m.105510	1		1		1		---NA---	0		0		7.41813e-06	NaN	0.000110641				CM only		0.0670469
scaffold6898-size1607|m.56727	scaffold6898-m.56727	1	1	1	1	1	1	carbamate kinase	0		2	2	7.45362e-06	NaN	NaN	NaN	2.76177e-06	3.67648e-06	CM only	CL only	CM only	PM only
PCH_758868_760433	PCC0692	2	1	2	1	2	1	UbiD family decarboxylase	0		3	1	NaN	1.69548e-06	NaN	7.47211e-06	NaN	6.45514e-06	CL only	CM only	not found	1.15754
scaffold27610-size500|m.132517	scaffold27610-m.132517	2	4	2	4	2	4	---NA---	0		4	3	7.49782e-06	1.02239e-05	5.2031e-06	NaN	1.78961e-05	4.84599e-06	0.733363	CL only	1.44103	PM only	E (LC)	yes
PCH_22683_24215	PCC0025	2	6	2	6	2	6	cysteine--tRNA ligase	0		4	9	3.08103e-06	4.56088e-06	NaN	1.82481e-05	3.32325e-05	1.03883e-05	0.675533	0.549105	CM only	1.7566	E (HC)
scaffold24244-size574|m.123270	scaffold24244-m.123270	3	4	3	4	3	4	CUGBP Elav-like family member 4	0		0	0	7.52332e-06	NaN	0.000146027	NaN	NaN	0.000235371	CM only	not found	0.05152	PM only
scaffold8738-size1398|m.66337	scaffold8738-m.66337	3	4	3	4	3	4	CIA30 family protein	0	crTP	8	5	7.54978e-06	8.57298e-06	5.02346e-06	NaN	1.61814e-05	3.49835e-06	0.880648	CL only	1.5029	PM only	E (HC)	yes	predicted
scaffold5-size16770|m.225	scaffold5-m.225	5	5	5	5	5	5	regulator of chromosome condensation (RCC1)-like protein	0		0	0	7.55421e-06	NaN	3.72457e-05	NaN	NaN	4.17084e-05	CM only	not found	0.202821	PM only
scaffold7566-size1528|m.60328	scaffold7566-m.60328	2	3	2	3	2	3	NAD(P)-dependent alcohol dehydrogenase	0		0	0	7.57765e-06	5.73399e-06	1.31412e-05	NaN	NaN	1.61666e-05	1.32153	not found	0.576633	PM only
scaffold8876-size1383|m.67011	scaffold8876-m.67011	16	15	16	15	16	15	glycerol-3-phosphate dehydrogenase (NAD(+))	0		0	1	7.64343e-06	NaN	0.000554313	NaN	NaN	0.000853417	CM only	not found	0.013789	PM only
scaffold7134-size1577|m.58017	scaffold7134-m.58017	4	7	4	7	4	7	CBS domain containing protein	0		3	1	8.0869e-06	4.06171e-06	9.32331e-05	7.29684e-06	NaN	0.000335173	1.99101	CM only	0.0867385	0.0217704	D
scaffold7547-size1529|m.60233	scaffold7547-m.60233	2	3	2	3	2	3	hypoxanthine phosphoribosyltransferase	0	crTP	1	6	7.70165e-06	NaN	NaN	NaN	1.4404e-05	NaN	CM only	CL only	CM only	not found			predicted
scaffold2279-size2555|m.26443	scaffold2279-m.26443	11	14	11	14	11	14	---NA---	0		0	1	7.74178e-06	NaN	0.000193711	NaN	7.69579e-06	0.00063279	CM only	CL only	0.0399655	PM only
scaffold4621-size1938|m.43037	scaffold4621-m.43037	8	13	8	13	8	13	sulfate adenylyltransferase	0		0	0	7.74462e-06	1.49973e-06	0.000184805	NaN	NaN	0.000520117	5.16402	not found	0.0419069	PM only
scaffold7620-size1522|m.60646	scaffold7620-m.60646	16	19	16	19	12	18	gelsolin-like protein 2	0		0	2	1.15979e-05	9.30499e-06	0.00136134	5.18833e-06	1.05446e-05	0.00224431	1.24642	0.492037	0.00851946	0.00231177
scaffold21611-size649|m.115594	scaffold21611-m.115594	1	1	1	1	1	1	phosphatidylinositol kinase putative	0		3	1	7.83664e-06	7.25103e-06	NaN	NaN	1.16467e-05	NaN	1.08076	CL only	CM only	not found	E (HC)	yes
scaffold1105-size3325|m.15987	scaffold1105-m.15987	6	9	6	9	6	9	protein argonaute 10-like	0		0	0	7.89166e-06	2.12829e-06	7.45162e-05	NaN	NaN	0.000199338	3.70797	not found	0.105905	PM only
scaffold8211-size1455|m.63681	scaffold8211-m.63681		2		2		2	hypothetical protein EMIHUDRAFT_120149	1			3				7.89663e-06	4.45181e-06	3.20526e-05		1.7738		0.246365	D
PCH_534628_535875	PCC0466	7	10	7	10	7	10	beta-ketoacyl-ACP synthase II	0		14	21	5.55095e-06	3.39127e-05	NaN	1.14121e-05	9.40804e-05	NaN	0.163684	0.121302	CM only	CM only	E (HC)
scaffold11858-size1127|m.80757	scaffold11858-m.80757	2	3	2	3	2	3	predicted protein	0	crTP	4	4	7.95995e-06	7.09631e-06	4.95926e-06	NaN	8.69305e-06	2.70909e-05	1.1217	CL only	1.60507	PM only	E (HC)	yes	predicted
scaffold1771-size2838|m.22146	scaffold1771-m.22146	7	7	7	7	7	7	ATP-utilizing phosphoenolpyruvate carboxykinase	0		0	3	4.86647e-06	NaN	0.000194895	1.30778e-05	8.06942e-06	0.000276919	CM only	1.62066	0.0249697	0.0472261	D
scaffold19625-size715|m.109469	scaffold19625-m.109469	7	5	7	5	7	5	40S ribosomal protein S16	0		0	0	8.06325e-06	NaN	0.000576397	NaN	NaN	0.00059425	CM only	not found	0.0139891	PM only
scaffold10322-size1252|m.73921	scaffold10322-m.73921	2		2		2		gamma-glutamylcyclotransferase	0	aberrant crTP?	4		8.13809e-06	1.079e-05	NaN				0.754228		CM only		E (HC)	yes
scaffold127-size6770|m.3432	scaffold127-m.3432	36	54	36	54	36	54	Pyruvate-flavodoxin oxidoreductase	0		1	0	7.19049e-06	6.88811e-06	0.00131782	9.23539e-06	4.26136e-06	0.00397867	1.0439	2.16724	0.00545634	0.00232123
scaffold4174-size2012|m.40148	scaffold4174-m.40148	12	18	12	18	12	18	transcriptional regulator	0		0	0	8.22032e-06	NaN	0.0011565	NaN	NaN	0.00138543	CM only	not found	0.00710791	PM only
scaffold42723-size311|m.166671	scaffold42723-m.166671	1	1	1	1	1	1	hypothetical protein QSI_2905	0		6	1	8.23758e-06	2.62852e-05	7.60904e-06	NaN	2.93982e-05	NaN	0.313392	CL only	1.0826	not found	E (LC)	yes
PCH_774524_776614	PCC0709	2		2		2		HAMP domain-containing protein	2		2		8.2504e-06	2.4399e-06	1.23999e-06				3.38145		6.65358
PCH_343370_344059	PCC0310	1	1	1	1	1	1	1-acyl-sn-glycerol-3-phosphate acyltransferase	1		2	1	3.43861e-06	2.10184e-06	2.92456e-06	1.98174e-05	NaN	NaN	1.636	CM only	1.17577	CM only
PCH_358285_358596	PCC0323	1		1		1		NADH-quinone oxidoreductase subunit NuoK	3		1		8.25599e-06	6.02451e-06	1.44367e-05				1.3704		0.571875
scaffold15722-size884|m.96061	scaffold15722-m.96061	1	1	1	1	1	1	hypothetical protein QSI_2905	0		3	3	4.90651e-06	1.27242e-05	NaN	1.44929e-05	1.63213e-05	NaN	0.385604	0.887972	CM only	CM only	E (HC)	yes
scaffold13489-size1014|m.87539	scaffold13489-m.87539	8	5	8	5	8	5	actin-related protein 2/3 complex subunit 4	0		1	0	8.44146e-06	6.58668e-06	0.000202125	NaN	NaN	0.000259662	1.2816	not found	0.0417636	PM only
scaffold13076-size1039|m.85854	scaffold13076-m.85854	1		1		1		cleavage and polyadenylation specificity factor subunit 4	0		3		8.46067e-06	5.14508e-06	8.31476e-06				1.64442		1.01755		E (LC)	yes
scaffold5090-size1853|m.45992	scaffold5090-m.45992	4	6	4	6	4	6	FMN-dependent dehydrogenase-domain-containing protein	0		0	0	8.51348e-06	NaN	4.29527e-05	NaN	NaN	0.000101921	CM only	not found	0.198206	PM only
scaffold4098-size2030|m.39658	scaffold4098-m.39658	9	12	9	12	9	12	Sulfate transporter	9		0	0	8.51832e-06	NaN	0.0013138	NaN	NaN	0.00148378	CM only	not found	0.00648371	PM only
scaffold2113-size2644|m.25049	scaffold2113-m.25049	22	22	21	21	21	21	Atp2p	0		3	19	NaN	1.41907e-05	0.000303099	8.52999e-06	6.83939e-05	0.0017491	CL only	0.124719	PM only	0.00487679	D
scaffold14774-size934|m.92545	scaffold14774-m.92545	1		1		1		---NA---	0		0		8.54308e-06	1.5935e-05	0.000101878				0.536121		0.0838558
scaffold4630-size1935|m.43095	scaffold4630-m.43095	1	2	1	2	1	2	aspartate aminotransferase	0		2	1	5.62914e-06	NaN	7.42709e-06	1.30667e-05	NaN	1.72111e-05	CM only	CM only	0.75792	0.759202
scaffold14137-size972|m.90052	scaffold14137-m.90052		1		1		1	---NA---	0			1				8.58363e-06	NaN	NaN		CM only		CM only
scaffold3376-size2194|m.34681	scaffold3376-m.34681	16	20	16	20	11	12	UDP-sugar pyrophosphorylase	0		0	1	8.67809e-06	NaN	0.00082957	NaN	4.03592e-06	0.00221085	CM only	CL only	0.010461	PM only
scaffold15421-size900|m.94948	scaffold15421-m.94948	9	6	9	6	9	6	heterogeneous nuclear ribonucleoprotein 1	0		1	2	4.59079e-06	NaN	0.000446688	1.64545e-05	NaN	0.000781128	CM only	CM only	0.0102774	0.0210651
scaffold7937-size1487|m.62287	scaffold7937-m.62287	1	2	1	2	1	2	superkiller viralicidic activity 2-like 2	0		0	0	8.73603e-06	NaN	5.33586e-06	NaN	NaN	2.30017e-05	CM only	not found	1.63723	PM only
scaffold2896-size2334|m.31214	scaffold2896-m.31214	3	5	3	5	3	5	serine/threonine-protein phosphatase 2A 65 kDa regulatory subunit A beta isoform isoform X3	0		0	1	8.78445e-06	NaN	7.9123e-05	NaN	3.71533e-05	9.56963e-05	CM only	CL only	0.111023	PM only
scaffold5321-size1822|m.47420	scaffold5321-m.47420	8	12	8	12	8	12	ankyrin repeat domain-containing protein	0		0	1	NaN	NaN	0.000586186	8.893e-06	NaN	0.00124243	not found	CM only	PM only	0.00715773
scaffold267-size5276|m.5907	scaffold267-m.5907	2		2		2		phosphopantothenate-cysteine ligase	0		0		8.91142e-06	NaN	1.64455e-05				CM only		0.541877
scaffold8860-size1386|m.66947	scaffold8860-m.66947	2	3	2	3	2	3	---NA---	0		0	1	1.01309e-05	NaN	0.000127597	7.85538e-06	NaN	0.000338398	CM only	CM only	0.0793978	0.0232135
scaffold4016-size2050|m.39110	scaffold4016-m.39110	3	1	3	1	3	1	SDR family NAD(P)-dependent oxidoreductase	0	crTP	5	1	8.92315e-06	1.32459e-05	NaN	NaN	5.90765e-06	NaN	0.673653	CL only	CM only	not found	E (HC)	yes	predicted
scaffold13739-size998|m.88504	scaffold13739-m.88504	17	12	17	12	17	12	heterogeneous nuclear ribonucleoprotein 1	0		0	0	8.94121e-06	NaN	0.000752482	NaN	NaN	0.000734747	CM only	not found	0.0118823	PM only
scaffold4968-size1873|m.45241	scaffold4968-m.45241	1	3	1	3	1	3	predicted protein	0	crTP	3	4	1.66092e-06	2.57311e-06	NaN	4.82159e-05	4.29571e-06	1.68302e-05	0.645492	11.2242	CM only	2.86484	E (HC)	yes	predicted
PCH_793390_794916	PCC0726	1	2	1	2	1	2	UDP-N-acetylmuramoyl-L-alanyl-D-glutamate--2,6-diaminopimelate ligase	0		0	2	2.94232e-06	6.86954e-07	2.26154e-06	2.72396e-05	8.57215e-06	NaN	4.28315	3.17768	1.30102	CM only
scaffold6205-size1698|m.52774	scaffold6205-m.52774	5	4	5	4	5	4	SDR family NAD(P)-dependent oxidoreductase	0	crTP	9	2	9.07302e-06	2.50009e-05	1.38808e-05	NaN	5.65821e-06	1.87116e-05	0.362907	CL only	0.653637	PM only	E (LC)	yes	MS
scaffold20646-size679|m.112653	scaffold20646-m.112653	9	6	9	6	9	6	eukaryotic type KH-domain (KH-domain type I)	0		0	1	9.11866e-06	6.54838e-06	0.000576916	NaN	1.32497e-05	0.000489614	1.39251	CL only	0.0158059	PM only
PCH_342474_343373	PCC0309	2	3	2	3	2	3	ACP S-malonyltransferase	0		3	3	9.22762e-06	NaN	4.74957e-06	NaN	5.62458e-06	7.57398e-06	CM only	CL only	1.94283	PM only	E (HC)
scaffold29584-size464|m.137513	scaffold29584-m.137513	2	1	2	1	2	1	---NA---	1		7	6	4.52977e-06	1.90935e-05	3.04105e-06	1.90413e-05	1.98902e-05	5.38866e-06	0.237241	0.957321	1.48954	3.53359	E (HC)	yes	MS
PCH_128400_128978	PCC0115	5	5	5	5	5	5	thioredoxin	0		10	6	8.04937e-06	5.77993e-05	5.6725e-06	1.09783e-05	1.76692e-05	1.18993e-05	0.139264	0.621327	1.41902	0.922604	E (LC)
scaffold1800-size2823|m.22386	scaffold1800-m.22386	1		1		1		AMPbinding enzyme domain containing protein	0		0		9.41649e-06	3.7082e-06	9.67379e-06				2.53937		0.973402
scaffold20010-size701|m.110702	scaffold20010-m.110702	2	2	2	2	2	2	---NA---	0		0	0	9.42982e-06	NaN	1.37765e-05	NaN	NaN	2.78367e-05	CM only	not found	0.684489	PM only
scaffold3173-size2257|m.33243	scaffold3173-m.33243	20	21	20	21	20	21	hsp71-like protein	0		0	1	4.1655e-06	1.35384e-05	0.000907148	2.14507e-05	NaN	0.00220853	0.307681	CM only	0.00459187	0.0097127
PCH_367904_368668	PCC0331	4	2	4	2	4	2	response regulator transcription factor	0		9	4	9.46255e-06	3.4502e-05	1.60268e-05	NaN	1.11009e-05	NaN	0.274261	CL only	0.59042	not found	E (LC)
scaffold8238-size1453|m.63828	scaffold8238-m.63828	4	4	4	4	4	4	phosphomannomutase	0	crTP	8	5	8.21473e-06	8.81882e-06	3.86983e-06	1.09339e-05	1.58827e-05	NaN	0.931499	0.688417	2.12276	CM only	E (HC)	yes	predicted
PCH_909782_910525	PCC0829	5	2	5	2	5	2	pyridoxine 5'-phosphate synthase	0		7	3	3.59256e-06	3.59602e-05	3.89577e-06	2.54287e-05	1.28859e-05	NaN	0.0999038	1.97337	0.922169	CM only	E (HC)
scaffold3513-size2160|m.35642	scaffold3513-m.35642	5	4	5	4	5	4	GTPase Era	0	crTP	8	5	1.3652e-05	1.87832e-05	NaN	6.96736e-06	2.25455e-05	4.57747e-06	0.726821	0.309035	CM only	1.5221	E (HC)	yes	predicted
PCH_80807_81466	PCC0078	2	2	2	2	2	2	ATP-dependent Clp protease proteolytic subunit	0		5	5	3.18209e-06	1.12048e-05	1.55667e-06	3.00605e-05	2.95122e-05	1.20753e-05	0.283993	1.01858	2.04416	2.48942	E (HC)
scaffold7623-size1522|m.60669	scaffold7623-m.60669	2	3	2	3	2	3	RAP domain protein	0		5	3	9.78108e-06	3.22213e-06	2.42016e-06	NaN	8.48285e-06	NaN	3.03559	CL only	4.0415	not found	E (HC)	yes
scaffold38997-size343|m.158960	scaffold38997-m.158960	2	1	2	1	2	1	cytochrome C peroxidase	0		4	1	9.83727e-06	1.92889e-05	NaN	NaN	4.54908e-06	NaN	0.509997	CL only	CM only	not found	E (HC)	yes
scaffold6380-size1674|m.53823	scaffold6380-m.53823	3	7	3	7	3	7	peptidylprolyl isomerase	0	crTP	4	15	3.59224e-06	9.82091e-06	NaN	2.71064e-05	4.71672e-05	1.74507e-05	0.365775	0.574688	CM only	1.55332	E (HC)	yes	MS
scaffold9052-size1366|m.67848	scaffold9052-m.67848	2	3	2	3	2	3	transforming growth factor beta-1-induced transcript 1 protein	0		0	0	9.88916e-06	NaN	4.97376e-05	NaN	NaN	8.6963e-05	CM only	not found	0.198827	PM only
scaffold4793-size1905|m.44132	scaffold4793-m.44132	5	3	5	3	5	3	arginine biosynthesis ArgJ, mitochondrial	0	short crTP	8	7	9.92141e-06	6.22157e-05	2.64577e-06	NaN	2.28174e-05	NaN	0.159468	CL only	3.74991	not found	E (HC)	yes	MS
scaffold1879-size2772|m.23062	scaffold1879-m.23062	31	21	31	21	31	21	propionyl-CoA carboxylase alpha chain, mitochondrial	0		1	3	4.7757e-06	3.06432e-06	0.00188265	2.07719e-05	8.22833e-06	0.00220696	1.55849	2.52444	0.00253669	0.00941199	D
scaffold34048-size397|m.148136	scaffold34048-m.148136	3	3	3	3	3	3	---NA---	0		14	5	9.97417e-06	6.21958e-05	1.8e-05	NaN	0.000115099	8.74692e-06	0.160367	CL only	0.554119	PM only	E (LC)	yes
scaffold30821-size444|m.140533	scaffold30821-m.140533	1		1		1		---NA---	1		2		1.01127e-05	NaN	7.37097e-06				CM only		1.37196
scaffold51896-size249|m.184529	scaffold51896-m.184529	1		1		1		---NA---	0		0		1.01326e-05	NaN	0.000272221				CM only		0.0372222
scaffold10843-size1209|m.76311	scaffold10843-m.76311	3	2	3	2	3	2	retinol dehydrogenase 12-like	1		0	0	1.0181e-05	3.89833e-06	6.96147e-05	NaN	NaN	7.20759e-05	2.61162	not found	0.146247	PM only
scaffold24347-size572|m.123588	scaffold24347-m.123588	1		1		1		---NA---	1		0		1.02247e-05	9.22606e-06	1.99318e-05				1.10824		0.512983
scaffold8539-size1419|m.65370	scaffold8539-m.65370	9	4	9	4	9	4	SDR family NAD(P)-dependent oxidoreductase	0	crTP	15	11	1.02641e-05	6.06118e-05	4.35612e-06	NaN	3.40737e-05	1.64866e-05	0.169341	CL only	2.35624	PM only	E (HC)	yes	predicted
PCH_268276_268653	PCC0242	3	1	3	1	3	1	DUF3082 domain-containing protein	2		7	1	1.02783e-05	5.12889e-06	NaN	NaN	4.08659e-06	NaN	2.004	CL only	CM only	not found	E (HC)
scaffold11805-size1130|m.80535	scaffold11805-m.80535	6	9	5	4	5	3	14-3-3 protein epsilon isoform X2	0		0	1	NaN	NaN	8.71308e-05	1.0305e-05	NaN	0.000255234	not found	CM only	PM only	0.0403748
scaffold33572-size403|m.147014	scaffold33572-m.147014	1	2	1	2	1	2	---NA---	1		3	2	1.03627e-05	2.39282e-05	1.40169e-05	NaN	1.62905e-05	1.89287e-05	0.433075	CL only	0.7393	PM only	E (LC)	yes	MS
PCH_451644_452558	PCC0397	2	2	2	2	2	2	shikimate dehydrogenase	0		2	2	5.21341e-06	3.94532e-06	NaN	2.0898e-05	1.71302e-05	NaN	1.32142	1.21995	CM only	CM only
scaffold4604-size1941|m.42927	scaffold4604-m.42927	4	6	4	6	4	6	inositol monophosphatase	0	crTP	6	9	1.9613e-06	1.27013e-05	NaN	5.60061e-05	2.53169e-05	8.64324e-06	0.154418	2.21221	CM only	6.47976	E (HC)	yes	predicted
scaffold2367-size2513|m.27155	scaffold2367-m.27155	16	22	16	22	16	22	malate synthase G	0		1	0	1.05325e-05	4.37997e-06	0.000729677	NaN	NaN	0.00119049	2.4047	not found	0.0144345	PM only
scaffold8051-size1475|m.62852	scaffold8051-m.62852	7	7	7	7	7	7	KH domain protein	0		0	0	1.067e-05	6.74074e-06	0.000432721	NaN	NaN	0.000462786	1.58291	not found	0.0246579	PM only
scaffold34973-size385|m.150200	scaffold34973-m.150200	5	5	3	3	3	3	histone H2A.X	0		4	1	1.07148e-05	4.32421e-05	0.00195207	NaN	NaN	0.000561226	0.247785	not found	0.00548891	PM only	D
PCH_426182_426799	PCC0377		1		1		1	TVP38/TMEM64 family protein	4			2				1.0786e-05	NaN	NaN		CM only		CM only
scaffold1561-size2974|m.20274	scaffold1561-m.20274		7		7		7	S9 family peptidase	0	crTP		8				1.08202e-05	1.55754e-05	NaN		0.694697		CM only	E (HC)	yes	predicted
scaffold12165-size1105|m.82092	scaffold12165-m.82092	3		3		3		aldo/keto reductase	0		3		1.08445e-05	8.66378e-06	2.38383e-06				1.2517		4.54917		E (HC)	yes	MS
PCH_171317_172447	PCC0153	2	3	2	3	2	3	diaminopimelate epimerase	0		6	3	9.83428e-06	9.19519e-06	NaN	1.20577e-05	1.34138e-05	NaN	1.0695	0.898897	CM only	CM only	E (HC)
scaffold35917-size375|m.152246	scaffold35917-m.152246	5	7	5	7	5	7	---NA---	0		12	11	1.08927e-05	3.46847e-05	8.7357e-06	NaN	0.000117468	1.59703e-05	0.314049	CL only	1.24692	PM only	E (LC)	yes	MS
scaffold6280-size1688|m.53228	scaffold6280-m.53228	1		1		1		Cysteine--tRNA ligase	0		0		1.09795e-05	NaN	6.01807e-06				CM only		1.82442
scaffold8526-size1421|m.65299	scaffold8526-m.65299	12	11	12	11	12	11	40S ribosomal protein S3-3	0		0	1	1.10212e-05	NaN	0.000858141	NaN	NaN	0.000561267	CM only	not found	0.0128431	PM only
scaffold5660-size1773|m.49475	scaffold5660-m.49475	14	16	14	16	14	16	poly(rC)-binding protein 3 isoform X25	0		0	5	NaN	1.05264e-06	0.000550867	1.10643e-05	9.82548e-06	0.00127512	CL only	1.12609	PM only	0.00867707	D
scaffold5541-size1793|m.48778	scaffold5541-m.48778	3	2	3	2	3	2	SDR family NAD(P)-dependent oxidoreductase	0	crTP	4	2	1.12079e-05	8.40692e-06	1.17133e-05	NaN	1.9923e-06	NaN	1.33317	CL only	0.956852	not found	E (LC)	yes	predicted
scaffold15301-size907|m.94506	scaffold15301-m.94506		1		1		1	---NA---	0			2				1.14028e-05	5.00151e-05	NaN		0.227988		CM only
scaffold3298-size2216|m.34119	scaffold3298-m.34119	3	4	3	4	3	4	Short-chain dehydrogenase TIC 32, chloroplastic	0	crTP	12	4	1.14344e-05	9.5341e-06	3.17283e-06	NaN	1.73588e-05	NaN	1.19932	CL only	3.60386	not found	E (HC)	yes	predicted
PCH_345541_345966	PCC0312	6	3	6	3	6	3	RNA-binding protein	0		21	5	1.15647e-05	0.000209566	5.81745e-05	NaN	1.84081e-05	NaN	0.0551841	CL only	0.198793	not found	D
scaffold16559-size841|m.99044	scaffold16559-m.99044	2	1	2	1	2	1	dioxygenase	0		6	1	9.39477e-06	3.32169e-06	1.87068e-06	1.42483e-05	NaN	1.1834e-05	2.82831	CM only	5.02211	1.20401	E (HC)	yes
scaffold1427-size3064|m.19035	scaffold1427-m.19035	2	5	2	5	2	5	acylamino-acid-releasing enzyme isoform X2	0	crTP	2	5	1.15747e-05	1.09817e-05	NaN	NaN	3.38637e-05	NaN	1.05401	CL only	CM only	not found			predicted
scaffold2049-size2677|m.24507	scaffold2049-m.24507	2		2		2		predicted protein	0	crTP	2		1.16427e-05	5.82384e-06	9.65093e-06				1.99914		1.20638				predicted
scaffold23194-size602|m.120291	scaffold23194-m.120291	1		1		1		---NA---	0		0		1.16581e-05	8.99109e-06	1.21039e-05				1.29663		0.963169
scaffold1-size21237|m.1	scaffold1-m.1	41	59	41	56	35	54	predicted protein	0		0	0	1.17024e-05	NaN	0.000501139	NaN	NaN	0.000916608	CM only	not found	0.0233517	PM only
scaffold25486-size545|m.126779	scaffold25486-m.126779	1	1	1	1	1	1	---NA---	0		3	0	1.17294e-05	1.85824e-05	1.61471e-05	NaN	NaN	4.62286e-05	0.63121	not found	0.726412	PM only	E (LC)	yes	MS
scaffold10451-size1241|m.74503	scaffold10451-m.74503	6	7	6	7	6	7	T9SS C-terminal target domain-containing protein	1		0	0	1.17398e-05	3.32758e-06	0.000286074	NaN	NaN	0.000489775	3.52803	not found	0.0410377	PM only
scaffold17035-size818|m.100722	scaffold17035-m.100722	12	7	12	7	12	7	40S ribosomal protein S18	0		2	3	3.90357e-06	NaN	0.00133141	3.56174e-05	NaN	0.00192455	CM only	CM only	0.00293191	0.0185069	D
scaffold22118-size634|m.117132	scaffold22118-m.117132	2	3	2	3	2	3	---NA---	0		4	7	NaN	1.02462e-05	6.43896e-07	1.18005e-05	2.94122e-05	NaN	CL only	0.401212	PM only	CM only	E (HC)	yes	MS
PCH_722202_722798	PCC0659	3	2	3	2	3	2	phycobiliprotein lyase	0		8	3	1.18169e-05	1.84699e-05	5.90775e-06	NaN	1.45726e-05	3.51926e-06	0.639794	CL only	2.00025	PM only	E (HC)
scaffold24-size12597|m.1009	scaffold24-m.1009	2	7	2	7	2	7	conserved hypotheical protein	0	crTP	3	11	6.83514e-06	2.22031e-06	2.73757e-06	2.0586e-05	1.94538e-05	NaN	3.07847	1.0582	2.49679	CM only	E (HC)	yes	predicted
PCH_584107_585315	PCC0512	4	7	4	7	4	7	4-hydroxy-3-methylbut-2-enyl diphosphate reductase	0		3	15	3.3652e-06	1.85847e-05	1.56804e-05	4.18863e-05	6.31874e-05	1.92131e-05	0.181074	0.66289	0.214613	2.1801	U
scaffold4987-size1870|m.45355	scaffold4987-m.45355	13	13	13	13	1	2	tubulin alpha chain-like	0		0	0	1.18964e-05	NaN	0.000691513	NaN	NaN	0.00100366	CM only	not found	0.0172035	PM only
PCH_254555_256027	PCC0233	7	7	7	7	7	7	Asp-tRNA(Asn)/Glu-tRNA(Gln) amidotransferase subunit GatA	0		18	16	5.16867e-06	6.36672e-05	9.17554e-06	2.74477e-05	6.41892e-05	2.50984e-05	0.0811827	0.427606	0.56331	1.0936	E (LC)
scaffold35309-size382|m.150951	scaffold35309-m.150951	1		1		1		predicted protein	0		2		1.19508e-05	8.61124e-06	3.3544e-06				1.38781		3.56271
scaffold15777-size882|m.96256	scaffold15777-m.96256	11	9	11	9	11	9	60S ribosomal protein L10-like	0		0	1	1.15868e-05	NaN	0.000967792	1.23962e-05	NaN	0.00117606	CM only	CM only	0.0119724	0.0105404
scaffold70416-size153|m.217919	scaffold70416-m.217919		1		1		1	---NA---	0			1				1.20234e-05	NaN	NaN		CM only		CM only
PCH_894589_894954	PCC0813	4	1	4	1	4	1	ribosome silencing factor	0		6	2	1.20489e-05	3.30513e-05	6.66426e-06	NaN	5.43428e-05	NaN	0.364551	CL only	1.80799	not found	E (HC)
scaffold3476-size2171|m.35404	scaffold3476-m.35404	3	7	3	7	3	7	3-phosphoshikimate 1-carboxyvinyltransferase, AroA	0	crTP	5	10	1.34536e-05	1.07527e-05	6.54573e-06	1.08572e-05	2.0255e-05	1.56471e-05	1.25119	0.536025	2.05532	0.693876	E (HC)	yes	MS
scaffold18531-size754|m.105901	scaffold18531-m.105901	2	1	2	1	2	1	predicted protein	0	crTP	2	1	1.21109e-05	3.71432e-06	1.33687e-05	NaN	1.14776e-05	NaN	3.26059	CL only	0.905915	not found			predicted
scaffold35854-size375|m.152101	scaffold35854-m.152101	1		1		1		---NA---	0		3		1.21386e-05	6.15885e-05	8.40159e-06				0.197092		1.4448		E (LC)	yes	MS
scaffold22186-size631|m.117340	scaffold22186-m.117340	1		1		1		plastid uroporphyrinogen decarboxylase isoform 1, HemE	0		3		1.21569e-05	1.26693e-05	NaN				0.959556		CM only		E (HC)	yes
scaffold21443-size654|m.115109	scaffold21443-m.115109	3	3	3	3	3	3	---NA---	0		6	5	1.21741e-05	9.45826e-06	8.93042e-06	NaN	8.33511e-06	NaN	1.28714	CL only	1.36322	not found	E (LC)	yes
scaffold30471-size449|m.139680	scaffold30471-m.139680	5	3	5	3	5	3	---NA---	0		10	6	1.22649e-05	0.000116937	1.317e-05	NaN	0.000172157	NaN	0.104885	CL only	0.931274	not found	E (LC)	yes	MS
scaffold2202-size2589|m.25785	scaffold2202-m.25785	2	4	2	4	2	3	GCC2 and GCC3 family protein	2		0	0	1.24098e-05	NaN	2.4496e-05	NaN	NaN	5.18181e-05	CM only	not found	0.506604	PM only
scaffold4045-size2043|m.39298	scaffold4045-m.39298	19	20	19	20	19	20	uracil-DNA glycosylase	0		6	8	1.67951e-05	1.99044e-05	0.00070996	9.17657e-06	2.28775e-05	0.00143137	0.843786	0.401117	0.0236564	0.00641105	D
scaffold45931-size287|m.173022	scaffold45931-m.173022	2	3	2	3	2	3	---NA---	0		4	6	5.49291e-06	1.76708e-05	7.90452e-06	2.8192e-05	2.62812e-05	2.18066e-05	0.310847	1.0727	0.694907	1.29282	E (LC)	yes	MS
PCH_340158_341309	PCC0307	3	1	3	1	3	1	phosphate acyltransferase PlsX	0		5	1	1.24644e-05	1.13974e-05	NaN	NaN	8.5577e-06	5.38869e-06	1.09362	CL only	CM only	PM only	E (HC)
scaffold12090-size1110|m.81767	scaffold12090-m.81767	4	6	4	6	4	6	Malate dehydrogenase, mitochondrial	0		1	3	1.24875e-05	NaN	2.41429e-05	NaN	2.87052e-06	0.000115269	CM only	CL only	0.517231	PM only
PCH_180980_183061	PCC0160	7	10	7	9	7	9	molecular chaperone DnaK	0		9	13	1.24883e-05	1.10835e-05	NaN	NaN	4.17004e-05	NaN	1.12675	CL only	CM only	not found	E (HC)
scaffold10792-size1214|m.76063	scaffold10792-m.76063	3	1	3	1	3	1	thermonuclease family protein	0	aberrant crTP?	7	2	1.25565e-05	1.27934e-05	1.25206e-05	NaN	8.32839e-06	NaN	0.981478	CL only	1.00287	not found	E (LC)	yes
PCH_817017_817967	PCC0747		1		1		1	Heme A synthase	8			3				1.26061e-05	6.42998e-06	1.15722e-05		1.96052		1.08935	E (LC)
scaffold9102-size1361|m.68082	scaffold9102-m.68082	4	5	4	5	4	5	predicted protein	0	short crTP	4	7	1.22384e-05	8.35169e-06	1.83538e-06	1.30889e-05	3.01486e-05	NaN	1.46538	0.434146	6.66807	CM only	E (HC)	yes	MS
scaffold7840-size1498|m.61792	scaffold7840-m.61792	8	8	8	8	8	8	40S ribosomal protein S9, putative	0		0	0	NaN	NaN	0.000756137	1.27171e-05	NaN	0.00128003	not found	CM only	PM only	0.00993497
scaffold17766-size785|m.103278	scaffold17766-m.103278	11	7	4	4	4	4	histone H2A type 3	0		1	0	1.27707e-05	2.89206e-05	0.000410471	NaN	NaN	0.000384634	0.441578	not found	0.0311123	PM only
PCH_42134_43708	PCC0041	2		2		2		methionine--tRNA ligase	0		3		1.2889e-05	1.19347e-05	NaN				1.07997		CM only		E (HC)
PCH_17640_18383	PCC0018	2	1	2	1	2	1	short-chain dehydrogenase	0		2	1	3.48744e-06	2.05504e-06	NaN	4.777e-05	NaN	NaN	1.69702	CM only	CM only	CM only
scaffold17616-size792|m.102764	scaffold17616-m.102764	6	7	6	7	6	7	Cofilin/actin-depolymerizing factor homolog	0		0	1	1.29173e-05	3.31091e-06	0.000345774	NaN	NaN	0.000788287	3.90142	not found	0.0373576	PM only
scaffold19734-size711|m.109798	scaffold19734-m.109798	7	7	4	6	2	3	putative retrotransposon hot spot (RHS) protein	0		2	2	7.25155e-06	NaN	0.00028108	2.34365e-05	6.55954e-06	0.000454642	CM only	3.57288	0.0257989	0.0515493
scaffold3227-size2239|m.33642	scaffold3227-m.33642	7	9	7	9	7	9	glutathione S-transferase family protein	0	crTP	11	11	1.30579e-05	3.81803e-05	5.22944e-06	NaN	0.000118107	5.01927e-05	0.342007	CL only	2.497	PM only	E (HC)	yes	MS
scaffold25426-size547|m.126623	scaffold25426-m.126623	4	2	4	2	4	2	cytochrome c oxidase subunit 6b-1-like	0		0	0	1.32621e-05	NaN	0.000177435	NaN	NaN	6.55767e-05	CM only	not found	0.0747437	PM only
scaffold21554-size651|m.115432	scaffold21554-m.115432	2	2	2	2	2	2	---NA---	1		2	4	1.32633e-05	8.73552e-06	1.83637e-05	NaN	6.70536e-05	6.89283e-05	1.51832	CL only	0.722259	PM only
scaffold1494-size3020|m.19642	scaffold1494-m.19642	2	2	2	2	2	2	aflatoxin B1 aldehyde reductase member 4-like	0	crTP	5	4	1.33202e-05	1.53182e-05	6.25928e-06	NaN	1.10454e-05	NaN	0.869568	CL only	2.12807	not found	E (HC)	yes	predicted
scaffold15983-size872|m.96968	scaffold15983-m.96968	7	6	7	6	4	4	Rho GTPase	0		1	0	1.33216e-05	2.57441e-06	0.000880716	NaN	NaN	0.00118319	5.17461	not found	0.0151259	PM only
scaffold7882-size1493|m.62008	scaffold7882-m.62008	1	3	1	3	1	3	oxidoreductase, short chain dehydrogenase/reductase family	0	crTP	1	8	NaN	5.11101e-06	NaN	1.33569e-05	9.74482e-06	1.75766e-05	CL only	1.37067	not found	0.759925	E (LC)	yes	predicted
scaffold9357-size1337|m.69337	scaffold9357-m.69337	12	15	8	15	8	11	heterogeneous nuclear ribonucleoprotein 1	0		0	3	5.5345e-06	NaN	0.000211054	3.22649e-05	NaN	0.00159278	CM only	CM only	0.0262232	0.020257	D
scaffold33064-size410|m.145865	scaffold33064-m.145865		8		8		2	polyubiquitin	0			5				1.35874e-05	4.3796e-06	0.00126883		3.10243		0.0107086	D
scaffold18705-size748|m.106495	scaffold18705-m.106495	3	4	3	4	3	4	NHP2-like protein 1	0		2	0	1.36848e-05	1.63943e-05	1.74644e-05	NaN	6.48967e-06	3.99815e-05	0.83473	CL only	0.783581	PM only
scaffold3950-size2064|m.38659	scaffold3950-m.38659	2	8	2	8	2	8	dihydrolipoyl dehydrogenase	0		0	2	1.36916e-05	NaN	4.25974e-05	NaN	1.10465e-06	9.67539e-05	CM only	CL only	0.321419	PM only
scaffold34704-size389|m.149622	scaffold34704-m.149622	1	1	1	1	1	1	---NA---	1		3	1	1.37916e-05	2.75707e-05	1.24492e-05	NaN	1.54932e-05	NaN	0.500228	CL only	1.10784	not found	E (LC)	yes
scaffold30659-size447|m.140141	scaffold30659-m.140141	5	3	5	3	5	3	---NA---	0		17	4	1.3827e-05	0.000147538	2.26943e-05	NaN	0.000437579	NaN	0.0937181	CL only	0.609272	not found	E (LC)	yes	MS
PCH_70135_71490	PCC0069		6		6		6	16S rRNA (cytosine(967)-C(5))-methyltransferase	0			7				1.39352e-05	1.48139e-05	NaN		0.940685		CM only	E (HC)
scaffold9073-size1364|m.67954	scaffold9073-m.67954	23	22	23	22	23	22	voltage-dependent ion-selective channel	0		7	2	1.39371e-05	4.20508e-05	0.00453109	NaN	4.51108e-05	0.00677774	0.331435	CL only	0.00307588	PM only	D
PCH_416708_418048	PCC0370	4	3	4	3	4	3	aluminum resistance family protein	1		3	3	1.40074e-05	4.73282e-06	1.15411e-05	NaN	8.51121e-06	5.62074e-06	2.95964	CL only	1.2137	PM only	E (LC)
scaffold31013-size441|m.140971	scaffold31013-m.140971	2		2		2		---NA---	0		8		1.40796e-05	4.51977e-05	0.000117543				0.311513		0.119783		D
PCH_444590_446227	PCC0392		2		2		2	radical SAM protein	0			2				1.41248e-05	2.94626e-06	NaN		4.79414		CM only
scaffold16158-size861|m.97639	scaffold16158-m.97639	1		1		1		---NA---	0		5		1.41989e-05	2.17682e-05	1.85507e-05				0.652276		0.765409		E (LC)	yes	MS
scaffold1623-size2922|m.20853	scaffold1623-m.20853	6	10	6	10	6	10	predicted protein	0		0	0	1.42715e-05	NaN	0.000203114	NaN	NaN	0.0003356	CM only	not found	0.0702634	PM only
scaffold7415-size1541|m.59525	scaffold7415-m.59525	5	3	5	3	5	3	Zn-dependent hydrolase	0	crTP	7	4	1.42781e-05	1.72848e-05	6.11798e-06	NaN	5.25001e-05	NaN	0.826047	CL only	2.33379	not found	E (HC)	yes	predicted
PCH_704768_705592	PCC0643	2	3	2	3	2	3	septum site-determining protein MinD	0		3	2	7.57886e-06	3.80547e-06	3.14485e-06	2.69238e-05	2.80825e-06	3.85195e-05	1.99157	9.5874	2.40993	0.698966	E (HC)
scaffold16235-size857|m.97917	scaffold16235-m.97917	5	7	5	1	3	1	polyubiquitin	0		0	0	1.43524e-05	NaN	0.000592825	NaN	2.38032e-05	1.81715e-05	CM only	CL only	0.0242101	PM only
scaffold5935-size1734|m.51177	scaffold5935-m.51177	3	5	3	5	3	5	predicted protein	0	crTP	5	3	6.40395e-06	1.19085e-05	7.55185e-06	3.24807e-05	3.92888e-06	1.29388e-05	0.537765	8.26715	0.847998	2.51033	E (HC)	yes	predicted
scaffold2197-size2593|m.25737	scaffold2197-m.25737	17	12	17	12	17	12	heat shock protein Hsp90 family protein	0		0	1	1.44533e-05	NaN	0.000277812	NaN	NaN	0.000324157	CM only	not found	0.0520256	PM only
scaffold2046-size2984|m.24480	scaffold2046-m.24480	13	20	13	20	13	20	molecular chaperone DnaK	0		1	0	1.44687e-05	NaN	0.000222932	NaN	2.62154e-06	0.000386508	CM only	CL only	0.0649018	PM only
PCH_623071_624309	PCC0549	3	5	3	5	3	5	LL-diaminopimelate aminotransferase	0		5	10	1.65551e-05	1.64208e-05	3.95228e-06	1.27217e-05	3.0068e-05	NaN	1.00818	0.423098	4.18874	CM only	E (HC)
PCH_528186_528419	PCC0461	4	1	4	1	4	1	hypothetical protein	0		8	1	1.45606e-05	5.14388e-05	1.91864e-06	NaN	2.69828e-05	9.48453e-06	0.283067	CL only	7.58903	PM only	E (HC)
scaffold26107-size531|m.128484	scaffold26107-m.128484	1	1	1	1	1	1	---NA---	1		3	4	5.9283e-06	NaN	5.52854e-06	3.58164e-05	3.45135e-06	1.26327e-05	CM only	10.3775	1.07231	2.83521	E (HC)	yes
scaffold18118-size772|m.104520	scaffold18118-m.104520	2		2		2		---NA---	0		1		1.45822e-05	5.32747e-06	7.88406e-06				2.73716		1.84957
scaffold5896-size1740|m.50923	scaffold5896-m.50923	15	15	15	15	13	13	40S ribosomal protein S26-3-like	1		2	0	1.46433e-05	6.41415e-06	0.00161962	NaN	NaN	0.00267634	2.28296	not found	0.00904116	PM only
scaffold2122-size2635|m.25120	scaffold2122-m.25120	10	14	10	14	10	14	aconitate hydratase	0		0	1	1.48392e-05	NaN	0.000220629	NaN	NaN	0.000394149	CM only	not found	0.0672589	PM only
scaffold5519-size1796|m.48640	scaffold5519-m.48640	1	3	1	3	1	3	ATP-dependent (S)-NAD(P)H-hydrate dehydratase isoform X2	0		2	3	1.49088e-05	4.84243e-06	4.90673e-06	NaN	1.82175e-05	NaN	3.07878	CL only	3.03843	not found
PCH_157108_157581	PCC0138	1		1		1		phycobiliprotein lyase	0		1		1.49331e-05	NaN	5.61821e-06				CM only		2.65798
scaffold11262-size1176|m.78175	scaffold11262-m.78175	6	7	6	7	6	7	60S ribosomal protein L10a	0		0	0	1.49386e-05	NaN	0.000300425	NaN	NaN	0.000635776	CM only	not found	0.0497249	PM only
scaffold10361-size1249|m.74090	scaffold10361-m.74090	6	7	6	7	6	7	molecular chaperone DnaJ	0	crTP	13	10	9.79315e-06	5.53457e-05	NaN	2.29888e-05	6.69412e-05	NaN	0.176945	0.343418	CM only	CM only	E (HC)	yes	MS
scaffold5202-size1840|m.46704	scaffold5202-m.46704	3	3	3	3	3	3	retinol dehydrogenase 12-like	0	crTP	8	3	1.66251e-05	1.00771e-05	3.50806e-06	1.35421e-05	5.98424e-06	NaN	1.64979	2.26296	4.73912	CM only	E (HC)	yes	predicted
scaffold2643-size2412|m.29302	scaffold2643-m.29302	1	2	1	2	1	2	heat shock 70 kDa protein 1	0		0	1	NaN	NaN	5.51086e-05	1.50487e-05	NaN	1.38969e-05	not found	CM only	PM only	1.08289
scaffold5942-size1733|m.51219	scaffold5942-m.51219	3	3	3	3	3	3	Oligoribonuclease, mitochondrial	0		5	2	1.50505e-05	3.95315e-06	NaN	NaN	8.99368e-06	NaN	3.80722	CL only	CM only	not found	E (HC)	yes
scaffold34171-size395|m.148424	scaffold34171-m.148424	4		2		2		polyubiquitin	1		4		1.50984e-05	1.66469e-05	2.08631e-05				0.90698		0.723692		E (LC)	yes
scaffold1867-size2780|m.22973	scaffold1867-m.22973	14	18	14	18	14	18	V-type proton ATPase 116 kDa subunit a isoform X1	5		0	0	1.51425e-05	2.38239e-06	0.000525	NaN	NaN	0.00125148	6.35598	not found	0.0288428	PM only
scaffold7667-size1518|m.60892	scaffold7667-m.60892	1	9	1	9	1	9	NAD(P)-dependent alcohol dehydrogenase	0		0	0	1.51519e-05	NaN	2.45762e-05	NaN	NaN	0.000105202	CM only	not found	0.616529	PM only
PCH_120952_121818	PCC0108	2	4	2	4	2	4	acetyl-CoA carboxylase carboxyltransferase subunit beta	0		6	4	1.53384e-05	1.42704e-05	7.65809e-06	NaN	1.81601e-05	NaN	1.07484	CL only	2.00291	not found	E (HC)
scaffold4760-size1912|m.43929	scaffold4760-m.43929	7	10	7	10	7	8	hypothetical protein	0	crTP	13	15	3.64884e-05	2.52203e-05	9.85394e-06	6.46325e-06	0.000101699	1.41989e-05	1.44679	0.0635528	3.70292	0.455194	U		MS
scaffold1864-size2781|m.22947	scaffold1864-m.22947	3	5	3	5	3	5	Murein tripeptide amidase MpaA	0	crTP	2	10	2.05462e-05	1.13825e-05	5.13185e-06	1.17931e-05	1.74176e-05	NaN	1.80507	0.677084	4.00366	CM only	E (HC)	yes	predicted
scaffold1254-size3193|m.17412	scaffold1254-m.17412	3	3	3	3	3	3	erythromycin esterase family protein	0	crTP	8	5	1.55776e-05	9.69731e-06	8.24279e-06	NaN	2.46193e-05	NaN	1.60639	CL only	1.88985	not found	E (HC)	yes	predicted
scaffold8255-size1452|m.63914	scaffold8255-m.63914	3	2	3	2	3	2	structure specific recognition protein 1	0		0	0	1.56267e-05	8.9483e-06	0.000144494	NaN	NaN	9.23873e-05	1.74633	not found	0.108148	PM only
scaffold23767-size587|m.121962	scaffold23767-m.121962	3	3	3	3	3	3	60S ribosomal protein L28	0		0	0	1.56395e-05	1.24713e-06	6.77018e-05	NaN	NaN	1.83486e-05	12.5404	not found	0.231006	PM only
scaffold622-size4002|m.10712	scaffold622-m.10712	8	18	8	18	8	18	spectrin beta chain isoform X1	0		0	0	1.56458e-05	NaN	0.000147393	NaN	NaN	0.000351186	CM only	not found	0.106151	PM only
scaffold3784-size2099|m.37532	scaffold3784-m.37532	2		2		2		guanine nucleotide-binding protein subunit beta-2-like 1	0		1		1.56459e-05	NaN	7.53568e-06				CM only		2.07624
scaffold2184-size2600|m.25620	scaffold2184-m.25620	18	22	18	22	16	19	Phosphoglucomutase/phosphomannomutase family protein	0		0	0	1.57254e-05	1.98546e-06	0.00127917	NaN	NaN	0.00217442	7.92027	not found	0.0122935	PM only
scaffold5374-size1815|m.47765	scaffold5374-m.47765	7	9	7	9	7	9	actin bundling protein	0		0	3	1.23732e-05	4.37567e-06	0.000273428	2.00357e-05	1.21595e-05	0.000968273	2.82774	1.64774	0.0452522	0.0206922	D
PCH_208683_209414	PCC0187	1	1	1	1	1	1	methyltransferase domain-containing protein	0		1	1	9.51095e-06	NaN	6.55597e-06	2.61519e-05	NaN	NaN	CM only	CM only	1.45073	CM only
PCH_495283_495480	PCC0434	3	2	3	2	3	2	50S ribosomal protein L35	0		7	5	1.58888e-05	5.18577e-05	NaN	NaN	4.97985e-05	NaN	0.306392	CL only	CM only	not found	E (HC)
PCH_860582_862237	PCC0788	4	9	4	9	4	9	AarF/ABC1/UbiB kinase family protein	2		11	13	7.34966e-06	1.94224e-05	7.35253e-06	3.46445e-05	2.79655e-05	2.43925e-05	0.378411	1.23883	0.999609	1.42029	E (LC)
scaffold11740-size1136|m.80286	scaffold11740-m.80286	20	12	20	12	20	12	putative membrane protein	0		4	1	1.12205e-05	9.8563e-06	0.00410418	2.2753e-05	NaN	0.00498358	1.13841	CM only	0.00273393	0.00456559	D
scaffold8657-size1406|m.65938	scaffold8657-m.65938	20	15	20	15	20	15	predicted protein	0		0	1	4.47722e-05	1.73511e-05	0.0033854	5.70438e-06	NaN	0.00297622	2.58037	CM only	0.0132251	0.00191666
scaffold11219-size1180|m.77986	scaffold11219-m.77986		1		1		1	unnamed protein product	6			0				1.60119e-05	NaN	1.26548e-05		CM only		1.26529
scaffold877-size3557|m.13621	scaffold877-m.13621	3	3	3	3	3	3	phosphoribosylformylglycinamidine synthase	0		0	0	1.60471e-05	6.13376e-06	2.20118e-05	NaN	NaN	1.974e-05	2.6162	not found	0.729023	PM only
scaffold787-size3700|m.12629	scaffold787-m.12629	6	4	5	3	5	3	actin-1, putative	0		2	0	1.61315e-05	2.93368e-06	6.77653e-05	NaN	NaN	2.26422e-05	5.49874	not found	0.23805	PM only
scaffold23648-size590|m.121631	scaffold23648-m.121631	1		1		1		---NA---	0		3		1.61845e-05	3.05747e-05	1.00758e-05				0.529343		1.60628		E (HC)	yes
PCH_324920_325357	PCC0293	4	3	4	3	4	3	SRPBCC family protein	0		8	3	1.62872e-05	4.28815e-05	2.31079e-05	NaN	2.73762e-05	2.18128e-05	0.379818	CL only	0.704831	PM only	E (LC)
scaffold6607-size1643|m.55121	scaffold6607-m.55121	2	1	2	1	2	1	sulfide:quinone oxidoreductase, mitochondrial	0		0	0	1.6315e-05	NaN	3.57056e-05	NaN	NaN	3.14322e-05	CM only	not found	0.456931	PM only
scaffold20717-size677|m.112869	scaffold20717-m.112869		2		2		2	---NA---	0			4				1.63389e-05	2.23763e-05	NaN		0.730191		CM only	E (HC)	yes
scaffold28679-size480|m.135182	scaffold28679-m.135182	4	2	4	2	4	2	---NA---	1		0	0	1.63478e-05	NaN	0.000215398	NaN	NaN	0.000232625	CM only	not found	0.0758956	PM only
PCH_742936_744081	PCC0677	1	3	1	3	1	3	RNA methyltransferase	0		3	3	1.00795e-05	NaN	NaN	2.66366e-05	8.55977e-06	4.87324e-06	CM only	3.11183	CM only	5.46588	E (HC)
scaffold22321-size627|m.117732	scaffold22321-m.117732	1	2	1	2	1	2	---NA---	0		3	6	6.56353e-06	2.49622e-05	NaN	4.12367e-05	0.000113766	1.99854e-05	0.262939	0.362469	CM only	2.06334	E (HC)	yes	MS
PCH_817981_818958	PCC0748	1	2	1	2	1	2	protoheme IX farnesyltransferase	8		2	5	1.34003e-05	5.88397e-06	1.03923e-05	2.02935e-05	3.46752e-06	NaN	2.27742	5.85244	1.28944	CM only	E (HC)
scaffold4470-size1965|m.42064	scaffold4470-m.42064	2	5	2	5	2	5	predicted protein	0	crTP	5	6	6.64801e-06	9.8454e-06	NaN	4.09944e-05	3.17281e-05	7.59051e-06	0.67524	1.29205	CM only	5.40074	E (HC)	yes	predicted
PCH_971260_971748	PCC0880	1	4	1	4	1	4	single-stranded DNA-binding protein	0		6	5	1.65145e-05	3.29017e-05	9.86448e-06	NaN	5.34994e-05	2.01287e-05	0.501934	CL only	1.67414	PM only	E (HC)
scaffold16919-size823|m.100327	scaffold16919-m.100327	2	2	2	2	2	2	---NA---	0		6	5	1.45379e-05	2.53632e-06	1.07191e-05	1.93913e-05	1.35852e-05	NaN	5.73188	1.42738	1.35627	CM only	E (HC)	yes
PCH_910528_910848	PCC0830	5	4	5	4	5	4	DUF2488 family protein	0		11	6	1.67943e-05	0.000109136	3.22866e-05	NaN	3.56688e-05	NaN	0.153884	CL only	0.520163	not found	E (LC)
PCH_983960_984673	PCC0890	4	2	4	2	4	2	UMP kinase	0		10	6	1.20868e-05	1.52303e-05	7.15564e-06	2.33451e-05	7.54043e-06	1.18331e-05	0.793601	3.09599	1.68912	1.97287	E (HC)
PCH_634384_634734	PCC0558	2	2	2	2	2	2	AIR synthase	0		8	3	9.99343e-06	1.20268e-05	1.25739e-05	2.83541e-05	1.34751e-05	NaN	0.830928	2.10419	0.794775	CM only	E (HC)
scaffold1493-size3020|m.19629	scaffold1493-m.19629	4	8	4	8	4	8	kinesin-like protein	0		0	0	NaN	NaN	1.66191e-05	1.68356e-05	NaN	7.83816e-05	not found	CM only	PM only	0.21479
scaffold2832-size2351|m.30729	scaffold2832-m.30729	14	15	14	15	14	15	ankyrin repeat protein	0		0	0	1.69437e-05	2.3031e-05	0.000852583	NaN	NaN	0.0011843	0.735689	not found	0.0198733	PM only
PCH_332331_333008	PCC0300	4	4	4	4	4	4	cobalt ABC transporter	0		7	7	1.85044e-05	1.77571e-05	1.59059e-05	1.55876e-05	1.79296e-05	9.01107e-06	1.04209	0.869375	1.16337	1.72983	E (HC)
PCH_875831_876394	PCC0799	4	3	4	3	4	3	photosystem II oxygen evolving complex protein PsbP	1		5	2	1.69858e-05	1.82336e-05	3.96628e-05	NaN	1.21547e-05	3.24511e-05	0.931565	CL only	0.428255	PM only	D
scaffold14151-size971|m.90107	scaffold14151-m.90107	3		2		2		ATP-dependent helicase HrpB	0		3		1.70103e-05	NaN	7.96547e-06				CM only		2.13551		E (HC)	yes
scaffold9916-size1287|m.71978	scaffold9916-m.71978	15	14	15	10	11	10	heterogeneous nuclear ribonucleoprotein 1	0		4	0	1.70347e-05	1.60657e-05	0.00120484	NaN	NaN	0.000695962	1.06032	not found	0.0141386	PM only	D
PCH_896670_897809	PCC0817	2		2		2		mechanosensitive ion channel	4		3		1.72975e-05	7.18411e-06	6.89558e-06				2.40774		2.50849		E (HC)
PCH_925872_927314	PCC0844	4	2	4	2	4	2	TldD/PmbA family protein	0		9	2	1.74041e-05	1.99079e-05	NaN	NaN	8.95107e-06	NaN	0.874233	CL only	CM only	not found	E (HC)
scaffold2840-size2349|m.30794	scaffold2840-m.30794	3	6	3	6	3	6	S9 family peptidase	1		1	0	1.74831e-05	3.55648e-05	0.000752308	NaN	NaN	0.000295673	0.491584	not found	0.0232393	PM only
PCH_75386_76084	PCC0072	2	1	2	1	2	1	bifunctional demethylmenaquinone methyltransferase/2-methoxy-6-polyprenyl-1,4-benzoquinol methylase UbiE	0		5	1	1.75786e-05	1.14682e-05	1.20717e-05	NaN	3.14565e-06	NaN	1.53282	CL only	1.45618	not found	E (LC)
scaffold1160-size3269|m.16494	scaffold1160-m.16494	4	5	4	3	4	3	anion exchange protein 3	12		0	0	1.77164e-05	NaN	0.000982349	NaN	NaN	0.000664062	CM only	not found	0.0180348	PM only
scaffold23780-size586|m.121996	scaffold23780-m.121996		1		1		1	NAD-dependent protein deacetylase sirtuin-6-like	0			3				1.77779e-05	8.09766e-06	NaN		2.19544		CM only	E (HC)	yes
scaffold18785-size745|m.106749	scaffold18785-m.106749	3	1	3	1	3	1	---NA---	0		0	0	1.78064e-05	5.98265e-06	3.79053e-05	NaN	NaN	1.76102e-05	2.97634	not found	0.46976	PM only
scaffold18703-size748|m.106487	scaffold18703-m.106487	9	7	9	7	9	7	FUN14 family protein	3		1	0	1.78238e-05	1.69326e-06	0.00044186	NaN	NaN	0.000630606	10.5263	not found	0.0403382	PM only
PCH_40242_41672	PCC0040	4	6	4	6	4	6	RNB domain-containing ribonuclease	0		15	10	1.82177e-05	1.36157e-05	2.17079e-06	1.75451e-05	2.3297e-05	NaN	1.33799	0.753105	8.3922	CM only	E (HC)
scaffold6468-size1662|m.54304	scaffold6468-m.54304	3		3		3		RAP domain protein	0	crTP	4		1.82517e-05	3.59928e-06	NaN				5.07094		CM only		E (HC)	yes	predicted
scaffold7240-size1565|m.58607	scaffold7240-m.58607	3	5	3	5	3	4	RAP domain protein	0	crTP	5	9	1.82687e-05	6.99829e-06	NaN	NaN	3.42764e-05	1.7442e-05	2.61046	CL only	CM only	PM only	E (HC)	yes	MS
scaffold90-size7393|m.2716	scaffold90-m.2716	6	11	6	11	5	10	callose synthase, putative	22		0	0	1.83775e-05	1.43241e-05	0.00013769	NaN	NaN	0.000141413	1.28298	not found	0.13347	PM only
PCH_833967_834392	PCC0764	2	2	2	2	2	2	SufE family protein	0		5	2	1.84203e-05	1.29235e-05	4.52265e-05	NaN	4.82446e-06	5.66901e-06	1.42534	CL only	0.407291	PM only	D
scaffold4197-size2010|m.40294	scaffold4197-m.40294	3	1	3	1	3	1	histone-lysine N-methyltransferase ATXR2 isoform X2	0		0	0	1.8467e-05	NaN	3.63891e-06	NaN	NaN	8.74484e-06	CM only	not found	5.07488	PM only
scaffold21477-size653|m.115224	scaffold21477-m.115224	2	2	2	2	2	2	---NA---	0		5	3	1.70269e-05	2.16947e-05	7.28201e-06	2.00311e-05	2.7084e-05	NaN	0.784843	0.739594	2.33822	CM only	E (HC)	yes	MS
PCH_234858_235373	PCC0212	8	6	8	6	8	6	putative 30S ribosomal protein PSRP-3	0		26	14	1.61638e-05	0.000174927	1.85973e-05	2.12413e-05	0.000122316	7.53692e-05	0.0924029	0.173659	0.869147	0.281829	D
scaffold11441-size1160|m.78969	scaffold11441-m.78969	2	1	2	1	2	1	---NA---	1		8	1	1.86675e-05	2.30838e-05	3.04986e-05	NaN	7.52179e-06	1.16599e-05	0.808685	CL only	0.612078	PM only	E (LC)	yes
scaffold6373-size1674|m.53780	scaffold6373-m.53780	3	4	3	4	3	4	YicC family protein	0		7	6	1.87622e-05	6.24188e-06	7.80628e-06	NaN	2.49244e-05	1.27445e-05	3.00585	CL only	2.40347	PM only	E (HC)	yes	MS
PCH_857779_858993	PCC0785	3	2	3	2	3	2	coenzyme F420-reducing hydrogenase subunit beta	0		3	2	1.88561e-05	9.74125e-06	NaN	NaN	1.52166e-05	NaN	1.9357	CL only	CM only	not found	E (HC)
PCH_875129_875740	PCC0798	3	2	3	2	3	2	recombination protein RecR	0		10	2	1.88744e-05	2.17482e-05	1.77222e-05	NaN	1.21916e-05	NaN	0.867861	CL only	1.06501	not found	E (LC)
scaffold9603-size1316|m.70466	scaffold9603-m.70466	3	4	3	4	3	4	Dopa 45-dioxygenase	0	crTP	7	9	1.21875e-05	1.94613e-05	6.30254e-06	3.03388e-05	4.21361e-05	1.58746e-05	0.626245	0.72002	1.93375	1.91115	E (HC)	yes	MS
scaffold24995-size556|m.125402	scaffold24995-m.125402	5		3		3		polyubiquitin	1		3		1.92358e-05	1.15029e-05	2.81056e-05				1.67225		0.684412		E (LC)	yes
scaffold24757-size562|m.124753	scaffold24757-m.124753		1		1		1	DEAD/DEAH box RNA helicase	0			1				1.92754e-05	NaN	NaN		CM only		CM only
scaffold11020-size1195|m.77079	scaffold11020-m.77079	3	3	3	3	3	3	GrxB family glutaredoxin	0	short crTP	6	4	NaN	1.6262e-05	NaN	1.93106e-05	2.15559e-05	NaN	CL only	0.895837	not found	CM only	E (HC)	yes	MS
PCH_349782_350768	PCC0317	4	4	4	4	4	4	LysR family transcriptional regulator	0		9	4	2.73189e-05	9.34633e-06	3.8441e-06	1.37252e-05	1.63944e-05	1.27645e-05	2.92296	0.837191	7.10672	1.07527	E (HC)
scaffold6923-size1602|m.56845	scaffold6923-m.56845	8	9	8	9	7	8	guanine nucleotide-binding protein G(t) subunit alpha-2-like	0		0	0	1.93823e-05	NaN	0.000221956	NaN	NaN	0.0001084	CM only	not found	0.087325	PM only
scaffold9651-size1311|m.70708	scaffold9651-m.70708	2	3	2	3	2	3	predicted protein	0		6	5	2.47708e-05	2.41673e-05	3.07874e-05	1.54492e-05	1.08282e-05	1.22272e-05	1.02497	1.42675	0.804577	1.26352	E (LC)	yes	MS
scaffold7701-size1515|m.61064	scaffold7701-m.61064	4	5	1	2	1	2	---NA---	0	crTP	1	3	NaN	6.48607e-06	9.40621e-06	1.98433e-05	8.39607e-06	NaN	CL only	2.3634	PM only	CM only	E (HC)	yes	MS
scaffold7166-size1573|m.58200	scaffold7166-m.58200	5	4	5	4	5	4	hydroxymethylglutaryl-CoA synthase	0		0	0	1.98892e-05	NaN	8.33361e-05	NaN	NaN	3.99283e-05	CM only	not found	0.238662	PM only
scaffold14131-size972|m.90032	scaffold14131-m.90032	3	3	3	3	3	3	---NA---	0		6	2	1.99361e-05	1.14179e-05	NaN	NaN	3.12599e-05	1.84685e-05	1.74605	CL only	CM only	PM only	E (HC)	yes	MS
PCH_142582_143670	PCC0127	3	3	3	3	3	3	pyruvate dehydrogenase (acetyl-transferring) E1 component subunit alpha	0		5	5	2.00644e-05	2.38305e-05	NaN	NaN	2.38833e-05	NaN	0.841967	CL only	CM only	not found	E (HC)
scaffold16148-size862|m.97602	scaffold16148-m.97602	1		1		1		---NA---	1		0		2.02123e-05	7.93933e-06	2.75265e-05				2.54584		0.734285
PCH_163031_163951	PCC0144		1		1		1	hypothetical protein	0			2				2.03067e-05	3.48828e-06	NaN		5.82139		CM only
scaffold4258-size2002|m.40694	scaffold4258-m.40694	16	14	16	14	16	14	coronin-like protein, putative	0		0	1	NaN	NaN	0.00134023	2.03085e-05	NaN	0.00212828	not found	CM only	PM only	0.00954223
scaffold22270-size629|m.117585	scaffold22270-m.117585		2		2		2	---NA---	0			5				2.03307e-05	2.19347e-05	2.64408e-05		0.926875		0.768915	E (LC)	yes	MS
PCH_91246_92700	PCC0087	5	8	5	8	5	8	dihydrolipoyl dehydrogenase	0		11	14	2.0407e-05	6.49734e-05	1.01996e-05	NaN	8.07996e-05	NaN	0.314082	CL only	2.00076	not found	E (HC)
PCH_452933_453298	PCC0398	9	4	9	4	9	4	30S ribosomal protein S6	0		26	7	2.05142e-05	0.000375491	1.16231e-05	NaN	0.000135732	9.49164e-06	0.0546331	CL only	1.76495	PM only	E (HC)
scaffold31429-size434|m.141996	scaffold31429-m.141996	2		2		2		protein kinase	0		1		2.05511e-05	7.57766e-05	2.11893e-05				0.271207		0.969882
scaffold27776-size497|m.132952	scaffold27776-m.132952	4	2	4	2	4	2	RAP domain protein	0		6	1	2.06207e-05	NaN	5.518e-06	NaN	3.36351e-06	7.65361e-06	CM only	CL only	3.73698	PM only	E (HC)	yes
scaffold2-size20769|m.60	scaffold2-m.60	35	70	33	70	29	63	nxn protein	0		0	0	2.0641e-05	2.79698e-06	0.000376785	NaN	NaN	0.00104053	7.37976	not found	0.054782	PM only
scaffold12803-size1056|m.84759	scaffold12803-m.84759	1	3	1	3	1	3	DUF2358 domain-containing protein	0	crTP	3	4	NaN	2.97005e-06	NaN	2.06812e-05	1.82449e-05	NaN	CL only	1.13353	not found	CM only	E (HC)	yes	predicted
PCH_144250_145554	PCC0128		3		3		3	tRNA 2-thiouridine(34) synthase MnmA	0			6				2.078e-05	6.6947e-06	NaN		3.10395		CM only	E (HC)
PCH_996177_996683	PCC0899	5	1	5	1	5	1	DUF1817 domain-containing protein	0		7	1	2.08002e-05	3.81526e-05	1.12336e-05	NaN	2.78116e-05	NaN	0.545184	CL only	1.8516	not found	E (HC)
scaffold13843-size991|m.88928	scaffold13843-m.88928	20	15	20	15	20	15	prohibitin, putative	0		2	2	1.6142e-05	8.94759e-06	0.00271992	2.6976e-05	NaN	0.00281294	1.80407	CM only	0.00593476	0.00958998
PCH_865295_866398	PCC0791	3	3	3	3	3	3	iron-containing alcohol dehydrogenase family protein	0		6	3	2.10527e-05	8.56944e-06	NaN	NaN	1.15034e-05	NaN	2.45672	CL only	CM only	not found	E (HC)
PCH_575469_576767	PCC0504	4	3	4	3	4	3	HlyC/CorC family transporter	4		4	3	8.23458e-06	7.99593e-06	2.37028e-05	5.41981e-05	1.12867e-05	2.75323e-05	1.02985	4.80194	0.34741	1.96853	U
PCH_328952_329959	PCC0298	1	1	1	1	1	1	cysteine synthase A	0		3	4	1.45105e-05	1.35328e-05	7.23986e-06	3.10735e-05	1.82442e-05	NaN	1.07225	1.7032	2.00426	CM only	E (HC)
scaffold61997-size193|m.203393	scaffold61997-m.203393		2		2		2	---NA---	0			3				2.1311e-05	NaN	1.36826e-05		CM only		1.55753	E (HC)	yes
scaffold32067-size425|m.143545	scaffold32067-m.143545	5	4	5	4	5	4	---NA---	0		20	16	1.29189e-05	0.000217609	2.3304e-05	3.52488e-05	0.000630688	9.11822e-05	0.0593674	0.0558895	0.554364	0.386576	D		MS
scaffold12428-size1084|m.83177	scaffold12428-m.83177	13	10	13	10	13	10	V-type proton ATPase subunit E, putative	0		3	1	2.13743e-05	8.41829e-06	0.000876355	NaN	6.56579e-06	0.000962057	2.53904	CL only	0.02439	PM only	D
scaffold6363-size1676|m.53719	scaffold6363-m.53719		1		1		1	---NA---	0			0				2.14175e-05	NaN	NaN		CM only		CM only
scaffold7213-size1568|m.58456	scaffold7213-m.58456	9	9	9	9	9	9	glutathione S-transferase	0	crTP	16	23	1.73642e-05	9.47486e-05	9.09147e-06	2.66173e-05	0.000168231	2.63541e-05	0.183266	0.158219	1.90994	1.00998	E (HC)	yes	MS
scaffold13829-size992|m.88872	scaffold13829-m.88872	6	5	6	5	6	5	40S ribosomal protein S23	0		0	0	2.15222e-05	1.03874e-05	0.000185292	NaN	NaN	0.00018994	2.07194	not found	0.116153	PM only
scaffold17489-size798|m.102321	scaffold17489-m.102321	4	2	4	2	4	2	superoxide dismutase	0		5	4	2.15291e-05	4.06755e-06	1.04236e-05	NaN	1.10082e-05	8.21525e-06	5.29289	CL only	2.06542	PM only	E (HC)	yes
scaffold10741-size1217|m.75828	scaffold10741-m.75828	19	17	19	17	19	17	poly(rC)-binding protein 2/3/4	0		0	1	2.15383e-05	9.41015e-06	0.00140847	NaN	NaN	0.00229299	2.28884	not found	0.015292	PM only
PCH_845357_846613	PCC0775	3	3	3	3	3	3	lycopene cyclase	0		7	6	2.32573e-05	3.50906e-06	1.87746e-06	2.01441e-05	7.35584e-06	5.73307e-06	6.62779	2.73851	12.3877	3.51366	E (HC)
PCH_807718_810420	PCC0741	3	3	3	3	3	3	type I DNA topoisomerase	0		7	4	2.17919e-05	6.29978e-06	3.38864e-06	NaN	1.23332e-05	NaN	3.45915	CL only	6.43086	not found	E (HC)
PCH_313799_315178	PCC0282		3		3		3	TIGR03279 family radical SAM protein	0			6				2.17958e-05	1.6358e-05	5.41324e-06		1.33243		4.0264	E (HC)
scaffold6352-size1677|m.53644	scaffold6352-m.53644	2		2		2		Mitochondrial chaperone BCS1	1		0		2.18251e-05	1.46549e-05	2.6868e-05				1.48927		0.81231
scaffold12123-size1108|m.81905	scaffold12123-m.81905	1		1		1		---NA---	0		1		2.18421e-05	1.15707e-05	4.37622e-05				1.88771		0.499109
scaffold909-size3521|m.13958	scaffold909-m.13958	9	16	9	16	9	16	membrane alanine aminopeptidase	0		0	0	2.19726e-05	NaN	0.000187228	NaN	NaN	0.000616814	CM only	not found	0.117358	PM only
scaffold3144-size2267|m.33051	scaffold3144-m.33051	19	26	19	26	19	26	luminal-binding protein 5	0		0	2	2.20357e-05	6.02984e-06	0.000881828	NaN	6.12561e-06	0.00106641	3.65444	CL only	0.0249886	PM only
scaffold5629-size1780|m.49304	scaffold5629-m.49304	3	2	3	2	3	2	predicted protein	0	crTP	11	2	2.20944e-05	7.89959e-06	9.18969e-06	NaN	2.17517e-05	1.08698e-05	2.7969	CL only	2.40426	PM only	E (HC)	yes	MS
PCH_86609_87676	PCC0083	4	2	4	2	4	2	D-alanine--D-alanine ligase	0		6	4	2.20991e-05	3.55644e-05	NaN	NaN	2.62409e-05	NaN	0.621383	CL only	CM only	not found	E (HC)
PCH_344246_344884	PCC0311	2	1	2	1	2	1	tRNA (adenosine(37)-N6)-threonylcarbamoyltransferase complex dimerization subunit type 1 TsaB	0		6	2	1.34097e-05	6.62622e-06	9.11652e-06	3.64791e-05	1.16745e-05	NaN	2.02373	3.12468	1.47092	CM only	E (LC)
PCH_688242_689084	PCC0623	3	3	3	3	3	3	bifunctional pantoate--beta-alanine ligase/(d)CMP kinase	0		3	3	2.21539e-05	1.10271e-05	8.95659e-06	NaN	1.21335e-05	1.10629e-05	2.00904	CL only	2.47347	PM only	E (HC)
PCH_769466_770425	PCC0703	2	2	2	2	2	2	ribonuclease Z	0		9	1	2.21801e-05	7.07702e-06	3.39926e-06	NaN	7.98717e-06	NaN	3.1341	CL only	6.52499	not found	E (HC)
scaffold17723-size787|m.103133	scaffold17723-m.103133	3	3	3	3	3	3	---NA---	0		0	0	2.22107e-05	NaN	0.000258135	NaN	NaN	0.000238532	CM only	not found	0.0860431	PM only
PCH_434537_436360	PCC0385	6	8	6	8	6	8	aspartate--tRNA ligase	0		13	14	2.47346e-05	1.83108e-05	NaN	2.01124e-05	4.79357e-05	4.31431e-06	1.35082	0.419572	CM only	4.6618	E (HC)
scaffold12620-size1069|m.84019	scaffold12620-m.84019	2	2	2	2	2	2	---NA---	4		0	0	2.24664e-05	1.68739e-05	0.00015703	NaN	NaN	7.00308e-05	1.33143	not found	0.143071	PM only
PCH_268853_269836	PCC0243	2	6	2	6	2	6	alpha-ketoacid dehydrogenase subunit beta	0		6	10	2.25645e-05	2.20272e-05	1.73248e-05	NaN	5.06345e-05	NaN	1.02439	CL only	1.30244	not found	E (LC)
PCH_683835_684500	PCC0618	3	3	3	3	3	3	cofactor assembly of complex C subunit B	3		10	5	4.91793e-06	3.00986e-05	1.82957e-05	0.000106056	2.52712e-05	2.65764e-05	0.163394	4.19673	0.268803	3.99062	U
scaffold14427-size955|m.91199	scaffold14427-m.91199	5	6	5	6	5	6	peroxiredoxin	0		3	0	4.07857e-05	1.07692e-05	0.000178313	1.29132e-05	NaN	0.000250662	3.78725	CM only	0.228732	0.0515163	D
PCH_755601_757508	PCC0689	5	4	5	4	5	4	2-succinyl-5-enolpyruvyl-6-hydroxy-3-cyclohexene-1-carboxylic-acid synthase	0		10	8	2.29501e-05	9.25719e-06	NaN	NaN	2.22165e-05	NaN	2.47916	CL only	CM only	not found	E (HC)
scaffold19697-size712|m.109697	scaffold19697-m.109697	3		3		3		---NA---	0		1		2.30712e-05	6.92526e-06	0.0004517				3.33146		0.0510764
scaffold15673-size887|m.95893	scaffold15673-m.95893		2		2		2	cytochrome c	0			1				2.32894e-05	NaN	1.24541e-05		CM only		1.87003
scaffold22393-size625|m.117957	scaffold22393-m.117957	2	1	2	1	2	1	---NA---	0		1	14	6.99015e-06	1.71237e-05	6.34166e-06	7.76263e-05	2.85865e-05	1.57025e-05	0.408215	2.71549	1.10226	4.94356	E (HC)	yes	MS
scaffold2281-size2554|m.26456	scaffold2281-m.26456	7	8	7	8	7	8	Carboxypeptidase Taq	0	crTP	15	10	2.1021e-05	2.61031e-05	2.99789e-06	2.58291e-05	4.8869e-05	7.28189e-06	0.805305	0.528538	7.01194	3.54704	E (HC)	yes	MS
PCH_599550_600956	PCC0528	3	3	3	3	3	3	phosphoglucosamine mutase	0		4	6	2.91359e-05	9.06647e-06	8.99788e-06	1.86564e-05	1.0049e-05	NaN	3.21358	1.85655	3.23808	CM only	E (HC)
PCH_740687_741685	PCC0675	7	6	7	6	7	6	photosystem reaction center subunit H	0		13	13	2.33568e-05	0.000112092	1.16753e-05	NaN	9.33376e-05	9.77958e-06	0.208372	CL only	2.00053	PM only	E (HC)
scaffold7283-size1558|m.58836	scaffold7283-m.58836	3	2	2	2	2	2	hypothetical protein	0	crTP	4	4	2.81385e-05	4.95235e-06	9.39539e-06	1.94697e-05	1.18477e-05	NaN	5.68186	1.64333	2.99493	CM only	E (HC)	yes	predicted
PCH_475873_476214	PCC0415	3	3	3	3	3	3	YbaB/EbfC family nucleoid-associated protein	0		8	8	1.15712e-05	2.26766e-05	9.35385e-06	4.74898e-05	7.13875e-05	4.5414e-05	0.510268	0.66524	1.23705	1.04571	E (LC)
PCH_59433_60284	PCC0060	1		1		1		16S rRNA (cytidine(1402)-2'-O)-methyltransferase	0		6		2.36074e-05	1.05748e-05	1.64269e-05				2.23241		1.43711		E (LC)
scaffold23662-size589|m.121667	scaffold23662-m.121667	3	4	3	3	3	3	RAP domain protein	0		13	13	2.03644e-05	1.22076e-05	4.15719e-06	2.74986e-05	2.87906e-05	1.74778e-05	1.66818	0.955125	4.8986	1.57334	E (HC)	yes
scaffold2157-size2615|m.25400	scaffold2157-m.25400	5	9	5	9	5	9	---NA---	0		0	0	2.37586e-05	NaN	0.000203844	NaN	NaN	0.000163704	CM only	not found	0.116553	PM only
scaffold2770-size2372|m.30259	scaffold2770-m.30259	11	18	11	18	11	18	AGC protein kinase	0		0	0	2.38432e-05	5.17327e-05	0.000184278	NaN	NaN	0.000421784	0.460892	not found	0.129387	PM only
PCH_535884_536126	PCC0467		1		1		1	acyl carrier protein	0			3				2.3849e-05	3.0816e-05	NaN		0.773915		CM only	E (HC)
PCH_607668_608099	PCC0533	1	2	1	2	1	2	isoleucyl-tRNA synthetase	2		2	2	2.39009e-05	9.01482e-06	5.51859e-05	NaN	1.31256e-05	NaN	2.65129	CL only	0.433098	not found
scaffold1153-size3277|m.16443	scaffold1153-m.16443	4	10	4	10	4	10	predicted protein	0	crTP	4	13	1.48023e-05	2.987e-06	7.20066e-06	3.86498e-05	1.87217e-05	1.26117e-05	4.95556	2.06444	2.05568	3.06459	E (HC)	yes	predicted
PCH_690061_690921	PCC0625	6	4	6	4	6	4	HEAT repeat domain-containing protein	0		16	10	4.82528e-05	3.9418e-05	5.20895e-05	1.18736e-05	1.95351e-05	2.32685e-05	1.22413	0.607809	0.926343	0.510288	E (LC)
scaffold9703-size1305|m.70958	scaffold9703-m.70958	5	7	5	7	0	1	RAP domain protein	0		9	9	2.40798e-05	1.42126e-05	1.46246e-05	NaN	1.79939e-05	8.94323e-06	1.69425	CL only	1.64652	PM only	E (HC)	yes
PCH_898232_899890	PCC0818	4	5	4	5	4	5	GMC family oxidoreductase	0		9	4	9.97591e-06	1.25335e-05	6.7603e-07	5.83895e-05	1.74508e-05	NaN	0.795939	3.34595	14.7566	CM only	E (HC)
PCH_840764_841927	PCC0773	5	6	5	6	5	6	GuaB3 family IMP dehydrogenase-related protein	0		10	9	2.41981e-05	2.28188e-05	5.46067e-06	NaN	3.82431e-05	NaN	1.06044	CL only	4.43134	not found	E (HC)
PCH_231734_232777	PCC0210	2	3	2	3	2	3	DUF21 domain-containing protein	4		3	5	1.18622e-05	6.56439e-06	9.42756e-06	4.93714e-05	3.20937e-06	2.34121e-05	1.80705	15.3835	1.25825	2.1088	E (HC)
PCH_13479_14054	PCC0014	2	2	2	2	2	2	hypothetical protein	0		4	2	2.43294e-05	1.11908e-05	6.74653e-06	NaN	1.17434e-05	NaN	2.17406	CL only	3.60621	not found	E (HC)
scaffold8916-size1379|m.67218	scaffold8916-m.67218	1	3	1	3	1	3	---NA---	0		5	7	1.6047e-05	2.39894e-05	NaN	3.72921e-05	0.000102278	2.60736e-05	0.66892	0.364617	CM only	1.43026	E (HC)	yes	MS
PCH_18380_19213	PCC0019	5	4	5	4	5	4	type I methionyl aminopeptidase	0		13	5	2.44876e-05	4.55944e-05	1.72176e-05	NaN	3.28588e-05	NaN	0.537076	CL only	1.42225	not found	E (LC)
scaffold8429-size1432|m.64825	scaffold8429-m.64825	1	1	1	1	1	1	photosystem I reaction center subunit PsaK	0		3	3	2.7523e-05	1.43479e-05	NaN	2.22156e-05	2.85811e-06	3.27356e-05	1.91827	7.77283	CM only	0.678637	E (HC)	yes	MS
scaffold15982-size872|m.96967	scaffold15982-m.96967	2	1	2	1	2	1	---NA---	0		3	7	5.31617e-06	7.31891e-06	3.10244e-06	0.000115351	2.09843e-05	1.80503e-05	0.72636	5.49701	1.71354	6.39052	E (HC)	yes	MS
PCH_267315_268283	PCC0241	3	1	3	1	3	1	4-(cytidine 5'-diphospho)-2-C-methyl-D-erythritol kinase	0		6	0	2.48628e-05	6.75887e-06	5.92768e-06	NaN	NaN	5.95336e-06	3.67855	not found	4.19436	PM only	E (HC)
scaffold4449-size1968|m.41939	scaffold4449-m.41939	24	15	24	15	24	15	mitochondrial processing peptidase alpha subunit	0		2	0	2.56453e-05	7.71721e-06	0.00339845	NaN	NaN	0.00423952	3.32313	not found	0.00754619	PM only
PCH_271769_272518	PCC0246	2	3	2	3	2	3	GUN4 domain-containing protein	0		3	5	4.29162e-05	1.90907e-05	2.11264e-05	1.54991e-05	2.08518e-05	8.8606e-06	2.24801	0.743299	2.0314	1.74922	E (HC)
PCH_952859_953227	PCC0865	1	1	1	1	1	1	plastocyanin	1		3	6	1.45739e-05	9.33413e-06	1.36146e-05	4.60512e-05	2.77756e-05	7.36726e-05	1.56136	1.65797	1.07046	0.625078	E (LC)
PCH_762325_763143	PCC0695	3	2	3	2	3	2	glutamate racemase	0		2	1	1.96226e-05	3.41138e-06	3.46246e-05	3.43639e-05	9.38794e-06	NaN	5.75209	3.66043	0.566724	CM only
PCH_652542_653090	PCC0578	5	3	5	3	5	3	adenylate kinase	0		8	5	2.93277e-05	4.61704e-05	1.98062e-05	2.30425e-05	1.82079e-05	2.37701e-05	0.635206	1.26552	1.48073	0.969389	E (LC)
scaffold16589-size840|m.99155	scaffold16589-m.99155	4	2	4	2	4	2	---NA---	0		6	4	2.60168e-05	0.000128501	NaN	NaN	3.08556e-05	NaN	0.202464	CL only	CM only	not found	E (HC)	yes
scaffold19331-size726|m.108516	scaffold19331-m.108516	1		1		1		hypothetical protein AK812_SmicGene33749	0		1		2.6057e-05	4.48315e-06	NaN				5.81219		CM only
scaffold20006-size701|m.110690	scaffold20006-m.110690	4	2	4	2	4	2	---NA---	0		11	4	9.80735e-06	3.02534e-05	2.95936e-06	6.9489e-05	6.0774e-06	1.93822e-05	0.324173	11.434	3.31401	3.5852	E (HC)	yes
PCH_334743_337151	PCC0303	2	2	2	2	2	2	cation-translocating P-type ATPase	8		4	2	1.69431e-05	NaN	NaN	4.04598e-05	NaN	1.1664e-05	CM only	CM only	CM only	3.46877	E (HC)
PCH_993322_994311	PCC0896	5	4	5	4	5	4	acetyl-CoA carboxylase carboxyltransferase subunit alpha	0		16	5	2.63032e-05	3.09962e-05	1.19228e-05	NaN	2.21479e-05	6.44683e-06	0.848596	CL only	2.20612	PM only	E (HC)
PCH_811814_812827	PCC0743	7	3	7	3	7	3	twin-arginine translocation pathway signal	0		14	2	2.63051e-05	2.85965e-05	1.014e-05	NaN	1.15728e-05	1.57504e-05	0.919871	CL only	2.59421	PM only	E (HC)
scaffold4906-size1883|m.44865	scaffold4906-m.44865	11	15	11	15	11	15	V-type proton ATPase subunit B	0		0	0	2.63676e-05	8.56557e-06	0.000205522	NaN	NaN	0.000608618	3.07833	not found	0.128296	PM only
scaffold1889-size2767|m.23148	scaffold1889-m.23148	4	7	4	7	4	7	GTPase HflX	0	crTP	3	12	1.96525e-05	1.65564e-05	1.55876e-05	3.56042e-05	2.29147e-05	1.08109e-05	1.18701	1.55377	1.26078	3.29336	E (HC)	yes	MS
PCH_597871_598413	PCC0526	3	1	3	1	3	1	thioredoxin	1		2	0	2.66124e-05	2.52736e-06	2.81116e-05	NaN	NaN	1.92232e-05	10.5297	not found	0.946669	PM only
PCH_339332_340078	PCC0306	4	5	4	5	4	5	DNA-binding response regulator	0		11	11	3.92988e-05	2.53625e-05	2.72852e-05	1.8099e-05	3.15667e-05	2.06502e-06	1.54948	0.573358	1.44029	8.76454	E (HC)
PCH_482092_482652	PCC0421	7	3	7	3	7	3	elongation factor P	0		13	4	2.67222e-05	0.000109928	3.34516e-05	NaN	5.00249e-05	NaN	0.243088	CL only	0.798831	not found	E (LC)
scaffold32804-size414|m.145295	scaffold32804-m.145295	1		1		1		collagen-like protein	0		2		2.67587e-05	0.000163634	0.000185034				0.163528		0.144615
scaffold15656-size888|m.95828	scaffold15656-m.95828	4	4	4	4	4	4	heme-binding protein	0		12	7	1.56839e-05	2.98814e-05	5.65921e-06	4.6183e-05	1.70023e-05	2.11407e-05	0.524871	2.71627	2.77139	2.18455	E (HC)	yes
scaffold28902-size476|m.135746	scaffold28902-m.135746	2	4	2	4	2	4	---NA---	0		7	4	2.94076e-05	1.15254e-05	1.08637e-05	2.49015e-05	1.88893e-05	1.00771e-05	2.55155	1.31828	2.70697	2.47109	E (HC)	yes
scaffold6523-size1654|m.54623	scaffold6523-m.54623	5	9	4	9	4	7	RAP domain protein	0	crTP	6	15	2.09922e-05	6.62771e-06	7.44415e-06	3.50013e-05	5.36271e-05	6.61114e-05	3.16734	0.65268	2.81996	0.529429	E (HC)	yes	predicted
scaffold24125-size577|m.122939	scaffold24125-m.122939	1	3	1	3	1	3	---NA---	1		5	2	2.72885e-05	2.78981e-05	7.1962e-05	NaN	7.11236e-06	3.15219e-05	0.978148	CL only	0.379207	PM only	D
PCH_706600_707853	PCC0645	3	5	3	5	3	5	peptidase S41	0		10	3	2.7339e-05	3.09113e-05	1.47314e-05	NaN	5.7956e-06	2.70381e-05	0.884436	CL only	1.85584	PM only	E (HC)
PCH_369403_370254	PCC0332	2		2		2		16S rRNA (cytosine(1402)-N(4))-methyltransferase RsmH	0		4		2.75547e-05	7.26005e-06	NaN				3.79538		CM only		E (HC)
PCH_266451_267305	PCC0240	2		2		2		16S rRNA (adenine(1518)-N(6)/adenine(1519)-N(6))-dimethyltransferase RsmA	0		5		2.75959e-05	3.11467e-06	2.44445e-06				8.85998		11.2892		E (HC)
PCH_930399_932711	PCC0848	2	4	2	4	2	4	RNB domain-containing ribonuclease	0		4	6	2.45182e-05	1.65429e-05	3.73543e-06	3.12758e-05	2.74927e-05	NaN	1.4821	1.1376	6.56367	CM only	E (HC)
PCH_206243_206635	PCC0183	4	3	4	3	4	3	DUF1257 domain-containing protein	0		9	4	2.66311e-05	2.95456e-05	2.11975e-05	2.88702e-05	3.57689e-05	1.76532e-05	0.901354	0.807131	1.25633	1.63541	E (HC)
scaffold10567-size1231|m.75040	scaffold10567-m.75040	2	5	2	5	2	5	cold-shock protein	0		0	1	NaN	NaN	3.6166e-05	2.77862e-05	NaN	0.000249235	not found	CM only	PM only	0.111486
scaffold5580-size1786|m.49026	scaffold5580-m.49026	5	5	5	5	5	5	light-dependent protochlorophyllide oxido-reductase	0	crTP	8	9	1.32663e-05	2.73813e-05	8.47108e-06	5.95937e-05	2.95364e-05	NaN	0.484504	2.01764	1.56607	CM only	E (HC)	yes	MS
PCH_627399_628247	PCC0551	5	3	5	3	5	3	prephenate dehydratase	0		18	10	1.97079e-05	3.62363e-05	4.94158e-06	4.0457e-05	3.43289e-05	2.17834e-05	0.543871	1.17851	3.98817	1.85724	E (HC)
PCH_700941_701420	PCC0636	3	1	3	1	3	1	(2Fe-2S)-binding protein	0		4	2	2.83006e-05	5.86186e-06	1.05054e-05	NaN	2.27974e-05	8.65027e-06	4.82792	CL only	2.69391	PM only	E (HC)
PCH_485712_486860	PCC0426	5	4	5	4	5	4	alanine--glyoxylate aminotransferase family protein	0		4	7	7.41403e-05	4.25246e-05	NaN	1.08255e-05	3.15674e-05	NaN	1.74347	0.342934	CM only	CM only	E (HC)
scaffold12949-size1047|m.85359	scaffold12949-m.85359	1	3	1	3	1	3	---NA---	0	crTP	2	4	2.8394e-05	1.22588e-05	2.51957e-05	NaN	2.89091e-05	NaN	2.31621	CL only	1.12694	not found			predicted
PCH_458540_459649	PCC0403	4	9	4	9	4	9	threonine synthase	0		12	20	1.66657e-05	2.37665e-05	1.80259e-05	4.88014e-05	4.46371e-05	2.26536e-05	0.701226	1.09329	0.924543	2.15424	E (HC)
scaffold1532-size2992|m.20007	scaffold1532-m.20007	2	5	2	5	2	5	composite domain of metallo-dependent hydrolase	1		0	0	2.85376e-05	NaN	3.8622e-05	NaN	NaN	2.65266e-05	CM only	not found	0.738894	PM only
scaffold5349-size1819|m.47602	scaffold5349-m.47602	10	9	10	9	10	9	T-complex protein 1, alpha subunit	0		0	0	2.85673e-05	7.3286e-06	0.00014432	NaN	NaN	0.000251657	3.89806	not found	0.197945	PM only
scaffold19357-size725|m.108598	scaffold19357-m.108598	3	4	3	4	3	4	Transmembrane emp24 domain-containing protein 1	2		0	0	2.86836e-05	8.28263e-07	6.0982e-05	NaN	NaN	3.76669e-05	34.631	not found	0.470362	PM only
PCH_804277_804612	PCC0738	4	5	4	5	4	5	thioredoxin	0		9	10	2.95821e-05	0.000126349	0.000101042	2.78451e-05	6.53314e-05	0.000190326	0.23413	0.426213	0.292772	0.146302	D
PCH_240087_241679	PCC0218	3	3	3	3	3	3	2,3-bisphosphoglycerate-independent phosphoglycerate mutase	0		3	4	3.47117e-05	7.653e-06	6.46438e-06	2.37814e-05	2.09914e-05	NaN	4.53569	1.13291	5.36968	CM only	E (HC)
scaffold50730-size256|m.182242	scaffold50730-m.182242	2		2		2		high light inducible protein	0		9		2.89905e-05	4.7462e-05	3.68101e-05				0.610815		0.787569		E (LC)	yes
scaffold65543-size175|m.209589	scaffold65543-m.209589		1		1		1	---NA---	0			2				2.90074e-05	NaN	NaN		CM only		CM only
scaffold5858-size1745|m.50690	scaffold5858-m.50690	15	13	15	13	15	13	succinate-CoA ligase	0		0	0	2.9101e-05	6.87231e-07	0.000432931	NaN	NaN	0.000824798	42.3454	not found	0.0672186	PM only
scaffold911-size3519|m.13978	scaffold911-m.13978	8	10	7	9	7	9	predicted protein	0	crTP	13	12	2.91999e-05	2.15463e-05	1.03569e-05	NaN	4.55421e-05	1.41193e-05	1.35522	CL only	2.81937	PM only	E (HC)	yes	MS
scaffold1938-size2739|m.23585	scaffold1938-m.23585	11	14	11	14	11	14	9-cis-epoxycarotenoid dioxygenase	0	crTP	23	26	3.27965e-05	6.52737e-05	3.83192e-06	2.61227e-05	0.000186444	1.58871e-05	0.502446	0.14011	8.55878	1.64427	E (HC)	yes	MS
PCH_436530_438125	PCC0386	4	4	4	4	4	4	CTP synthase	0		12	7	2.93306e-05	2.58415e-05	7.95825e-06	NaN	4.0862e-05	NaN	1.13502	CL only	3.68556	not found	E (HC)
PCH_341430_342419	PCC0308	5	4	5	4	5	4	ketoacyl-ACP synthase III	0		22	6	2.94557e-05	3.7617e-05	1.08066e-05	NaN	2.16039e-05	9.08447e-06	0.783041	CL only	2.72571	PM only	E (HC)
scaffold4344-size1987|m.41220	scaffold4344-m.41220	17		17		11		glyceraldehyde-3-phosphate dehydrogenase	0		4		2.95406e-05	1.27036e-05	0.000936947				2.32537		0.0315286		D
scaffold1294-size3161|m.17796	scaffold1294-m.17796	4	6	4	6	4	6	kelch domain-containing protein	0	crTP	8	8	2.96413e-05	2.33495e-05	5.16179e-06	NaN	3.71512e-05	NaN	1.26946	CL only	5.74243	not found	E (HC)	yes	predicted
scaffold4638-size1933|m.43149	scaffold4638-m.43149_corr	4	6	4	6	4	6	3-isopropylmalate dehydrogenase, LeuB	0	crTP	11	9	2.97343e-05	4.69648e-05	9.66228e-06	NaN	3.6452e-05	5.71492e-06	0.63312	CL only	3.07736	PM only	E (HC)	yes	MS
PCH_299676_300971	PCC0270	11	10	11	10	11	10	glucose-1-phosphate adenylyltransferase	0		17	16	4.14574e-05	7.19216e-05	2.47791e-05	2.1385e-05	4.7563e-05	1.25702e-05	0.576425	0.449613	1.67308	1.70124	E (HC)
scaffold19472-size721|m.108974	scaffold19472-m.108974	4	4	4	4	4	4	---NA---	0		8	6	2.21099e-05	4.00236e-06	2.23049e-05	4.08996e-05	1.0716e-05	6.10921e-05	5.52422	3.81668	0.991257	0.669473	E (LC)	yes
scaffold6073-size1717|m.52023	scaffold6073-m.52023	3	3	3	3	3	3	eukaryotic translation initiation factor 3 subunit M-like	0		1	0	3.01596e-05	NaN	1.389e-05	NaN	NaN	3.72085e-05	CM only	not found	2.17132	PM only
PCH_393519_394685	PCC0353	2	2	2	2	2	2	quinone-dependent dihydroorotate dehydrogenase	0		4	3	2.19518e-05	NaN	6.6357e-06	4.16462e-05	4.96441e-06	NaN	CM only	8.38894	3.30813	CM only	E (HC)
scaffold32932-size412|m.145585	scaffold32932-m.145585	3		3		3		high light inducible protein	1		4		3.02601e-05	8.02301e-06	2.80992e-05				3.77166		1.0769		E (LC)	yes	MS
scaffold15964-size872|m.96902	scaffold15964-m.96902	1		1		1		NOD3 protein	0		2		3.03527e-05	4.34319e-05	6.30131e-06				0.698857		4.81688
scaffold64778-size179|m.208314	scaffold64778-m.208314	4	3	4	3	4	3	cytochrome c peroxidase	0		18	5	9.46309e-05	3.32546e-05	NaN	9.74639e-06	4.51802e-05	NaN	2.84565	0.215722	CM only	CM only	E (HC)	yes
scaffold15854-size878|m.96528	scaffold15854-m.96528	1		1		1		---NA---	2		1		3.05008e-05	4.58397e-06	1.3788e-05				6.6538		2.21212
PCH_137536_138516	PCC0123	4	1	4	1	4	1	PhoH family protein	0		7	1	3.06461e-05	3.71869e-06	2.3268e-06	NaN	2.014e-05	NaN	8.2411	CL only	13.1709	not found	E (HC)
scaffold53907-size238|m.188388	scaffold53907-m.188388	1	1	1	1	1	1	---NA---	0		2	1	1.41438e-05	1.24251e-05	1.33274e-05	6.6535e-05	NaN	NaN	1.13833	CM only	1.06126	CM only
scaffold65972-size173|m.210333	scaffold65972-m.210333		1		1		1	high light inducible protein	0			2				3.07693e-05	1.18602e-05	NaN		2.59433		CM only
PCH_646649_647749	PCC0568	9	5	9	5	9	5	peptide chain release factor 1	0		13	9	6.13365e-05	6.35024e-05	7.56656e-05	1.55223e-05	2.42171e-05	1.73807e-05	0.965893	0.640963	0.810626	0.893076	E (LC)
scaffold7909-size1491|m.62133	scaffold7909-m.62133	4	3	4	3	4	3	RAP domain protein	0	crTP	7	4	2.92119e-05	3.23975e-06	5.37554e-06	3.29313e-05	5.36109e-06	1.68572e-05	9.01669	6.14265	5.43421	1.95355	E (HC)	yes	MS
scaffold18933-size740|m.107249	scaffold18933-m.107249	2		2		2		---NA---	0		3		3.10558e-05	1.62814e-05	1.25549e-05				1.90744		2.47359		E (HC)	yes
scaffold3607-size2140|m.36320	scaffold3607-m.36320	7	4	7	4	7	4	aspartate aminotransferase	0	crTP	16	6	3.10694e-05	5.55867e-05	2.76529e-05	NaN	2.63487e-05	2.1494e-05	0.558935	CL only	1.12355	PM only	E (LC)	yes	MS
scaffold4821-size1900|m.44328	scaffold4821-m.44328	5	4	5	4	5	4	saccharopine dehydrogenase-like oxidoreductase	0	crTP	8	2	3.11747e-05	1.27054e-05	5.62579e-06	3.21461e-05	1.64816e-05	2.98622e-05	2.45366	1.95042	5.54139	1.07648	E (HC)	yes	predicted
scaffold14903-size926|m.93047	scaffold14903-m.93047	6	11	6	11	6	11	elongation factor 1-alpha	0		3	5	1.06057e-05	8.31783e-06	0.000260631	9.57251e-05	1.61513e-05	0.000749142	1.27506	5.92679	0.0406924	0.12778	D
PCH_27744_28013	PCC0028	4	3	4	3	4	3	translation initiation factor IF-1	0		17	9	3.16255e-05	0.000105537	2.60607e-05	3.2726e-05	7.68983e-05	2.43592e-05	0.299662	0.425574	1.21353	1.34347	E (LC)
scaffold24973-size557|m.125337	scaffold24973-m.125337	5	2	5	2	5	2	---NA---	0		15	20	5.29731e-05	0.000538239	1.46935e-05	1.95514e-05	0.000524229	2.24104e-05	0.0984193	0.0372955	3.6052	0.872424	E (HC)	yes	MS
scaffold8548-size1418|m.65412	scaffold8548-m.65412	2	4	2	4	2	4	thioredoxin-like protein	0	crTP	3	5	1.40607e-05	8.70919e-06	4.66746e-06	7.38691e-05	2.8517e-05	2.69455e-05	1.61447	2.59035	3.0125	2.74143	E (HC)	yes	MS
PCH_79392_79967	PCC0076	5	5	5	5	5	5	ATP-dependent Clp protease proteolytic subunit	0		9	7	0.000108187	6.96424e-05	4.92315e-05	9.6278e-06	4.96704e-05	NaN	1.55346	0.193834	2.19751	CM only	E (HC)
PCH_521937_522311	PCC0454	3	4	3	4	3	4	single-stranded DNA-binding protein	0		7	7	3.5034e-05	5.36378e-05	1.34829e-05	2.9992e-05	3.67186e-05	NaN	0.653159	0.816807	2.5984	CM only	E (HC)
PCH_1003754_1004350	PCC0906	1	1	1	1	1	1	non-canonical purine NTP pyrophosphatase	0		7	1	3.28475e-05	1.44946e-05	NaN	3.2376e-05	NaN	NaN	2.26619	CM only	CM only	CM only	E (HC)
scaffold4035-size2045|m.39228	scaffold4035-m.39228	25	26	25	26	25	26	Chaperonin GroL	0		3	5	3.26771e-05	1.48216e-05	0.00232747	NaN	4.33919e-05	0.00154502	2.2047	CL only	0.0140397	PM only	D
scaffold2581-size2436|m.28831	scaffold2581-m.28831	6	5	6	5	6	5	RNA helicase	0	crTP	16	7	3.07498e-05	2.68473e-05	2.59725e-06	3.48273e-05	2.36082e-05	NaN	1.14536	1.47522	11.8394	CM only	E (HC)	yes	MS
PCH_923321_924370	PCC0842	4	2	4	2	4	2	methionyl-tRNA formyltransferase	0		4	3	1.31768e-05	1.15248e-05	3.99454e-06	8.13229e-05	1.45379e-05	NaN	1.14334	5.59383	3.2987	CM only	E (HC)
scaffold1915-size2752|m.23389	scaffold1915-m.23389	10	7	9	6	9	6	polypyrimidine tract-binding protein 1 isoform X3	0		0	2	NaN	NaN	0.000291003	3.27417e-05	NaN	0.000427334	not found	CM only	PM only	0.0766186
PCH_880651_881838	PCC0804	2	3	2	3	2	3	2-octaprenyl-6-methoxyphenol 4-monooxygenase	0		5	3	2.78101e-05	5.09579e-06	NaN	3.85915e-05	NaN	7.83204e-06	5.45748	CM only	CM only	4.92739	E (HC)
PCH_119578_120678	PCC0107	2	3	2	3	2	3	Gfo/Idh/MocA family oxidoreductase	0		2	5	NaN	5.74844e-06	NaN	3.3021e-05	2.40583e-05	NaN	CL only	1.37254	not found	CM only	E (HC)
PCH_820063_820911	PCC0750	3	3	3	3	3	3	transporter	6		8	6	2.79731e-05	1.15471e-05	1.48476e-05	3.90549e-05	2.81039e-05	8.52643e-06	2.42252	1.38966	1.88401	4.58045	E (HC)
PCH_256107_259634	PCC0234	6	1	6	1	6	1	DNA polymerase III subunit alpha	0		9	2	3.33629e-05	8.97657e-06	9.38913e-06	NaN	9.66276e-06	NaN	3.71666	CL only	3.55335	not found	E (HC)
scaffold6875-size1609|m.56608	scaffold6875-m.56608	4	11	4	11	4	11	malonic semialdehyde reductase	0	crTP	16	15	3.82098e-05	5.6809e-05	1.53262e-05	2.91689e-05	4.07192e-05	1.53504e-05	0.672601	0.716341	2.4931	1.9002	E (HC)	yes	MS
scaffold8172-size1460|m.63472	scaffold8172-m.63472	7	9	7	9	7	9	V-type proton ATPase subunit C	0		1	0	3.36101e-05	NaN	0.000118073	NaN	NaN	0.000221165	CM only	not found	0.284656	PM only
PCH_207266_208003	PCC0185	6	4	6	4	6	4	16S rRNA (guanine(527)-N(7))-methyltransferase RsmG	0		10	4	2.87166e-05	7.43278e-06	1.52955e-05	3.95091e-05	1.61094e-05	2.16745e-05	3.86351	2.45255	1.87745	1.82283	E (HC)
PCH_555182_555670	PCC0483	1	3	1	3	1	3	GNAT family N-acetyltransferase	0		2	8	1.45869e-05	6.47847e-06	8.07635e-06	7.96763e-05	3.95304e-05	3.31448e-05	2.2516	2.01557	1.80613	2.40388	E (HC)
scaffold1971-size2720|m.23876	scaffold1971-m.23876	22	19	22	19	22	19	propionyl-CoA carboxylase beta chain, mitochondrial	0		1	0	3.41865e-05	5.02338e-06	0.000851443	NaN	NaN	0.000844729	6.80547	not found	0.0401512	PM only
PCH_995052_995789	PCC0898	7	5	7	5	7	5	GTP cyclohydrolase I	0		15	17	1.81102e-05	0.000103742	1.99305e-05	6.53595e-05	6.20637e-05	6.77867e-06	0.174571	1.0531	0.908668	9.64194	E (HC)
PCH_432249_433106	PCC0383	2	4	2	4	2	4	agmatinase	0		3	8	NaN	3.10865e-06	NaN	3.44766e-05	2.2486e-05	1.12905e-05	CL only	1.53325	not found	3.0536	E (HC)
scaffold4985-size1871|m.45342	scaffold4985-m.45342	2	3	2	3	2	3	DUF2470 domain-containing protein	0	crTP	7	3	3.46096e-05	2.76561e-05	2.57362e-05	NaN	2.04495e-05	NaN	1.25143	CL only	1.34478	not found	E (LC)	yes	MS
scaffold8219-size1454|m.63725	scaffold8219-m.63725	1		1		1		SART-1 protein	0		1		3.46819e-05	9.21901e-06	5.60301e-06				3.762		6.18987
scaffold7571-size1527|m.60359	scaffold7571-m.60359	6	8	6	8	6	8	predicted protein	0	crTP	18	6	2.37117e-05	3.17489e-05	2.51447e-05	5.12884e-05	5.22161e-05	4.6862e-05	0.746852	0.982232	0.943011	1.09446	E (LC)	yes	MS
PCH_398519_401377	PCC0360	9	12	9	12	9	12	AAA family ATPase	0		24	17	6.82465e-05	2.00947e-05	2.13052e-05	1.82551e-05	4.02962e-05	2.39033e-05	3.39624	0.453023	3.20327	0.763705	E (HC)
PCH_55711_56148	PCC0054	2	2	2	2	2	2	DUF3119 family protein	2		4	8	2.44403e-05	2.00145e-05	1.32578e-05	5.215e-05	1.16799e-05	NaN	1.22113	4.46492	1.84347	CM only	E (HC)
scaffold3807-size2095|m.37686	scaffold3807-m.37686	5	6	5	6	5	6	predicted protein	0	crTP	13	15	4.25367e-05	3.23794e-05	1.59048e-05	3.03723e-05	5.08745e-05	3.83766e-05	1.31369	0.597003	2.67446	0.791427	E (HC)	yes	MS
scaffold13429-size1016|m.87304	scaffold13429-m.87304	1		1		1		---NA---	0		1		3.59529e-05	NaN	2.03966e-05				CM only		1.76269
PCH_110957_112132	PCC0100	9	8	9	8	9	8	trypsin-like serine protease	1		25	15	3.59616e-05	7.70133e-05	2.28871e-05	NaN	8.20761e-05	2.86726e-05	0.466953	CL only	1.57126	PM only	E (HC)
scaffold4957-size1875|m.45177	scaffold4957-m.45177	4	4	4	4	4	4	glyceraldehyde 3-phosphate dehydrogenase, putative	0		7	3	3.61078e-05	2.40504e-05	0.000111819	NaN	3.12476e-05	0.000323278	1.50134	CL only	0.322912	PM only	D
scaffold227-size5505|m.5239	scaffold227-m.5239	31	42	31	42	31	42	clathrin heavy chain 1 isoform X2	0		0	1	0.00036413	7.38826e-06	0.000733133	3.63293e-06	1.14565e-05	0.00229224	49.285	0.317105	0.496677	0.00158488
PCH_349106_349750	PCC0316	1	1	1	1	1	1	DUF3172 domain-containing protein	1		0	1	2.40074e-05	NaN	2.02817e-06	5.5121e-05	NaN	NaN	CM only	CM only	11.837	CM only
PCH_378270_379334	PCC0340	8	5	8	5	8	5	peptide chain release factor 2	0		12	5	3.65666e-05	4.84411e-05	2.26579e-05	NaN	2.51905e-05	NaN	0.754868	CL only	1.61386	not found	E (HC)
scaffold18255-size765|m.104988	scaffold18255-m.104988	5	3	5	3	5	3	glutaredoxin	0		0	0	3.68701e-05	NaN	0.000280971	NaN	NaN	0.000202554	CM only	not found	0.131224	PM only
scaffold678-size3862|m.11380	scaffold678-m.11380	3	3	3	3	3	3	SEC14 cytosolic factor	2		1	0	3.69003e-05	2.75966e-06	3.36223e-05	NaN	NaN	4.13562e-05	13.3713	not found	1.0975	PM only
scaffold38409-size348|m.157685	scaffold38409-m.157685	2	2	2	2	2	2	---NA---	0		5	5	2.37361e-05	1.53298e-05	2.38496e-05	5.75599e-05	3.50913e-05	3.64301e-05	1.54837	1.64029	0.995243	1.58001	E (HC)	yes
scaffold1149-size3278|m.16407	scaffold1149-m.16407	3	3	3	3	3	3	ankyrin repeat protein	0		1	5	1.56458e-05	8.07379e-05	2.25451e-05	8.74965e-05	0.000324083	3.3905e-05	0.193785	0.269982	0.693979	2.58064	E (HC)	yes
PCH_694207_694812	PCC0629	3	6	3	6	3	6	chorismate-binding protein	0		9	7	2.13571e-05	4.91502e-05	2.54173e-05	6.4388e-05	5.99529e-05	1.56959e-05	0.434526	1.07398	0.840258	4.10222	E (HC)
PCH_945847_947229	PCC0861	7	6	7	6	7	6	RNA polymerase sigma factor RpoD	0		26	15	4.3265e-05	6.0621e-05	9.35236e-06	3.19648e-05	4.77534e-05	1.58521e-05	0.713696	0.669372	4.6261	2.01644	E (HC)
scaffold20494-size684|m.112188	scaffold20494-m.112188	7	5	7	5	7	5	60S ribosomal protein L34-B	0		1	0	3.72637e-05	1.92251e-05	0.00030219	NaN	NaN	0.000573078	1.93828	not found	0.123312	PM only
PCH_66023_66268	PCC0065	3	1	3	1	3	1	NifU family protein	0		8	2	4.49044e-05	2.18348e-05	2.43689e-05	3.09789e-05	1.2985e-05	1.46519e-05	2.05655	2.38574	1.84269	2.11432	E (HC)
PCH_250855_252036	PCC0229	5	6	5	6	5	6	glutamine-hydrolyzing carbamoyl-phosphate synthase small subunit	0		15	13	2.37618e-05	5.83046e-05	4.95952e-06	5.97907e-05	0.000105811	5.95926e-06	0.407546	0.565073	4.79116	10.0332	E (HC)
scaffold5034-size1863|m.45635	scaffold5034-m.45635	5	4	5	4	5	4	CIA30 family protein	0	crTP	14	7	2.66443e-05	2.83927e-05	8.72881e-06	5.37883e-05	1.46882e-05	NaN	0.938423	3.662	3.05246	CM only	E (HC)	yes	predicted
scaffold8587-size1414|m.65609	scaffold8587-m.65609	4	3	4	3	4	3	4,5-dioxygenase	0	crTP	9	9	3.32349e-05	4.19665e-05	2.19462e-06	4.31848e-05	3.9873e-05	1.02574e-05	0.791938	1.08306	15.1438	4.21011	E (HC)	yes	MS
scaffold18898-size741|m.107131	scaffold18898-m.107131	3	3	3	3	3	3	---NA---	2		2	5	3.43747e-05	1.32389e-05	3.20667e-05	4.19128e-05	1.21836e-05	2.39323e-05	2.59649	3.44009	1.07198	1.75131	E (HC)	yes
PCH_658766_658978	PCC0589	8	1	8	1	8	1	50S ribosomal protein L29	0		24	4	3.0496e-05	0.000279532	1.23672e-05	4.74584e-05	0.00010551	NaN	0.109096	0.4498	2.46588	CM only	E (HC)
PCH_270214_270588	PCC0244	11	5	11	5	11	5	photosystem II reaction center protein Psb28	0		31	12	3.84366e-05	0.000687767	0.000166261	3.80628e-05	0.000234709	7.79764e-05	0.0558861	0.16217	0.231182	0.488132	D
PCH_295295_296206	PCC0266	3	4	3	4	3	4	c-type cytochrome biogenesis protein CcsB	6		6	9	1.14974e-05	4.73924e-06	2.58577e-05	0.000130817	2.39761e-05	2.39998e-05	2.42601	5.45612	0.444643	5.45074	U
scaffold16124-size863|m.97505	scaffold16124-m.97505	1		1		1		---NA---	0		2		3.90541e-05	3.73508e-05	3.17008e-05				1.0456		1.23196
PCH_660569_660844	PCC0593	8	3	8	3	8	3	30S ribosomal protein S19	0		20	14	5.71675e-05	0.00106781	7.41887e-06	2.70437e-05	0.000172137	2.54429e-05	0.0535372	0.157106	7.70568	1.06292	E (HC)
PCH_727425_729257	PCC0664	1	3	1	3	1	3	SLC13 family permease	9		3	3	2.52827e-05	2.77148e-06	7.76481e-06	6.20585e-05	2.14108e-06	NaN	9.12244	28.9847	3.25606	CM only	E (HC)
PCH_689374_690048	PCC0624	5	4	5	4	5	4	HEAT repeat domain-containing protein	0		13	4	3.90508e-05	4.35261e-05	3.98621e-05	4.05373e-05	2.83993e-05	1.77677e-05	0.897181	1.42741	0.979648	2.28151	E (HC)
scaffold5522-size1795|m.48664	scaffold5522-m.48664	6	7	6	7	6	7	glycerol-3-phosphate dehydrogenase [NAD(+)]-like	0	crTP	9	7	3.78317e-05	2.18501e-05	1.29808e-05	4.30051e-05	2.08869e-05	2.42505e-05	1.73142	2.05895	2.91442	1.77337	E (HC)	yes	predicted
PCH_928799_929209	PCC0846	8	6	8	6	8	6	DUF2996 domain-containing protein	0		28	12	8.4744e-05	0.000310835	8.27596e-05	1.93479e-05	8.58167e-05	0.000124112	0.272633	0.225456	1.02398	0.155891	D
scaffold23696-size589|m.121764	scaffold23696-m.121764	6	3	6	3	6	3	---NA---	0		19	10	3.61152e-05	0.000156567	3.01142e-05	4.62746e-05	0.000358637	1.00972e-05	0.23067	0.129029	1.19928	4.58293	E (HC)	yes	MS
scaffold10118-size1270|m.72927	scaffold10118-m.72927	13	13	13	13	13	13	2-methylcitrate synthase	1		1	1	2.22313e-05	1.08588e-05	0.000354919	7.54138e-05	NaN	0.000516697	2.0473	CM only	0.0626376	0.145954
PCH_731111_731815	PCC0666	4	3	4	3	4	3	TrkA family potassium uptake protein	0		10	3	4.79388e-05	4.07504e-05	1.03113e-05	3.50265e-05	1.35853e-05	1.14105e-05	1.1764	2.57827	4.64913	3.06966	E (HC)
PCH_49765_51135	PCC0048	4	4	4	4	4	4	ribosome biogenesis GTPase Der	0		9	5	2.58528e-05	1.05256e-05	6.78319e-06	6.61909e-05	3.02641e-05	8.11248e-06	2.45619	2.18711	3.8113	8.15914	E (HC)
PCH_1012043_1012516	PCC0914	4	4	4	4	4	4	bacterioferritin	0		9	8	3.62456e-05	3.58212e-05	4.25765e-05	4.7835e-05	3.56411e-05	1.79585e-05	1.01185	1.34213	0.851306	2.66363	E (HC)
PCH_966832_967311	PCC0876	10	5	10	5	10	5	hypothetical protein	0		28	16	0.00011594	0.000342134	3.14166e-05	1.49579e-05	9.75918e-05	NaN	0.338873	0.15327	3.69041	CM only	E (HC)
PCH_169402_170109	PCC0151	5	5	5	5	5	5	DUF1995 family protein	0		15	8	4.98832e-05	2.75463e-05	3.55787e-05	3.48857e-05	2.97524e-05	3.39069e-05	1.81088	1.17253	1.40205	1.02887	E (LC)
PCH_460012_461196	PCC0404	5	8	5	8	5	8	DNA polymerase III subunit beta	0		12	16	6.91174e-05	4.54706e-05	1.88743e-05	2.55008e-05	6.61953e-05	1.45615e-05	1.52005	0.385236	3.66198	1.75125	E (HC)
PCH_842700_845348	PCC0774	4	3	4	3	4	3	DNA gyrase subunit A	0		8	1	4.20899e-05	8.10881e-07	2.82335e-05	NaN	1.40769e-05	3.5494e-05	51.9064	CL only	1.49078	PM only	E (LC)
scaffold2797-size2361|m.30470	scaffold2797-m.30470	1		1		1		Sodium/potassium/calcium exchanger 5	11		0		4.24744e-05	7.28567e-05	6.12824e-05				0.582985		0.693092
scaffold8879-size1383|m.67028	scaffold8879-m.67028	3	1	3	1	3	1	adipocyte plasma membrane-associated protein-like	1		0	0	4.25477e-05	2.88446e-06	7.04532e-05	NaN	NaN	1.74286e-05	14.7507	not found	0.603914	PM only
PCH_482700_483149	PCC0422	4	4	4	4	4	4	acetyl-CoA carboxylase biotin carboxyl carrier protein	0		19	15	2.18279e-05	8.65429e-05	3.34046e-05	8.30797e-05	0.000131964	5.77173e-05	0.252221	0.629562	0.653441	1.43942	E (LC)
scaffold4552-size1950|m.42586	scaffold4552-m.42586	7	6	7	6	7	6	predicted protein	0	crTP	20	12	5.0019e-05	3.54029e-05	1.54555e-05	3.6758e-05	2.38945e-05	1.32795e-05	1.41285	1.53835	3.23632	2.76802	E (HC)	yes	predicted
PCH_235438_235845	PCC0213	2		2		2		F0F1 ATP synthase subunit epsilon	0		4		4.32755e-05	0.000109317	3.01972e-05				0.39587		1.4331		E (LC)
PCH_977892_979301	PCC0885	3	8	3	8	3	8	CPBP family intramembrane metalloprotease	8		4	22	1.95687e-05	6.78435e-06	1.14008e-05	9.79982e-05	5.63488e-05	2.65534e-05	2.88439	1.73913	1.71643	3.6906	E (HC)
scaffold20089-size698|m.110939	scaffold20089-m.110939	3	3	3	3	3	3	cysteine and glycine-rich protein 1-like	0		4	4	4.16717e-05	4.49217e-06	0.000217115	4.62292e-05	1.32656e-05	0.000346481	9.27653	3.4849	0.191934	0.133425	D
scaffold19736-size711|m.109805	scaffold19736-m.109805	8	8	8	8	8	8	---NA---	0		23	24	4.73515e-05	0.000120414	NaN	4.08076e-05	0.000515873	1.70865e-05	0.39324	0.0791039	CM only	2.3883	E (HC)	yes	MS
PCH_382557_384365	PCC0346	9	6	9	6	9	6	arginine--tRNA ligase	0		16	13	5.29296e-05	3.75639e-05	1.60355e-05	3.69194e-05	3.66129e-05	NaN	1.40905	1.00837	3.30079	CM only	E (HC)
PCH_395341_395868	PCC0355	12	4	12	4	12	4	50S ribosomal protein L10	0		26	4	0.000409759	0.000573098	0.000363503	4.77044e-06	0.000203404	NaN	0.714989	0.0234531	1.12725	CM only	E (HC)
PCH_860075_860539	PCC0787	2	2	2	2	2	2	Uncharacterized conserved membrane protein	3		4	3	5.07778e-05	1.17838e-05	2.75895e-05	3.91215e-05	2.64537e-05	4.42514e-05	4.30911	1.47887	1.84047	0.884073	E (HC)
PCH_6881_7192	PCC0008		2		2		2	DUF3007 family protein	2			5				4.45997e-05	2.05224e-05	1.99064e-05		2.17322		2.24048	E (HC)
PCH_421589_423505	PCC0374	7	2	7	2	7	2	tRNA uridine-5-carboxymethylaminomethyl(34) synthesis enzyme MnmG	0		9	6	4.04873e-05	1.16558e-05	8.25929e-06	4.93895e-05	1.46888e-05	1.87948e-05	3.47356	3.36241	4.90203	2.62783	E (HC)
scaffold1754-size2847|m.21985	scaffold1754-m.21985	7	11	7	11	7	11	acetyl-CoA synthetase	0	crTP	18	19	4.99504e-05	2.12537e-05	2.76495e-06	4.04043e-05	6.53788e-05	9.08461e-06	2.3502	0.618002	18.0656	4.44755	E (HC)	yes	MS
scaffold11521-size1154|m.79328	scaffold11521-m.79328	2	3	2	3	2	3	glutathione s-transferase	0		0	2	NaN	NaN	2.38056e-05	4.50972e-05	5.4183e-06	8.92437e-05	not found	8.32312	PM only	0.505326
scaffold19642-size714|m.109522	scaffold19642-m.109522	2	4	2	4	2	4	hypothetical protein	0		5	4	5.56648e-05	2.26641e-05	2.38047e-05	3.67942e-05	2.44008e-05	4.66317e-05	2.45608	1.50791	2.3384	0.789038	E (HC)	yes	MS
scaffold4761-size1912|m.43933	scaffold4761-m.43933	2	4	2	4	2	4	ribosomal protein L11 methyltransferase	0	crTP	5	5	4.52975e-05	NaN	3.40132e-05	NaN	1.51973e-05	2.80017e-05	CM only	CL only	1.33176	PM only	E (LC)	yes	MS
scaffold11914-size1122|m.81001	scaffold11914-m.81001	2	2	2	2	2	2	---NA---	0	crTP	9	3	4.5682e-05	9.92254e-06	9.38002e-06	NaN	1.88567e-05	NaN	4.60386	CL only	4.87014	not found	E (HC)	yes	predicted
PCH_248354_250108	PCC0227	6	3	6	3	6	3	ABC transporter ATP-binding protein	5		15	7	7.65366e-05	1.4313e-05	1.14214e-05	2.75287e-05	8.21048e-06	1.73471e-05	5.34734	3.35287	6.70116	1.58693	E (HC)
PCH_983383_983925	PCC0889	10	4	10	4	10	4	ribosome recycling factor	0		16	10	4.04104e-05	9.58278e-05	1.86508e-05	5.24194e-05	7.19834e-05	3.01277e-05	0.421699	0.728216	2.16668	1.73991	E (HC)
PCH_456561_458486	PCC0402	3	4	3	4	3	4	AarF/ABC1/UbiB kinase family protein	0		5	8	3.6237e-05	1.40461e-05	3.18328e-05	5.90026e-05	1.23885e-05	3.03487e-05	2.57985	4.76267	1.13835	1.94415	E (HC)
PCH_830980_832095	PCC0762	7	5	7	5	7	5	UDP-N-acetylglucosamine 2-epimerase (non-hydrolyzing)	0		18	5	6.71366e-05	1.77982e-05	2.33958e-05	3.20768e-05	1.19056e-05	8.01371e-06	3.77211	2.69426	2.8696	4.00274	E (HC)
PCH_237617_237928	PCC0215	11	6	11	6	11	6	co-chaperone GroES	0		83	29	7.11858e-05	0.00377059	3.34391e-05	3.06523e-05	0.00133377	4.47484e-05	0.0188792	0.0229818	2.12882	0.684993	E (HC)
PCH_780739_782001	PCC0713	8	4	8	4	8	4	tyrosine--tRNA ligase	0		20	13	5.31299e-05	2.99175e-05	1.53123e-05	4.10835e-05	3.21609e-05	2.17141e-05	1.77588	1.27744	3.46975	1.89202	E (HC)
scaffold26286-size527|m.128959	scaffold26286-m.128959	2	1	2	1	2	1	---NA---	0		1	0	4.68102e-05	3.45249e-05	5.26835e-05	NaN	NaN	3.00595e-05	1.35584	not found	0.888517	PM only			MS
PCH_420124_421542	PCC0373	5	2	5	2	5	2	replicative DNA helicase	0		16	1	6.40573e-05	2.35226e-05	2.32051e-05	3.4592e-05	6.24003e-06	8.25441e-06	2.72322	5.54356	2.76048	4.19073	E (HC)
scaffold7151-size1575|m.58125	scaffold7151-m.58125	1		1		1		DNA ligase 6 isoform X3	0		0		4.72626e-05	NaN	9.8736e-05				CM only		0.478677
scaffold7560-size1528|m.60297	scaffold7560-m.60297	5	7	5	7	5	7	RAP domain protein	0		10	10	4.24306e-05	1.12978e-05	1.50631e-05	5.35885e-05	1.18255e-05	2.10887e-05	3.75565	4.5316	2.81686	2.5411	E (HC)	yes
scaffold6054-size1719|m.51910	scaffold6054-m.51910	5	6	5	6	5	6	sulfotransferase 1C4-like	0		0	2	1.64802e-05	NaN	0.000193915	0.000138066	0.000502806	0.000200317	CM only	0.274591	0.084987	0.689237
PCH_168788_169303	PCC0150	2	2	2	2	2	2	DUF4330 domain-containing protein	1		3	1	3.9483e-05	2.81321e-05	3.54141e-05	5.80721e-05	2.53696e-05	0.000153547	1.40348	2.28905	1.1149	0.378204	E (LC)
scaffold5334-size1820|m.47499	scaffold5334-m.47499	2		2		2		transmembrane receptor	1		1		4.81715e-05	0.000507202	7.19857e-05				0.094975		0.669181
PCH_110178_110891	PCC0099	9	9	9	9	9	9	ribose-5-phosphate isomerase RpiA	0		19	32	4.1199e-05	0.000133771	1.09807e-05	5.65805e-05	0.000332935	2.07957e-05	0.307982	0.169944	3.75195	2.72078	E (HC)
PCH_799333_799731	PCC0732	3	2	3	2	3	2	chorismate mutase	0		5	2	4.88481e-05	4.82599e-05	NaN	NaN	1.54426e-05	NaN	1.01219	CL only	CM only	not found	E (HC)
PCH_259677_260078	PCC0235	1	1	1	1	1	1	DUF3464 family protein	2		0	4	2.8173e-05	7.20296e-06	1.22597e-05	8.52833e-05	1.7101e-05	3.68177e-05	3.9113	4.98705	2.29802	2.31637	E (HC)
PCH_994426_995043	PCC0897	5	3	5	3	5	3	SDR family oxidoreductase	0		22	3	0.000132055	6.35531e-05	3.63384e-05	1.82137e-05	1.21949e-05	2.002e-05	2.07787	1.49355	3.63404	0.909774	E (HC)
PCH_513762_515720	PCC0448	8	9	8	9	8	9	DNA topoisomerase (ATP-hydrolyzing) subunit B	0		18	14	4.13171e-05	1.8201e-05	1.76352e-06	5.82369e-05	3.56592e-05	2.29937e-05	2.27004	1.63316	23.4287	2.53273	E (HC)
scaffold1206-size3228|m.16958	scaffold1206-m.16958	4	3	4	3	3	3	ATP-dependent helicase HrpB	0	crTP	8	3	4.90585e-05	8.07764e-06	8.11389e-06	NaN	9.1919e-06	NaN	6.07337	CL only	6.04624	not found	E (HC)	yes	predicted
PCH_317495_318358	PCC0285	8	5	8	5	8	5	vitamin K epoxide reductase family protein	4		21	11	5.27573e-05	9.526e-05	9.58272e-05	4.58093e-05	5.34712e-05	3.42483e-05	0.553824	0.85671	0.550546	1.33756	E (LC)
PCH_719836_721278	PCC0657	7	14	7	14	7	14	Fe-S cluster assembly protein SufB	0		25	27	6.42636e-05	2.53658e-05	2.63831e-05	3.78119e-05	0.000109216	6.48653e-06	2.53347	0.346212	2.43579	5.82929	E (HC)
PCH_850917_851819	PCC0778	10	6	10	6	10	6	Farnesyl diphosphate synthase	0		20	11	0.000107088	9.72274e-05	0.000107788	2.26997e-05	3.27207e-05	5.95523e-05	1.10142	0.693742	0.993506	0.381173	D
PCH_125160_125753	PCC0112	3		3		3		DUF3727 domain-containing protein	0		2		4.95578e-05	8.10621e-06	5.81916e-05				6.11355		0.85163
PCH_172727_175363	PCC0154	5	14	5	14	5	14	leucine--tRNA ligase	0		11	26	7.38264e-05	1.82052e-05	8.56287e-06	3.32974e-05	6.23601e-05	5.84994e-06	4.05524	0.533954	8.62169	5.69192	E (HC)
PCH_260097_260366	PCC0236	2	3	2	3	2	3	30S ribosomal protein S15	0		14	6	4.89282e-05	0.000434469	2.57086e-05	5.02421e-05	0.000140924	2.20384e-05	0.112616	0.356519	1.90318	2.27975	E (HC)
scaffold12106-size1109|m.81838	scaffold12106-m.81838	2	2	2	2	2	2	cold-shock protein	0		3	4	5.00345e-05	1.4605e-05	2.45937e-05	NaN	1.50588e-05	1.42677e-05	3.42584	CL only	2.03445	PM only	E (HC)	yes
scaffold531-size4225|m.9611	scaffold531-m.9611	16	24	16	24	16	24	DUF3386 domain-containing protein	0	crTP	35	40	9.12807e-05	0.000111588	6.2674e-05	2.83818e-05	0.000237639	2.41763e-05	0.818016	0.119432	1.45644	1.17395	E (LC)	yes	MS
PCH_312371_313192	PCC0281	8	7	8	7	8	7	inositol phosphatase	0		20	16	2.48561e-05	2.59107e-05	1.47448e-05	0.000104652	5.56736e-05	3.79313e-05	0.959299	1.87975	1.68575	2.759	E (HC)
PCH_280889_281680	PCC0255	4	4	4	4	4	4	phycocyanobilin:ferredoxin oxidoreductase	0		9	7	4.59042e-05	3.06877e-05	2.49932e-05	5.66694e-05	2.04795e-05	4.28984e-05	1.49585	2.76712	1.83666	1.32102	E (HC)
PCH_560187_562727	PCC0486	8	11	8	11	8	11	DNA mismatch repair protein MutS	0		20	18	7.69586e-05	1.23292e-05	NaN	3.44096e-05	4.20979e-05	1.43681e-05	6.24198	0.817373	CM only	2.39486	E (HC)
scaffold5279-size1829|m.47163	scaffold5279-m.47163	8	4	8	4	8	4	NAD(P)-binding protein	0	crTP	22	5	5.14739e-05	5.84492e-05	3.50581e-05	NaN	2.58225e-05	1.70587e-05	0.88066	CL only	1.46824	PM only	E (LC)	yes	predicted
PCH_798036_798449	PCC0729	4	3	4	3	4	3	PH domain-containing protein	1		16	2	0.000156545	7.82282e-05	0.000116214	1.69873e-05	3.33681e-05	8.42415e-05	2.00113	0.509088	1.34704	0.20165	E (LC)
scaffold21392-size655|m.114972	scaffold21392-m.114972	4	2	4	2	4	2	---NA---	0		14	4	5.1617e-05	0.000104566	1.71946e-05	NaN	3.81158e-05	NaN	0.493632	CL only	3.00194	not found	E (HC)	yes	MS
scaffold947-size3476|m.14366	scaffold947-m.14366		5		5		5	adaptor protein complex 2 subunit alpha	0			1				5.25905e-05	NaN	6.00801e-05		CM only		0.875341
scaffold2991-size2309|m.31974	scaffold2991-m.31974	14	12	14	12	14	11	NADP-dependent malic enzyme isoform X2	0	crTP	35	30	6.91163e-05	0.00013176	1.51547e-05	4.02347e-05	0.00013883	3.04632e-05	0.524562	0.289813	4.56072	1.32076	E (HC)	yes	MS
PCH_80063_80644	PCC0077	5	4	5	4	5	4	ATP-dependent Clp protease proteolytic subunit	0		19	4	7.51023e-05	6.77624e-05	4.64153e-05	3.70526e-05	1.16908e-05	3.13491e-05	1.10832	3.16937	1.61805	1.18193	E (HC)
scaffold16209-size858|m.97815	scaffold16209-m.97815	1		1		1		---NA---	0		2		5.35978e-05	1.93056e-05	1.92862e-05				2.77628		2.77908				MS
PCH_682553_683581	PCC0617	19	15	19	15	19	15	oxygen-dependent coproporphyrinogen oxidase	0		58	41	4.1687e-05	0.000469242	1.05879e-06	6.93294e-05	0.000556392	2.9265e-05	0.0888391	0.124605	39.3725	2.36902	E (HC)
PCH_126559_127734	PCC0114	5	4	5	4	5	4	F420-0:Gamma-glutamyl ligase	1		14	11	5.25679e-05	1.90644e-05	1.56593e-05	5.58423e-05	2.42579e-05	2.22825e-05	2.75738	2.30202	3.35697	2.50611	E (HC)
scaffold12180-size1103|m.82158	scaffold12180-m.82158	14	12	14	11	9	11	carbonate dehydratase	1		6	7	2.51944e-05	1.9399e-05	0.00421185	0.000116794	2.90134e-05	0.00570427	1.29875	4.02551	0.0059818	0.0204748	D
PCH_187417_188595	PCC0166	9	6	9	6	9	6	ATP phosphoribosyltransferase regulatory subunit	0		21	7	4.83364e-05	9.25848e-05	1.29145e-05	6.11622e-05	3.24891e-05	2.56871e-05	0.522077	1.88254	3.7428	2.38104	E (HC)
scaffold47856-size274|m.176668	scaffold47856-m.176668	3	4	3	4	3	4	---NA---	0		10	5	8.83413e-05	6.17083e-05	6.12757e-05	3.37826e-05	9.49851e-05	5.81655e-05	1.4316	0.355662	1.4417	0.580801	E (LC)	yes	MS
PCH_593047_593664	PCC0520	5	6	5	6	5	6	3-isopropylmalate dehydratase small subunit	0		12	9	5.26149e-05	3.59731e-05	6.46973e-05	5.75102e-05	3.64138e-05	3.18006e-05	1.46262	1.57935	0.813248	1.80846	E (HC)
scaffold1795-size2826|m.22343	scaffold1795-m.22343	6	6	6	5	5	5	RAP domain protein	0	crTP	10	6	5.1816e-05	7.75075e-06	1.1367e-05	5.86097e-05	2.30437e-05	2.75739e-05	6.68529	2.54341	4.55846	2.12555	E (HC)	yes	predicted
PCH_380672_381274	PCC0344	5	5	5	5	5	5	aminodeoxychorismate/anthranilate synthase component II	0		14	10	1.34323e-05	5.44863e-05	6.81856e-06	0.000227613	8.39711e-05	6.60425e-05	0.246526	2.71061	1.96996	3.44646	E (HC)
PCH_905008_906414	PCC0824	9	10	9	10	9	10	carotene isomerase	0		28	26	6.41036e-05	7.81095e-05	2.08261e-05	4.76989e-05	0.000132963	2.71151e-05	0.820689	0.358738	3.07805	1.75913	E (HC)
scaffold3865-size2079|m.38081	scaffold3865-m.38081	2	9	2	9	2	9	acetylglutamate kinase, ArgB	0	crTP	8	16	5.50414e-05	1.81688e-05	1.83629e-05	5.56359e-05	7.88228e-05	4.36968e-05	3.02944	0.705835	2.99743	1.27323	E (HC)	yes	MS
PCH_908157_908480	PCC0826	4	4	4	4	4	4	Grx4 family monothiol glutaredoxin	0		3	4	2.99551e-05	3.09927e-05	5.31211e-05	0.000103058	5.6391e-05	7.90068e-05	0.966519	1.82756	0.563902	1.30442	E (LC)
scaffold10622-size1227|m.75301	scaffold10622-m.75301	7	5	7	5	7	5	predicted protein	0	crTP	19	10	4.14126e-05	6.44679e-05	2.65769e-05	7.51364e-05	5.57473e-05	2.26846e-05	0.642375	1.3478	1.55821	3.31222	E (HC)	yes	MS
PCH_39631_39852	PCC0039	2	1	2	1	2	1	30S ribosomal protein S18	0		4	2	5.61048e-05	0.000204299	2.34803e-05	NaN	0.000179959	3.81923e-05	0.274621	CL only	2.38944	PM only	E (HC)
scaffold7023-size1590|m.57406	scaffold7023-m.57406	11	11	11	11	11	11	N-acetyl-gamma-glutamyl-phosphate reductase, ArgC	0	crTP	18	21	5.36588e-05	7.78097e-05	8.61701e-06	5.9105e-05	8.51377e-05	8.65131e-06	0.689616	0.694228	6.22708	6.83191	E (HC)	yes	MS
scaffold1798-size2824|m.22370	scaffold1798-m.22370	2		2		2		phosphatidylinositol 3,4,5-trisphosphate 3-phosphatase and dual-specificity protein phosphatase PTEN	0		0		5.66018e-05	7.10391e-05	6.02285e-05				0.79677		0.939785
PCH_924371_925729	PCC0843	7	3	7	3	7	3	TldD/PmbA family protein	0		10	6	6.33586e-05	2.9971e-05	1.02651e-05	5.07066e-05	2.52212e-05	NaN	2.114	2.01048	6.17226	CM only	E (HC)
scaffold5165-size1845|m.46459	scaffold5165-m.46459	3	3	3	3	3	3	glutathione synthetase	0		0	1	NaN	NaN	1.27122e-05	5.67405e-05	NaN	7.53107e-06	not found	CM only	PM only	7.53419
PCH_286061_287827	PCC0260	18	14	18	14	18	14	sulfite reductase, ferredoxin dependent	0		52	32	8.14958e-05	0.000369596	1.0663e-05	3.97027e-05	0.000213698	NaN	0.2205	0.185789	7.64286	CM only	E (HC)
PCH_134860_135981	PCC0121	8	7	8	7	8	7	3-dehydroquinate synthase	0		15	9	2.97626e-05	3.69977e-05	5.40576e-06	0.000109006	4.71623e-05	NaN	0.804445	2.3113	5.50572	CM only	E (HC)
PCH_516026_516505	PCC0449	9	8	9	8	9	8	glutathione peroxidase	0		22	14	6.0791e-05	0.000144091	0.000164442	5.33962e-05	5.40689e-05	4.88924e-05	0.421894	0.987558	0.36968	1.09212	D
PCH_675393_676526	PCC0611	6	8	6	8	6	8	putative glutamate--cysteine ligase	0		11	29	2.04483e-05	4.7265e-05	5.38864e-06	0.000159836	0.0002199	9.79249e-05	0.432631	0.726861	3.79471	1.63224	E (HC)
scaffold27462-size503|m.132128	scaffold27462-m.132128	5	4	5	4	5	4	cytochrome C peroxidase	0		12	10	4.8801e-05	5.53658e-05	NaN	6.79577e-05	0.000175282	2.09329e-05	0.881428	0.387704	CM only	3.24646	E (HC)	yes	MS
scaffold38523-size347|m.157948	scaffold38523-m.157948	1		1		1		---NA---	0		4		5.79658e-05	4.51011e-05	4.65566e-05				1.28524		1.24506		E (LC)	yes
PCH_785245_785934	PCC0718	7	5	7	5	7	5	deoxyribose-phosphate aldolase	0		22	7	4.95901e-05	2.65841e-05	2.98754e-05	6.82394e-05	8.8359e-06	2.37585e-05	1.8654	7.72297	1.65989	2.87221	E (HC)
PCH_346355_347290	PCC0313	7	4	7	4	7	4	phytoene synthase	0		21	9	4.80512e-05	4.45533e-05	3.09479e-05	7.05536e-05	2.55707e-05	4.44653e-05	1.07851	2.75916	1.55264	1.58671	E (HC)
PCH_361752_363341	PCC0327	4	9	4	9	4	9	DUF3352 domain-containing protein	1		8	9	5.96971e-05	2.93489e-05	4.02178e-05	5.98083e-05	4.57728e-05	NaN	2.03405	1.30663	1.48434	CM only	E (HC)
scaffold8307-size1447|m.64186	scaffold8307-m.64186	10	9	10	9	10	9	fructose-1,6-bisphosphate aldolase, putative	0		8	2	5.97823e-05	2.66414e-05	0.000428764	NaN	1.74485e-05	0.000467673	2.24396	CL only	0.139429	PM only	D
scaffold5374-size1815|m.47769	scaffold5374-m.47769	5	4	5	4	5	4	---NA---	0		0	5	0.000115104	NaN	0.00150898	3.1363e-05	2.54235e-05	0.00173267	CM only	1.23363	0.0762795	0.018101	D
PCH_604456_607359	PCC0532	5	16	5	16	5	16	isoleucine--tRNA ligase	0		17	29	9.59832e-05	3.32452e-05	8.92115e-06	3.81746e-05	0.000143427	3.72394e-05	2.88712	0.266159	10.7591	1.02511	E (HC)
PCH_495902_497233	PCC0435	4	7	4	7	4	7	glycosyltransferase family 2 protein	5		9	9	3.83479e-05	4.39057e-06	1.32172e-05	9.61926e-05	1.91193e-05	6.75586e-05	8.73415	5.03119	2.90137	1.42384	E (HC)
PCH_625155_627095	PCC0550	7	11	7	11	7	11	ribonuclease E	0		15	21	5.42281e-05	3.23347e-05	1.28357e-05	6.83496e-05	5.73972e-05	6.39875e-06	1.67709	1.19082	4.22479	10.6817	E (HC)
scaffold2713-size2390|m.29827	scaffold2713-m.29827	9	14	9	14	9	14	hypothetical protein PTSG_02229	0		15	22	5.56987e-05	3.35216e-05	3.20905e-05	6.70979e-05	0.000112993	2.57741e-05	1.66157	0.593822	1.73567	2.60331	E (HC)	yes
scaffold7500-size1534|m.59998	scaffold7500-m.59998	1	1	1	1	1	1	GroES-like protein	1		1	1	1.68486e-05	NaN	NaN	0.000223272	NaN	0.00011487	CM only	CM only	CM only	1.94369
scaffold10537-size1234|m.74914	scaffold10537-m.74914	3	1	3	1	3	1	---NA---	1		7	2	0.000102252	2.96943e-05	8.83103e-05	3.68709e-05	2.0191e-05	2.71598e-05	3.4435	1.82611	1.15788	1.35756	E (LC)	yes
PCH_647822_648094	PCC0569	5	2	5	2	5	2	50S ribosomal protein L31	0		8	5	6.16361e-05	0.000236812	3.91863e-05	NaN	5.8361e-05	NaN	0.260275	CL only	1.5729	not found	E (HC)
PCH_567409_567987	PCC0496	16	7	16	7	16	7	NAD(P)H-quinone oxidoreductase subunit J	0		50	22	6.20831e-05	0.000620727	9.78164e-05	NaN	0.000173589	4.38085e-05	0.100017	CL only	0.634691	PM only	E (LC)
PCH_431371_432252	PCC0382	5	2	5	2	5	2	Spermidine synthase	0		17	3	0.000102157	3.94682e-05	4.8717e-05	3.78683e-05	1.95615e-05	1.84266e-05	2.58835	1.93586	2.09696	2.05509	E (HC)
scaffold28968-size475|m.135930	scaffold28968-m.135930	3	3	3	3	3	3	ssl1498 family light-harvesting-like protein	1		17	8	0.000184699	0.000116202	0.000309711	2.13209e-05	4.06795e-05	5.34113e-05	1.58946	0.524119	0.59636	0.399184	D		MS
scaffold550-size4177|m.9859	scaffold550-m.9859	6	14	6	14	6	14	RAP domain protein	0	crTP	12	14	4.77333e-05	1.88312e-05	8.50421e-06	8.28557e-05	2.37534e-05	2.04122e-05	2.5348	3.48816	5.61291	4.05912	E (HC)	yes	predicted
scaffold170-size6195|m.4266	scaffold170-m.4266	2		2		2		myosin XI-2	0		2		6.3947e-05	NaN	2.56644e-06				CM only		24.9166
PCH_849956_850867	PCC0777	4	3	4	3	4	3	bifunctional methylenetetrahydrofolate dehydrogenase/methenyltetrahydrofolate cyclohydrolase FolD	0		17	7	9.88895e-05	7.19002e-05	1.81149e-05	4.27248e-05	4.0393e-05	2.70888e-05	1.37537	1.05773	5.45901	1.57721	E (HC)
scaffold6-size16465|m.259	scaffold6-m.259	13	22	13	22	13	22	low-density lipoprotein receptor-related protein	2		1	0	6.51023e-05	NaN	9.58454e-05	NaN	NaN	0.000251319	CM only	not found	0.679243	PM only
scaffold44777-size295|m.170767	scaffold44777-m.170767	3	2	3	2	3	2	---NA---	0		7	8	NaN	2.77643e-05	NaN	6.62447e-05	5.34492e-05	NaN	CL only	1.2394	not found	CM only	E (HC)	yes	MS
PCH_667656_668759	PCC0602	7	7	7	7	7	7	recombinase RecA	0		14	15	7.0016e-05	1.46172e-05	1.84854e-05	6.37274e-05	4.74512e-05	2.17926e-05	4.78996	1.34301	3.78764	2.92427	E (HC)
PCH_717736_718989	PCC0655	5	8	5	8	5	8	ABC transporter permease	0		18	17	8.18696e-05	5.92542e-05	5.83694e-05	5.46781e-05	0.00010411	1.47967e-05	1.38167	0.525197	1.40261	3.6953	E (HC)
scaffold18567-size753|m.106016	scaffold18567-m.106016	4	4	4	4	4	4	---NA---	0		18	9	7.29565e-05	0.000196408	9.16802e-05	6.14066e-05	0.000207971	8.09038e-05	0.371453	0.295266	0.795771	0.759008	E (LC)	yes	MS
PCH_248012_248254	PCC0226	1	1	1	1	1	1	membrane protein	2		4	1	7.79503e-05	2.4836e-05	5.90287e-05	5.75969e-05	NaN	NaN	3.1386	CM only	1.32055	CM only	E (LC)
PCH_10921_11655	PCC0012	3	3	3	3	3	3	bifunctional phosphoribosyl-AMP cyclohydrolase/phosphoribosyl-ATP diphosphatase HisIE	0		9	8	9.55182e-05	1.80856e-05	2.57941e-05	4.70847e-05	3.21579e-05	1.81686e-05	5.28144	1.46417	3.7031	2.59154	E (HC)
scaffold5513-size1797|m.48594	scaffold5513-m.48594	7	9	7	9	7	9	flavin reductase	0	crTP	22	9	5.26143e-05	6.7743e-05	7.82575e-06	8.77231e-05	7.00072e-05	1.28672e-05	0.776676	1.25306	6.72323	6.81755	E (HC)	yes	MS
PCH_716465_717736	PCC0654	4	6	4	6	4	6	SufS family cysteine desulfurase	0		14	14	8.71774e-05	7.47527e-05	1.68666e-05	5.52752e-05	6.03414e-05	1.11711e-05	1.16621	0.916041	5.16863	4.94804	E (HC)
PCH_507735_508514	PCC0443	5	5	5	5	5	5	DUF561 domain-containing protein	0		13	10	6.47714e-05	6.79856e-05	6.16604e-05	7.46156e-05	5.74107e-05	4.22731e-05	0.952723	1.29968	1.05045	1.76509	E (HC)
scaffold40022-size333|m.161131	scaffold40022-m.161131	1		1		1		---NA---	0		1		6.96472e-05	2.91465e-05	5.80812e-05				2.38956		1.19914
PCH_489191_489547	PCC0428	6	4	6	4	6	4	Predicted protein	0		10	5	3.3128e-05	2.47794e-05	3.30956e-05	0.000149157	2.40361e-05	6.36084e-05	1.33691	6.20554	1.00098	2.34493	E (HC)
PCH_84346_85446	PCC0081	12	12	12	12	12	12	cell division protein FtsZ	0		38	15	0.000112422	9.37758e-05	8.62437e-05	4.45694e-05	3.45849e-05	7.1016e-05	1.19884	1.2887	1.30354	0.627597	E (LC)
scaffold18064-size774|m.104324	scaffold18064-m.104324	4	1	4	1	4	1	---NA---	1		8	3	6.00413e-05	7.17475e-05	4.24726e-05	8.57447e-05	4.97041e-05	2.42689e-06	0.836841	1.7251	1.41365	35.331	E (HC)	yes
scaffold12109-size1109|m.81849	scaffold12109-m.81849	1	1	1	1	1	1	---NA---	0		2	2	8.43427e-05	1.17591e-05	8.05623e-05	6.26727e-05	2.31488e-05	7.02086e-05	7.17258	2.70739	1.04692	0.892664
scaffold6930-size1602|m.56883	scaffold6930-m.56883	15	16	15	16	14	14	polypyrimidine tract-binding protein 1 isoform X2	0		3	2	7.28355e-05	3.4036e-06	0.000884874	NaN	1.74163e-05	0.00116768	21.3995	CL only	0.0823117	PM only	D
scaffold1950-size2730|m.23705	scaffold1950-m.23705	31	34	31	34	15	16	bifunctional acetaldehyde-CoA/alcohol dehydrogenase	0		6	9	3.35268e-05	1.4649e-05	0.00389771	0.000162298	1.97686e-05	0.0070713	2.28867	8.20987	0.00860167	0.0229516	D
scaffold174-size6151|m.4337	scaffold174-m.4337	3	5	3	5	3	5	CBS domain containing protein	0		0	1	5.06261e-05	2.02358e-05	4.47735e-05	0.000112872	NaN	1.9677e-05	2.5018	CM only	1.13071	5.73623
PCH_718986_719780	PCC0656	11	10	11	10	11	10	Fe-S cluster assembly ATPase SufC	0		20	11	7.4304e-05	0.000113279	0.00012035	7.80867e-05	6.51497e-05	8.47938e-05	0.655937	1.19857	0.617401	0.920902	E (LC)
PCH_379394_379570	PCC0341		1		1		1	DUF3285 domain-containing protein	1			1				7.68194e-05	1.86598e-05	4.09612e-05		4.11683		1.87542
PCH_574488_575072	PCC0502	6	4	6	4	6	4	orotate phosphoribosyltransferase	0		7	5	4.52233e-05	3.06833e-05	2.67745e-05	0.00013083	4.15143e-05	1.58166e-05	1.47388	3.15144	1.68904	8.2717	E (HC)
PCH_799728_800558	PCC0733	6	4	6	4	6	4	signal peptide peptidase SppA	0		26	4	7.23792e-05	7.34695e-05	5.601e-05	8.17631e-05	2.50947e-05	3.20425e-05	0.985159	3.25818	1.29226	2.55171	E (HC)
scaffold3921-size2067|m.38463	scaffold3921-m.38463	9	7	9	7	9	7	protein-L-isoaspartate(D-aspartate) O-methyltransferase-like	0	crTP	22	15	8.9326e-05	5.10124e-05	6.32944e-05	6.70184e-05	5.39841e-05	7.43333e-05	1.75107	1.24145	1.41128	0.901594	E (LC)	yes	MS
PCH_407438_409360	PCC0366	6	12	6	12	6	12	biosynthetic arginine decarboxylase	0		19	21	8.6944e-05	6.35246e-05	7.43906e-06	6.92432e-05	7.59463e-05	7.70842e-06	1.36867	0.911739	11.6875	8.9828	E (HC)
scaffold1161-size3267|m.16504	scaffold1161-m.16504	13	19	13	19	13	18	RAP domain protein	0	crTP	30	25	8.41224e-05	4.1268e-05	1.46555e-05	7.2423e-05	7.36783e-05	7.30702e-05	2.03844	0.982963	5.73999	0.991142	E (HC)	yes	predicted
scaffold23412-size596|m.120948	scaffold23412-m.120948	3	3	3	3	3	3	---NA---	0		3	2	7.8087e-05	8.36369e-05	2.70254e-05	NaN	0.000134205	7.27849e-05	0.933643	CL only	2.88939	PM only	E (HC)	yes	MS
PCH_401853_403148	PCC0362	17	11	17	11	17	11	phosphopyruvate hydratase	0		58	25	0.000125516	0.00038488	8.34237e-05	4.87338e-05	0.000178043	7.54601e-05	0.326118	0.27372	1.50456	0.645822	E (HC)
scaffold14649-size942|m.92048	scaffold14649-m.92048	5	6	5	6	5	6	class I SAM-dependent methyltransferase	0		11	11	5.44481e-05	1.59464e-05	8.47568e-06	0.00011395	3.21098e-05	2.35689e-05	3.41445	3.54876	6.42404	4.83475	E (HC)	yes
PCH_536643_538559	PCC0469	10	10	10	10	10	10	glutamine--fructose-6-phosphate transaminase (isomerizing)	0		12	11	0.000103988	4.26074e-05	5.03987e-06	6.0259e-05	2.65078e-05	1.41737e-05	2.44061	2.27325	20.6331	4.25146	E (HC)
PCH_747613_748602	PCC0681	5	5	5	5	5	5	GTPase ObgE	0		9	9	0.000114441	2.17413e-05	2.22426e-05	5.55976e-05	0.000711357	NaN	5.26373	0.0781571	5.14511	CM only	E (HC)
PCH_202143_202724	PCC0179	10	3	10	3	10	3	ATP-dependent Clp endopeptidase proteolytic subunit ClpP	0		34	8	9.74893e-05	0.000285437	2.84726e-05	6.57107e-05	7.90823e-05	NaN	0.341544	0.830915	3.42397	CM only	E (HC)
PCH_840207_840542	PCC0772	9	6	9	6	9	6	thioredoxin	0		39	28	6.47389e-05	0.000704276	0.000240319	9.90065e-05	0.000523656	0.000154946	0.0919226	0.189068	0.269388	0.638972	D
scaffold48403-size270|m.177719	scaffold48403-m.177719	1		1		1		---NA---	0		4		8.02208e-05	0.000230915	NaN				0.347404		CM only		E (HC)	yes
PCH_487179_488762	PCC0427	8	7	8	7	8	7	glutamine-hydrolyzing GMP synthase	0		19	21	6.01547e-05	4.65567e-05	2.59553e-05	0.000107721	0.000102223	2.40621e-05	1.29207	1.05379	2.31762	4.47679	E (HC)
PCH_949143_949730	PCC0863	7	5	7	5	7	5	inorganic diphosphatase	0		24	12	0.000103655	6.5204e-05	3.87401e-05	6.28363e-05	2.54839e-05	2.5107e-05	1.58971	2.46572	2.67567	2.50274	E (HC)
PCH_929764_930387	PCC0847	8	4	8	4	8	4	UbiX family flavin prenyltransferase	0		11	4	8.07333e-05	2.04909e-05	4.22657e-05	NaN	1.5927e-05	NaN	3.93995	CL only	1.91014	not found	E (HC)
scaffold422-size4494|m.8175	scaffold422-m.8175	30	7	30	7	30	7	200 kDa antigen p200, putative	0	crTP	76	17	0.000135713	0.000506306	7.14399e-05	4.80367e-05	0.000274053	2.90925e-05	0.268044	0.175283	1.89967	1.65117	E (HC)	yes	MS
scaffold1266-size3182|m.17522	scaffold1266-m.17522	4	6	4	6	4	6	zinc finger MYND domain-containing protein 19-like isoform X1	0		2	1	0.000101689	NaN	5.23323e-05	6.42396e-05	NaN	5.21751e-05	CM only	CM only	1.94313	1.23123
scaffold27100-size511|m.131132	scaffold27100-m.131132	4	4	4	4	4	4	---NA---	0		12	5	5.51373e-05	7.06954e-05	9.13095e-05	0.000119721	2.07949e-05	5.12651e-05	0.779927	5.75722	0.60385	2.33533	E (HC)	yes
scaffold15019-size921|m.93474	scaffold15019-m.93474	7	3	7	3	7	3	Uncharacterised protein	0		12	3	7.25434e-05	9.66176e-05	5.35642e-05	9.12441e-05	7.34357e-05	6.50698e-05	0.75083	1.2425	1.35432	1.40225	E (LC)	yes	MS
scaffold36887-size364|m.154376	scaffold36887-m.154376	3	3	3	3	3	3	---NA---	0		10	7	8.23965e-05	0.000100388	0.000114367	NaN	7.80696e-05	6.87769e-05	0.820784	CL only	0.720458	PM only	E (LC)	yes	MS
PCH_920802_922049	PCC0840	11	15	11	15	11	15	4-hydroxy-3-methylbut-2-en-1-yl diphosphate synthase	0		25	22	8.31266e-05	0.000110951	1.99799e-05	NaN	0.000256708	2.2586e-05	0.74922	CL only	4.16051	PM only	E (HC)
scaffold10347-size1250|m.74031	scaffold10347-m.74031	9	5	9	5	9	5	---NA---	0		29	24	8.45648e-05	0.00053995	5.06108e-05	8.34378e-05	0.00144179	2.64369e-05	0.156616	0.0578709	1.67088	3.15611	E (HC)	yes
PCH_1018971_1020773	PCC0921	9	6	9	6	9	6	ATPase	5		12	10	4.18215e-05	2.27445e-05	3.44696e-05	0.000169623	2.79025e-05	1.0664e-05	1.83876	6.07913	1.21329	15.9062	E (HC)
scaffold8917-size1379|m.67219	scaffold8917-m.67219	9	7	9	7	9	7	Calcium-binding protein NCS-1	0		3	1	8.51463e-05	4.11853e-05	0.000403365	NaN	0.000286126	0.000358294	2.0674	CL only	0.21109	PM only	D
PCH_1012574_1014430	PCC0915	2	4	2	4	2	4	NAD(P)H-quinone oxidoreductase subunit F	17		1	8	0.00010905	5.3982e-06	1.82881e-05	6.69381e-05	1.41656e-05	8.49774e-05	20.2012	4.7254	5.96289	0.787716	E (LC)
scaffold3546-size2152|m.35858	scaffold3546-m.35858	13	12	13	12	13	12	predicted protein	0	crTP	25	16	0.000146493	5.38016e-05	2.34547e-05	5.06904e-05	2.74317e-05	2.26126e-05	2.72284	1.84788	6.24579	2.24168	E (HC)	yes	predicted
PCH_757456_758013	PCC0690	4	4	4	4	4	4	signal peptidase I	1		8	4	8.91629e-05	3.81873e-05	4.27484e-05	8.47713e-05	NaN	8.01571e-06	2.33489	CM only	2.08576	10.5756	E (HC)
scaffold26535-size522|m.129630	scaffold26535-m.129630		2		2		2	TRNA-specific adenosine deaminase	0			1				8.72623e-05	NaN	0.000248922		CM only		0.350561			MS
PCH_113269_114675	PCC0103	12	12	12	12	12	12	transcription termination factor NusA	0		39	16	0.000125017	0.00010581	4.66326e-05	6.21563e-05	0.000133703	1.01537e-05	1.18152	0.464885	2.68089	6.12156	E (HC)
PCH_394901_395290	PCC0354	9	5	9	5	9	5	50S ribosomal protein L7/L12	0		31	12	8.82826e-05	0.00106691	3.2601e-05	NaN	0.00036199	1.53774e-05	0.0827458	CL only	2.70797	PM only	E (HC)
scaffold14318-size961|m.90775	scaffold14318-m.90775	1	2	1	2	1	2	---NA---	0		0	0	8.83754e-05	4.05306e-05	1.54587e-05	NaN	NaN	2.77897e-05	2.18046	not found	5.71687	PM only
PCH_918602_919003	PCC0837	13	9	13	9	13	9	hypothetical protein DCF18_04685	0		78	63	0.000258958	0.00345938	0.000206829	3.02371e-05	0.00189465	6.8123e-05	0.0748568	0.0159592	1.25204	0.443861	D
scaffold10961-size1199|m.76842	scaffold10961-m.76842	8		8		7		putative plastid-lipid-associated protein 4, chloroplastic	0	crTP	11		8.8529e-05	2.45537e-05	5.84535e-05				3.60553		1.51452		E (HC)	yes	predicted
PCH_725940_727124	PCC0663	6	6	6	6	6	6	proton-conducting membrane transporter	0		20	15	5.06955e-05	8.03636e-05	3.53169e-05	0.00015562	3.30578e-05	4.98064e-05	0.630826	4.70752	1.43544	3.12451	E (HC)
scaffold7537-size1530|m.60181	scaffold7537-m.60181	11	9	11	9	11	9	CIA30 family protein	0	crTP	21	18	0.000101376	8.00879e-05	3.3592e-05	7.82487e-05	0.000100317	0.000111233	1.2658	0.780015	3.01785	0.703467	E (HC)	yes	MS
scaffold19884-size705|m.110294	scaffold19884-m.110294	4	7	4	7	4	7	---NA---	0		9	17	5.91749e-05	5.95088e-05	3.76127e-05	0.000135889	6.39394e-05	4.86514e-05	0.994389	2.12527	1.57327	2.79311	E (HC)	yes	MS
scaffold6079-size1717|m.52057	scaffold6079-m.52057		1		1		1	---NA---	0			0				9.06762e-05	NaN	NaN		CM only		CM only
scaffold48561-size269|m.178051	scaffold48561-m.178051	1		1		1		---NA---	0		2		9.09347e-05	NaN	NaN				CM only		CM only
PCH_882825_883670	PCC0806	8	10	8	10	8	10	4-hydroxy-tetrahydrodipicolinate reductase	0		28	31	4.39538e-05	3.46412e-05	1.37735e-05	0.000189117	0.000104651	2.37564e-05	1.26883	1.80713	3.19119	7.96068	E (HC)
scaffold31-size11209|m.1272	scaffold31-m.1272		5		5		5	unnamed protein product (mitochondrion)	9			1				9.13107e-05	NaN	7.60303e-06		CM only		12.0098
PCH_316649_317026	PCC0284	6	5	6	5	6	5	photosystem II complex extrinsic protein PsbU	1		10	7	0.000195825	4.01817e-05	7.98981e-05	4.3215e-05	4.92238e-05	0.001509	4.87348	0.87793	2.45093	0.0286382	U
scaffold623-size3995|m.10721	scaffold623-m.10721	27	34	27	34	27	34	---NA---	2		0	0	9.22261e-05	1.36027e-05	0.00138897	NaN	NaN	0.00219922	6.77998	not found	0.0663989	PM only
scaffold15746-size883|m.96155	scaffold15746-m.96155		1		1		1	---NA---	0			1				9.30152e-05	NaN	NaN		CM only		CM only
PCH_957752_959065	PCC0869	9	10	9	10	9	10	glutamate-5-semialdehyde dehydrogenase	0		18	16	8.4834e-05	6.45704e-05	1.82489e-05	0.000104254	5.74772e-05	7.90493e-06	1.31382	1.81384	4.64872	13.1885	E (HC)
scaffold10934-size1201|m.76710	scaffold10934-m.76710	2		2		1		rhomboid-like protein 15 (intramembarne protease)	6		0		9.67042e-05	8.50036e-06	2.15266e-05				11.3765		4.49232
PCH_821156_821890	PCC0751	7	3	7	3	7	3	3-oxoacyl-[acyl-carrier-protein] reductase	0		23	12	0.000145633	9.04036e-05	8.31185e-05	6.4378e-05	3.01244e-05	4.06e-05	1.61092	2.13707	1.75211	1.58567	E (HC)
scaffold6547-size1651|m.54762	scaffold6547-m.54762	6	5	6	5	6	5	DUF547 domain-containing protein	0	crTP	17	9	9.72234e-05	5.54087e-05	3.84857e-05	NaN	7.72733e-05	7.99484e-05	1.75466	CL only	2.52622	PM only	E (HC)	yes	MS
PCH_321416_322297	PCC0288	8	7	8	7	8	7	6-carboxytetrahydropterin synthase	0		13	14	7.46766e-05	5.06551e-05	8.54915e-06	0.000127012	8.88049e-05	2.11278e-05	1.47422	1.43024	8.73497	6.01161	E (HC)
scaffold34837-size387|m.149923	scaffold34837-m.149923		1		1		1	---NA---	0			1				9.74361e-05	NaN	NaN		CM only		CM only
PCH_157914_158612	PCC0139	8	7	8	7	8	7	FKBP-type peptidyl-prolyl cis-trans isomerase	0		25	19	7.73192e-05	7.55955e-05	6.17248e-05	0.000123059	9.38537e-05	0.00010672	1.0228	1.31118	1.25264	1.15311	E (LC)
PCH_738781_740139	PCC0673	13	13	13	13	13	13	acetyl-CoA carboxylase biotin carboxylase subunit	0		29	29	0.000158701	0.00011306	4.27244e-05	6.04726e-05	0.000131201	2.63155e-05	1.40369	0.460915	3.71452	2.29798	E (HC)
scaffold7467-size1536|m.59814	scaffold7467-m.59814	5	5	5	5	5	5	mediator of RNA polymerase II transcription subunit 36a-like	0		0	0	9.80664e-05	NaN	8.90305e-05	NaN	NaN	7.66671e-05	CM only	not found	1.10149	PM only
scaffold5326-size1822|m.47441	scaffold5326-m.47441	13	10	13	10	13	10	heme-binding protein	0	crTP	38	18	0.000135015	0.000194903	3.23376e-05	7.14071e-05	0.000159943	5.47983e-05	0.692726	0.446453	4.17516	1.30309	E (HC)	yes	MS
scaffold17360-size804|m.101849	scaffold17360-m.101849	4	4	4	4	4	4	Nhp6bp	0		17	3	9.94878e-05	9.0911e-05	5.90224e-05	9.95356e-05	7.0731e-06	4.99633e-05	1.09434	14.0724	1.68559	1.99217	E (HC)	yes
PCH_628271_629221	PCC0552	5	2	5	2	5	2	methyltransferase domain-containing protein	1		16	1	8.04358e-05	4.65606e-05	3.61811e-05	0.000123758	8.75202e-06	6.45915e-05	1.72755	14.1405	2.22314	1.91601	E (HC)
PCH_524806_525612	PCC0457	12	11	12	11	12	11	response regulator	0		32	18	0.000189407	0.000140729	5.70315e-05	5.34357e-05	3.27482e-05	3.25925e-05	1.3459	1.63171	3.3211	1.63951	E (HC)
scaffold16957-size822|m.100469	scaffold16957-m.100469		2		2		2	high light inducible protein	0			4				0.000101678	8.53493e-06	1.30579e-05		11.9131		7.78666	E (HC)	yes
PCH_750840_751460	PCC0683	2	5	2	5	2	5	membrane protein	6		5	14	2.71105e-05	7.72102e-06	1.8835e-05	0.000381552	7.03707e-05	7.94318e-05	3.51126	5.42203	1.43937	4.80352	E (HC)
scaffold24369-size571|m.123655	scaffold24369-m.123655	7	5	7	5	7	5	---NA---	0		25	17	7.27315e-05	0.00045808	7.10188e-05	0.00014319	0.00108956	6.405e-05	0.158775	0.13142	1.02412	2.2356	E (HC)	yes	MS
PCH_901410_901808	PCC0820	8	6	8	6	8	6	RNA-binding protein	0		45	26	0.000123279	0.00106807	0.000104158	8.47057e-05	0.00044138	0.000229995	0.115422	0.191911	1.18358	0.368294	D
PCH_940401_941576	PCC0858	11	7	11	7	11	7	DUF4336 domain-containing protein	0		21	11	6.87326e-05	3.27944e-05	3.90461e-05	0.000155291	3.9082e-05	7.18011e-05	2.09586	3.97347	1.76029	2.1628	E (HC)
PCH_16883_17326	PCC0017	2	2	2	2	2	2	MAPEG family protein	4		7	5	9.97497e-05	9.30955e-06	8.75445e-05	0.000107608	NaN	4.11949e-05	10.7148	CM only	1.13942	2.61217	E (HC)
PCH_272756_273844	PCC0247	8	12	8	12	8	12	class I SAM-dependent methyltransferase	0		25	18	0.000114168	7.11343e-05	5.7061e-05	9.53086e-05	6.28795e-05	6.13162e-05	1.60496	1.51573	2.00081	1.55438	E (HC)
scaffold15755-size883|m.96190	scaffold15755-m.96190	1		1		1		---NA---	0		1		0.000104916	NaN	NaN				CM only		CM only
scaffold12491-size1079|m.83448	scaffold12491-m.83448	1		1		1		conserved TPR domain protein	0		0		0.000106439	0.000271956	9.35819e-05				0.391383		1.13739				MS
PCH_252635_254215	PCC0231	6	10	6	10	6	10	23S rRNA (guanosine(2251)-2'-O)-methyltransferase RlmB	0		11	15	0.000106739	2.88542e-05	7.04777e-05	NaN	5.3262e-05	NaN	3.69924	CL only	1.51451	not found	E (HC)
PCH_754717_755598	PCC0688	15	12	15	12	15	12	1,4-dihydroxy-2-naphthoyl-CoA synthase	0		39	18	0.000129958	0.00022997	6.69923e-05	8.82791e-05	0.000105719	4.21041e-05	0.565107	0.835034	1.9399	2.09669	E (HC)
PCH_542678_544015	PCC0474	2	2	2	2	2	2	cation:proton antiporter	13		4	6	6.99044e-05	NaN	2.37789e-05	0.000164957	NaN	NaN	CM only	CM only	2.93977	CM only	E (HC)
PCH_773172_773444	PCC0707	5	6	5	6	5	6	50S ribosomal protein L27	0		13	14	8.37101e-05	0.00010802	2.02904e-05	0.000138677	0.000150293	1.47292e-05	0.774947	0.922712	4.12559	9.41511	E (HC)
PCH_525653_527212	PCC0458	11	8	11	8	11	8	lysine--tRNA ligase	0		29	23	0.000126076	8.74256e-05	1.84437e-05	9.37138e-05	0.000110303	2.54861e-05	1.44209	0.849606	6.83572	3.67706	E (HC)
scaffold25803-size538|m.127640	scaffold25803-m.127640	2	3	2	3	2	3	mucin 17-like protein	0		9	25	5.42658e-05	4.51711e-05	3.28908e-05	0.000220528	0.000271336	9.68251e-05	1.20134	0.812747	1.64987	2.27759	E (HC)	yes	MS
PCH_766531_767052	PCC0699	6	3	6	3	6	3	hypothetical protein	2		9	5	8.98849e-05	3.58213e-05	2.96937e-05	0.000133915	3.23116e-05	2.46592e-05	2.50926	4.14448	3.02707	5.43063	E (HC)
PCH_614472_615653	PCC0543	10	11	10	11	10	11	sulfate adenylyltransferase	0		24	24	9.99981e-05	0.000122564	2.89175e-05	0.000120942	0.000215717	7.43085e-05	0.815881	0.560651	3.45804	1.62756	E (HC)
PCH_635714_636589	PCC0559		2		2		2	lipoyl synthase	0			5				0.000110053	8.00139e-06	NaN		13.7543		CM only	E (HC)
PCH_653159_654475	PCC0579	3	4	3	4	3	4	preprotein translocase subunit SecY	10		9	6	8.35336e-05	3.28367e-05	7.31236e-05	0.000145746	9.30161e-06	9.41637e-05	2.54391	15.6689	1.14236	1.5478	E (HC)
PCH_752586_752939	PCC0685	2	3	2	3	2	3	hypothetical protein	1		8	7	0.000115405	1.24613e-05	3.04554e-05	0.000106011	1.55128e-05	4.11691e-05	9.26104	6.83375	3.7893	2.57501	E (HC)
scaffold9458-size1328|m.69815	scaffold9458-m.69815		2		2		2	DUF2358 domain-containing protein	0	crTP		1				0.000112642	NaN	NaN		CM only		CM only			predicted
scaffold1030-size3397|m.15238	scaffold1030-m.15238	41	46	41	46	41	46	NAD(P) transhydrogenase, mitochondrial	11		9	19	7.00511e-05	2.2762e-05	0.00911202	0.000182479	5.1179e-05	0.0182129	3.07754	3.5655	0.00768778	0.0100192	D
PCH_725105_725851	PCC0662	5	5	5	5	5	5	phosphoadenylyl-sulfate reductase	0		13	9	9.15365e-05	6.29908e-05	5.4595e-05	0.000142076	3.92075e-05	NaN	1.45317	3.62368	1.67664	CM only	E (HC)
scaffold3832-size2089|m.37865	scaffold3832-m.37865	15	19	15	19	15	19	S9 family peptidase	0		33	41	6.78708e-05	0.00031638	1.53705e-05	0.000193087	0.000594366	1.8256e-05	0.214523	0.324862	4.41565	10.5767	E (HC)	yes	MS
PCH_397458_398144	PCC0358	10	9	10	9	10	9	transcription termination/antitermination protein NusG	0		30	24	8.20434e-05	0.000141114	6.26586e-05	0.000160267	8.34453e-05	3.06775e-05	0.581398	1.92062	1.30937	5.22424	E (HC)
scaffold44504-size297|m.170219	scaffold44504-m.170219	7	3	7	3	7	3	---NA---	0		22	12	0.000110447	0.000234188	9.28016e-05	0.000119311	0.000140075	0.000168831	0.471616	0.851759	1.19014	0.706687	E (LC)	yes	MS
scaffold38945-size343|m.158852	scaffold38945-m.158852	10	5	10	5	7	3	histone H3	0		11	2	7.25802e-05	0.000129632	0.00532625	0.000183006	5.32752e-06	0.00611917	0.559895	34.3511	0.0136269	0.029907	D
PCH_29992_30522	PCC0030	13	11	13	11	13	11	acetolactate synthase small subunit	0		46	22	0.000247952	0.000636017	0.00028072	5.40055e-05	0.000267585	0.000127012	0.389852	0.201826	0.883272	0.425199	D
scaffold66921-size169|m.211938	scaffold66921-m.211938		1		1		1	Zinc finger, CCCH-type	0			5				0.000115798	0.000398067	NaN		0.290901		CM only	E (HC)	yes
PCH_109370_109666	PCC0098	5	1	5	1	5	1	30S ribosomal protein S20	0		10	7	0.000116273	0.000256689	1.9198e-05	NaN	9.2803e-05	NaN	0.452973	CL only	6.05653	not found	E (HC)
PCH_855115_856128	PCC0783	11	5	11	5	11	5	ribose-phosphate pyrophosphokinase	0		23	14	0.000136727	6.06156e-05	4.23433e-05	0.000101228	5.47515e-05	3.79211e-05	2.25564	1.84886	3.22901	2.66943	E (HC)
PCH_242852_244420	PCC0220	10	11	10	11	10	11	Hsp70 family protein	0		22	32	8.32611e-05	5.95447e-05	7.95024e-06	0.00017174	0.000132799	3.2382e-05	1.3983	1.29323	10.4728	5.30357	E (HC)
scaffold19677-size713|m.109642	scaffold19677-m.109642_corr	8	8	8	8	8	6	plastid cytochrome c peroxidase	0	crTP	24	17	0.000192558	0.000114273	1.74384e-05	7.46082e-05	9.0673e-05	2.66874e-05	1.68506	0.822828	11.0422	2.79564	E (HC)	yes	MS
scaffold24632-size564|m.124423	scaffold24632-m.124423	4	3	4	3	4	3	---NA---	0		18	9	9.3112e-05	0.000159689	3.16006e-05	0.000155602	0.000150448	7.94613e-05	0.583084	1.03426	2.94653	1.95822	E (HC)	yes	MS
scaffold155-size6471|m.3976	scaffold155-m.3976		1		1		1	probable methyltransferase TARBP1	0			4				0.000120739	NaN	NaN		CM only		CM only	E (HC)	yes
PCH_657762_658118	PCC0586	13	6	13	6	13	6	50S ribosomal protein L24	0		46	16	0.000225297	0.00103583	5.78396e-05	6.58748e-05	0.000364316	7.28912e-05	0.217503	0.180818	3.8952	0.903741	E (HC)
PCH_499772_500449	PCC0437	5	4	5	4	5	4	ATP-dependent Clp endopeptidase proteolytic subunit ClpP	0		16	8	0.00012207	0.000136524	4.83994e-05	NaN	8.56451e-05	1.81204e-05	0.894131	CL only	2.52214	PM only	E (HC)
scaffold222-size5549|m.5153	scaffold222-m.5153	18	20	18	20	18	20	putative glucose-6-phosphate 1-epimerase	0	crTP	36	30	0.000149288	0.000116789	2.54865e-05	0.000100165	0.000132334	1.32243e-05	1.27827	0.756909	5.85755	7.57431	E (HC)	yes	predicted
PCH_381436_382557	PCC0345	13	10	13	10	13	10	Histidinol-phosphate aminotransferase	0		43	20	0.000154352	0.000139839	3.09251e-05	9.78436e-05	0.000100425	3.95291e-05	1.10379	0.974296	4.99116	2.47523	E (HC)
PCH_166891_167805	PCC0148	17	13	17	13	17	13	branched-chain amino acid transaminase	0		62	29	0.000236033	0.00031026	6.08261e-05	6.417e-05	0.00027864	0.000117694	0.760759	0.230298	3.88046	0.545226	E (HC)
PCH_553554_554822	PCC0481	15	11	15	11	15	11	histidine--tRNA ligase	0		57	19	0.000260526	0.000119363	7.08241e-05	5.85493e-05	8.07089e-05	5.73946e-05	2.18264	0.725438	3.67849	1.02012	E (HC)
PCH_733844_734014	PCC0668	4	3	4	3	4	3	30S ribosomal protein S21	0		22	14	8.75009e-05	0.000439061	1.68815e-05	0.000175584	0.000112516	4.50742e-05	0.199291	1.56052	5.18326	3.89544	E (HC)
PCH_54075_54701	PCC0052	2	2	2	2	2	2	glycerol-3-phosphate 1-O-acyltransferase PlsY	6		4	2	0.000124023	1.08088e-05	5.89893e-05	NaN	7.29958e-06	NaN	11.4742	CL only	2.10246	not found	E (HC)
scaffold3382-size2193|m.34724	scaffold3382-m.34724	36	22	36	22	36	22	predicted protein	3		21	10	0.000102094	5.16473e-05	0.0169353	0.000152688	6.92665e-05	0.0138074	1.97675	2.20436	0.00602846	0.0110585	D
PCH_814271_815884	PCC0745	4	5	4	5	4	5	cytochrome c oxidase subunit I	12		8	12	6.2143e-05	5.65959e-06	9.26063e-06	0.000257771	5.49707e-05	NaN	10.9801	4.68924	6.71044	CM only	E (HC)
PCH_962462_963517	PCC0873	8	11	8	11	8	11	Glucokinase	0		18	16	0.000104764	8.55286e-05	2.92163e-05	0.000156243	0.000129229	9.27086e-06	1.2249	1.20904	3.58582	16.8531	E (HC)
PCH_819001_820008	PCC0749	11	10	11	10	11	10	ABC transporter ATP-binding protein	0		30	12	8.81167e-05	9.83192e-05	5.45124e-05	0.000192921	0.000127237	4.84738e-05	0.896231	1.51623	1.61645	3.9799	E (HC)
PCH_24753_26033	PCC0026	17	14	17	14	17	14	1-deoxy-D-xylulose-5-phosphate reductoisomerase	0		52	25	0.000233871	0.000302391	5.49683e-05	7.40359e-05	0.000203134	5.04463e-05	0.773406	0.364469	4.25464	1.46762	E (HC)
scaffold21-size13196|m.882	scaffold21-m.882	152	163	152	163	134	141	fatty acid synthase alpha subunit FasA	0		5	3	0.000372401	4.95993e-05	0.0126108	4.67656e-05	NaN	0.0248297	7.50819	CM only	0.0295304	0.00188346	D
PCH_751453_752424	PCC0684	4	7	4	7	4	7	glutathione-dependent reductase	0		10	9	9.25708e-05	2.6556e-05	3.59067e-05	0.000194143	4.46575e-05	6.92609e-05	3.48587	4.34738	2.57809	2.80307	E (HC)
PCH_721297_721656	PCC0658	5	3	5	3	5	3	ferredoxin--nitrite reductase	0		19	10	0.000136196	7.80771e-05	7.67936e-06	NaN	6.76396e-05	NaN	1.74438	CL only	17.7353	not found	E (HC)
PCH_73498_74484	PCC0071	1	3	1	3	1	3	chlorophyll synthase ChlG	9		5	6	0.000104508	1.04139e-05	3.67034e-05	0.000179149	3.35411e-05	2.19882e-05	10.0354	5.34119	2.84735	8.14751	E (HC)
PCH_384569_385789	PCC0347	11	8	11	8	11	8	tRNA uridine-5-carboxymethylaminomethyl(34) synthesis GTPase MnmE	0		18	19	0.000108153	4.14692e-05	4.8964e-05	0.000174883	7.67049e-05	4.65403e-05	2.60804	2.27994	2.20883	3.75766	E (HC)
scaffold1299-size3156|m.17832	scaffold1299-m.17832	10	17	10	17	10	17	predicted protein	0	crTP	15	22	0.000188413	5.67119e-05	6.03919e-05	0.000100997	0.00017425	2.70691e-05	3.32228	0.57961	3.11983	3.73108	E (HC)	yes	MS
scaffold2536-size2452|m.28498	scaffold2536-m.28498	10	12	10	12	10	12	zeta-carotene desaturase	0	crTP	16	29	9.93713e-05	4.9632e-05	4.20716e-05	0.000192342	0.000117101	6.8284e-05	2.00216	1.64253	2.36196	2.81679	E (HC)	yes	MS
PCH_221550_222773	PCC0198	8	8	8	8	8	8	class I SAM-dependent methyltransferase	0		28	17	0.000225534	7.66272e-05	0.000106049	8.50988e-05	0.000101053	6.39031e-05	2.94326	0.842123	2.1267	1.33168	E (HC)
PCH_974408_976222	PCC0883	12	11	12	11	12	11	proline--tRNA ligase	0		33	27	0.000105758	9.61095e-05	1.72764e-05	0.00018283	9.29153e-05	1.8339e-05	1.10039	1.96771	6.1215	9.96948	E (HC)
PCH_151275_152279	PCC0132	8	6	8	6	8	6	phenylalanine--tRNA ligase subunit alpha	0		33	10	0.000139155	7.11116e-05	5.65266e-05	NaN	6.21497e-05	1.23303e-05	1.95686	CL only	2.46177	PM only	E (HC)
PCH_636947_638053	PCC0560	6	9	6	9	6	9	hypothetical protein	1		22	15	0.000317056	5.36383e-05	4.75551e-05	6.21608e-05	4.10125e-05	9.54328e-05	5.91101	1.51565	6.66713	0.651357	E (HC)
PCH_661763_662068	PCC0595	3	3	3	3	3	3	50S ribosomal protein L23	0		19	9	0.000159487	0.000534758	5.14171e-05	0.000125628	0.00024172	3.32325e-05	0.298241	0.519725	3.10182	3.78027	E (HC)
scaffold42471-size313|m.166147	scaffold42471-m.166147	6	6	6	6	6	6	---NA---	0		16	6	0.000141772	0.000269952	0.000176079	NaN	0.000140358	6.93502e-05	0.525174	CL only	0.805161	PM only	E (LC)	yes	MS
PCH_66725_68533	PCC0066	8	14	8	14	8	14	elongation factor 4	0		18	30	0.000105452	5.05156e-05	2.2516e-05	0.000195993	0.000180267	5.1954e-05	2.08751	1.08724	4.6834	3.77243	E (HC)
PCH_480882_482069	PCC0420	22	15	22	15	22	15	peptidylprolyl isomerase	1		69	28	0.000239122	0.000664621	0.000508987	8.68848e-05	0.000376803	0.000403837	0.359787	0.230584	0.4698	0.215148	D
scaffold2155-size2616|m.25388	scaffold2155-m.25388	14	16	14	16	14	16	glucose-6-phosphate 1-dehydrogenase 2, chloroplastic	0	crTP	38	36	0.000169301	0.000115463	3.84252e-05	0.00012912	0.000252786	5.81923e-05	1.46628	0.510789	4.40599	2.21885	E (HC)	yes	MS
scaffold6194-size1700|m.52704	scaffold6194-m.52704	19	14	19	14	19	14	NAD(P)-dependent oxidoreductase	0	crTP	42	32	0.000162236	0.000212976	9.39667e-05	0.00013893	0.000164751	0.000107094	0.761757	0.843272	1.72653	1.29727	E (HC)	yes	MS
PCH_745740_746741	PCC0679	14	18	14	18	14	18	porphobilinogen synthase	0		49	45	0.000376293	0.000245079	0.0001369	6.08696e-05	0.000362649	4.43605e-05	1.5354	0.167847	2.74868	1.37216	E (HC)
PCH_195390_196937	PCC0174	16	16	16	16	16	16	threonine ammonia-lyase, biosynthetic	0		39	22	0.000215199	8.48193e-05	2.61178e-05	0.000107251	0.000137436	4.48134e-05	2.53715	0.780368	8.23956	2.39328	E (HC)
PCH_123530_124651	PCC0110	11	10	11	10	11	10	glutamate 5-kinase	0		22	22	0.000252635	9.41455e-05	6.83277e-05	9.15412e-05	5.82311e-05	2.64309e-05	2.68346	1.57203	3.69741	3.46342	E (HC)
PCH_681297_682379	PCC0616	8	9	8	9	8	9	Mrp/NBP35 family ATP-binding protein	0		16	9	0.00011757	6.40628e-05	8.06218e-05	0.000197217	4.6325e-05	4.23588e-05	1.83522	4.25725	1.45828	4.65587	E (HC)
PCH_888684_889385	PCC0809	14	10	14	10	14	10	triose-phosphate isomerase	0		66	44	0.000223878	0.000679244	9.57642e-05	0.000104859	0.000531533	0.000187471	0.329599	0.197277	2.3378	0.559334	E (HC)
PCH_426852_429602	PCC0378	18	22	18	22	18	22	valine--tRNA ligase	0		45	29	0.00024719	6.62603e-05	5.98824e-05	9.58338e-05	7.81552e-05	3.97522e-05	3.7306	1.2262	4.12793	2.41078	E (HC)
PCH_165789_166337	PCC0147	25	17	25	17	25	17	hypothetical protein	0		99	80	0.000261666	0.00449817	0.000234158	9.40187e-05	0.00348399	0.000115705	0.0581717	0.0269859	1.11748	0.812573	E (LC)
PCH_583280_583738	PCC0511	1		1		1		DUF4079 domain-containing protein	4		4		0.000156955	3.2127e-05	0.000114356				4.88547		1.37251		E (LC)
PCH_405018_406508	PCC0364	11	13	11	13	11	13	Asp-tRNA(Asn)/Glu-tRNA(Gln) amidotransferase subunit GatB	0		25	20	0.000157386	0.00014753	1.35795e-05	NaN	0.000148805	1.75051e-05	1.06681	CL only	11.5899	PM only	E (HC)
PCH_676529_678085	PCC0612	11	12	11	12	11	12	anthranilate synthase component I	0		22	28	0.000155244	0.000105792	4.22165e-05	0.000159929	0.000165604	6.57519e-05	1.46744	0.965729	3.67733	2.43231	E (HC)
scaffold68361-size162|m.214365	scaffold68361-m.214365		1		1		1	---NA---	0			1				0.000158987	NaN	NaN		CM only		CM only
PCH_325362_326849	PCC0294	12	16	12	16	12	16	9,9'-di-cis-zeta-carotene desaturase	0		19	33	0.000113372	9.65553e-05	3.50231e-05	0.000228808	0.000114483	0.00013436	1.17417	1.99862	3.23706	1.70295	E (HC)
scaffold14470-size952|m.91360	scaffold14470-m.91360	1	1	1	1	1	1	---NA---	0		1	7	0.000299448	0.000263743	0.000346215	8.79633e-05	0.000519327	0.000391376	1.13538	0.169379	0.86492	0.224754	D		MS
PCH_1018315_1018971	PCC0920	8	6	8	6	8	6	ATP phosphoribosyltransferase	0		22	10	0.00020009	0.00012925	0.000136663	0.000132101	5.75477e-05	6.07305e-05	1.54808	2.2955	1.46411	2.1752	E (HC)
scaffold63687-size184|m.206362	scaffold63687-m.206362	3	2	3	2	3	2	high light inducible protein	0		27	17	8.55285e-05	5.96977e-05	0.000201105	0.000321476	3.97034e-05	7.01308e-05	1.43269	8.09694	0.425292	4.58395	U		MS
PCH_305134_305784	PCC0273	8	5	8	5	8	5	uracil phosphoribosyltransferase	0		16	21	6.39339e-05	0.000155037	0.000110448	0.000444816	0.00026604	6.91472e-05	0.412379	1.67199	0.578859	6.43288	E (HC)
PCH_348762_349109	PCC0315	8	5	8	5	8	5	NAD(P)H-quinone oxidoreductase	0		32	12	0.000171509	0.000418962	0.000273885	NaN	0.000139579	2.33629e-05	0.409366	CL only	0.626206	PM only	E (LC)
PCH_572678_573460	PCC0500	8	7	8	7	8	7	enoyl-ACP reductase FabI	0		19	16	0.000195208	0.000110621	0.000154145	0.000150822	4.94208e-05	0.000102567	1.76466	3.05179	1.2664	1.47048	E (LC)
PCH_287901_290057	PCC0261	15	13	15	13	15	13	glycine--tRNA ligase subunit beta	0		48	24	0.000156067	4.65766e-05	4.40802e-05	0.00018878	7.57812e-05	5.34815e-05	3.35075	2.49113	3.54051	3.52983	E (HC)
PCH_564003_564122	PCC0489	2	1	2	1	2	1	---NA---	1		6	5	4.72338e-05	6.63853e-05	2.92268e-05	0.000633962	0.000264996	0.000323949	0.71151	2.39234	1.61611	1.95698	E (HC)
PCH_786863_788800	PCC0720	9	9	9	9	9	9	long-chain fatty acid--CoA ligase	0		19	17	0.000159604	5.63592e-05	5.6662e-05	0.000191649	3.29178e-05	7.34892e-05	2.8319	5.82203	2.81677	2.60785	E (HC)
PCH_959795_961375	PCC0871		3		3		3	NADH-quinone oxidoreductase subunit M	13			4				0.000176879	NaN	2.59058e-05		CM only		6.8278	E (HC)
PCH_419585_420043	PCC0372	18	12	18	12	18	12	50S ribosomal protein L9	0		73	31	0.000390124	0.00196255	0.000169515	8.04199e-05	0.00132821	5.94128e-05	0.198784	0.0605476	2.30142	1.35358	E (HC)
PCH_39391_39585	PCC0038	5	1	5	1	5	1	50S ribosomal protein L33	0		7	3	0.000223563	0.000149919	4.10434e-05	0.000142531	3.63761e-05	NaN	1.49122	3.91825	5.447	CM only	E (HC)
scaffold4456-size1967|m.41982	scaffold4456-m.41982	14	13	14	13	14	13	predicted protein	0	crTP	29	15	0.000206234	0.000156458	4.39503e-05	0.000157343	0.000144375	6.47209e-05	1.31815	1.08982	4.69243	2.43109	E (HC)	yes	MS
PCH_826261_826797	PCC0756	12	9	12	9	12	9	cytochrome b6-f complex iron-sulfur subunit	1		49	40	0.000237679	0.000777292	0.00033768	0.000136824	0.00103543	3.75973e-05	0.305779	0.132142	0.703859	3.63919	E (HC)
scaffold198-size5806|m.4754	scaffold198-m.4754	8	14	7	14	7	14	class VII unconventional myosin	0		0	2	NaN	NaN	5.2211e-05	0.000181583	2.35462e-05	9.67502e-05	not found	7.71178	PM only	1.87682
PCH_178894_179334	PCC0157	9	7	9	7	9	7	peptidyl-prolyl cis-trans isomerase	0		50	41	0.00022141	0.00105846	0.000175587	0.000150064	0.000415023	0.000245577	0.20918	0.361581	1.26097	0.611067	E (LC)
PCH_569408_571516	PCC0498	11	14	11	14	11	14	magnesium chelatase ATPase subunit D	0		37	36	0.000162737	6.35568e-05	5.81688e-05	0.000208215	0.00030159	4.95578e-05	2.5605	0.69039	2.79767	4.20146	E (HC)
PCH_376882_377853	PCC0339	12	13	12	13	12	13	glutathione synthase	0		33	24	0.000159813	0.000169946	9.13227e-05	0.000212223	0.000169983	9.11285e-05	0.940375	1.24849	1.74998	2.32883	E (HC)
scaffold2759-size2374|m.30160	scaffold2759-m.30160	16	20	16	20	16	20	O-acetylhomoserine aminocarboxypropyltransferase/cysteine synthase, MetY	0	crTP	54	58	0.000284519	0.000388202	3.68667e-05	0.000122177	0.000466949	4.22119e-05	0.732914	0.26165	7.7175	2.89438	E (HC)	yes	MS
PCH_591570_592976	PCC0519	12	15	12	15	12	15	3-isopropylmalate dehydratase large subunit	0		31	23	0.000220482	0.000106819	6.54896e-05	0.00015768	0.000195531	0.000123113	2.06407	0.806424	3.36666	1.28077	E (HC)
PCH_491312_492469	PCC0430	8	7	8	7	8	7	glycosyltransferase family 1 protein	0		29	15	0.00031296	0.000221368	0.000137445	0.000113554	0.00013029	5.10355e-05	1.41375	0.871549	2.27699	2.225	E (HC)
PCH_494336_494851	PCC0432	10	7	10	7	10	7	tetratricopeptide repeat protein	1		31	32	0.000110102	0.000119646	0.000156819	0.0003301	0.000150224	9.99149e-05	0.920234	2.19738	0.702098	3.30381	E (HC)
scaffold29175-size471|m.136450	scaffold29175-m.136450	3	3	3	3	3	3	---NA---	0		28	22	0.000105886	0.00010698	0.000108748	0.00034872	9.97736e-05	0.000190076	0.989778	3.49511	0.973682	1.83463	E (HC)	yes	MS
PCH_36765_39248	PCC0037	17	19	17	19	17	19	phenylalanine--tRNA ligase subunit beta	0		31	28	0.000132881	8.11733e-05	1.83346e-05	0.00028331	0.000108345	6.80364e-05	1.637	2.61488	7.24753	4.16409	E (HC)
PCH_588556_589827	PCC0517	21	15	21	15	21	15	serine hydroxymethyltransferase	0		52	42	0.000260187	0.000243814	2.86198e-05	0.000150314	0.000382718	4.22151e-05	1.06715	0.392753	9.09113	3.56066	E (HC)
scaffold5120-size1850|m.46175	scaffold5120-m.46175	4	6	4	6	4	6	aspartyl aminopeptidase	0		1	0	0.000199065	0.000684505	0.000191301	NaN	NaN	3.87333e-05	0.290815	not found	1.04058	PM only
scaffold6154-size1705|m.52479	scaffold6154-m.52479	15	7	15	7	15	7	malate dehydrogenase	0	crTP	34	12	0.00028376	0.00013092	0.000156183	0.00014119	3.92347e-05	0.00014648	2.16744	3.59861	1.81685	0.96389	E (HC)	yes	MS
PCH_806021_807559	PCC0740	2	4	2	4	2	4	NAD(P)H-quinone oxidoreductase subunit N	12		1	8	0.000207754	9.24027e-06	7.15926e-05	0.000195901	7.36056e-05	9.10537e-05	22.4835	2.6615	2.90189	2.15149	E (HC)
PCH_883812_887801	PCC0807	20	27	20	27	20	27	magnesium chelatase subunit H	0		52	39	0.000264468	9.35604e-05	9.78327e-05	0.000157034	0.000130772	0.000180119	2.82671	1.20082	2.70327	0.871831	E (HC)
scaffold8141-size1465|m.63320	scaffold8141-m.63320		1		1		1	DNA mismatch repair protein MutL	0			11				0.00020399	3.84058e-05	9.11893e-05		5.31143		2.237	E (HC)	yes
PCH_621140_622738	PCC0548	20	16	20	16	20	16	B12-binding domain-containing radical SAM protein	0		50	32	0.000173683	0.000134134	3.33656e-05	0.000240259	0.000122628	5.83461e-05	1.29484	1.95925	5.20545	4.11783	E (HC)
PCH_205190_205993	PCC0182	12	10	12	10	12	10	HEAT repeat domain-containing protein	0		50	33	0.000202241	0.00020154	9.05807e-05	0.00020875	0.000132464	5.78113e-05	1.00348	1.5759	2.23271	3.61088	E (HC)
scaffold9-size15642|m.388	scaffold9-m.388	13	20	13	20	13	20	E3 ubiquitin-protein ligase rnf213-alpha-like isoform X3	0		0	0	0.000205699	7.73314e-05	7.16291e-05	NaN	NaN	0.000219981	2.65997	not found	2.87172	PM only
PCH_303197_304810	PCC0272	18	15	18	15	18	15	dihydroxy-acid dehydratase	0		73	51	0.000201749	0.000327017	2.74992e-05	0.00021204	0.000541669	5.17588e-05	0.616938	0.391457	7.33653	4.0967	E (HC)
PCH_987675_989447	PCC0892	16	19	16	19	16	19	biosynthetic-type acetolactate synthase large subunit	0		57	73	0.000204092	0.000245394	6.08652e-05	0.00021376	0.000346255	4.08416e-05	0.831692	0.617349	3.35318	5.23389	E (HC)
PCH_795174_796655	PCC0727	14	8	14	8	14	8	AAA family ATPase	0		31	11	0.000346426	6.804e-05	6.58226e-05	0.000129264	5.70922e-05	2.13212e-05	5.0915	2.26412	5.26302	6.06266	E (HC)
scaffold24891-size559|m.125099	scaffold24891-m.125099	3	3	3	3	3	3	---NA---	0		6	6	0.000199785	0.000104122	0.000132284	0.000225183	1.34616e-05	0.000343312	1.91875	16.7278	1.51027	0.655913	E (HC)	yes
PCH_927584_928672	PCC0845	12	12	12	12	12	12	magnesium-protoporphyrin IX monomethyl ester (oxidative) cyclase	0		38	34	0.000115368	0.000144633	7.84365e-05	0.000403018	0.000176053	0.000147791	0.797656	2.28919	1.47084	2.72695	E (HC)
PCH_890549_893851	PCC0811	27	24	27	24	27	24	carbamoyl-phosphate synthase large subunit	0		85	57	0.000403535	0.000400124	7.71619e-05	0.00011671	0.000576592	6.58739e-05	1.00853	0.202413	5.22972	1.77171	E (HC)
scaffold15419-size900|m.94939	scaffold15419-m.94939	2	2	2	2	2	2	emp24/gp25L/p24 family protein	2		1	0	0.000220121	5.34489e-05	6.77792e-05	NaN	NaN	2.11645e-05	4.11835	not found	3.24762	PM only
scaffold5040-size1862|m.45673	scaffold5040-m.45673	10	12	10	12	10	12	pheophytinase, chloroplastic	0	crTP	28	33	0.000185222	0.000176278	6.90759e-05	0.000276516	0.000285606	6.93242e-05	1.05074	0.968171	2.68142	3.98873	E (HC)	yes	MS
PCH_147385_148350	PCC0130	23	11	23	11	23	11	ornithine carbamoyltransferase	0		60	29	0.000431826	0.000296877	0.000122969	0.00012058	0.000245597	7.95684e-05	1.45456	0.490969	3.51166	1.51543	E (HC)
PCH_351641_353641	PCC0319	7	6	7	6	7	6	NADH-quinone oxidoreductase subunit L	15		5	18	6.50995e-05	3.78734e-06	6.58784e-05	0.000811235	9.48263e-05	7.71032e-05	17.1887	8.55496	0.988176	10.5214	E (HC)
PCH_990629_991735	PCC0894	10	10	10	10	10	10	30S ribosomal protein S1	0		28	26	0.000202952	0.000104282	9.53758e-05	0.000262358	0.000211842	8.00817e-05	1.94619	1.23846	2.12792	3.27613	E (HC)
PCH_223273_224001	PCC0200	2	2	2	2	2	2	F0F1 ATP synthase subunit A	5		14	17	7.02449e-05	4.4653e-05	4.40212e-05	0.000764371	0.000171637	0.000171062	1.57313	4.45342	1.5957	4.46837	E (HC)
PCH_175347_177056	PCC0155	16	17	16	17	16	17	glucose-6-phosphate isomerase	0		40	61	0.000211671	0.000116348	2.95818e-06	0.000253915	0.000378596	2.33232e-05	1.81928	0.670677	71.5543	10.8868	E (HC)
PCH_468301_469140	PCC0408	6	4	6	4	6	4	DUF502 domain-containing protein	3		17	6	0.000298534	0.000104389	0.000259328	0.000183981	6.95273e-05	9.39443e-05	2.85982	2.64618	1.15118	1.95841	E (HC)
PCH_744653_745615	PCC0678	16	17	16	17	16	17	J domain-containing protein	0		60	34	0.000179578	0.000328447	5.87118e-05	0.000306579	0.000281225	0.000147703	0.54675	1.09015	3.05864	2.07564	E (HC)
PCH_815920_816786	PCC0746	7	4	7	4	7	4	cytochrome c oxidase subunit II	3		24	19	0.000198514	7.57747e-05	0.000194297	0.000278327	8.78853e-05	0.000181897	2.61979	3.16693	1.0217	1.53013	E (HC)
PCH_198293_200050	PCC0176	19	15	19	15	19	15	pyruvate kinase	0		60	46	0.000247858	0.00015619	2.00798e-05	0.000223743	0.00024936	1.33064e-05	1.5869	0.89727	12.3437	16.8147	E (HC)
scaffold12319-size1092|m.82719	scaffold12319-m.82719	1		1		1		Ankyrin repeat-containing protein	0		1		0.000236001	2.49782e-06	0.000125729				94.4829		1.87706
scaffold1599-size2941|m.20629	scaffold1599-m.20629		4		4		4	dnaJ homolog subfamily C member 10	0			1				0.000237019	NaN	2.45918e-05		CM only		9.63815
PCH_789378_790706	PCC0722	10	14	10	14	10	14	2-oxo acid dehydrogenase subunit E2	0		28	38	0.000201923	0.000167216	8.2568e-05	0.000288355	0.00027944	0.00013161	1.20756	1.0319	2.44554	2.19098	E (HC)
PCH_469791_471110	PCC0410	18	17	18	17	18	17	signal recognition particle-docking protein FtsY	0		56	39	0.00029041	0.000292571	0.000234347	0.000202965	0.000234612	0.000109399	0.992614	0.86511	1.23923	1.85527	E (HC)
PCH_443054_444106	PCC0391	14	12	14	12	14	12	3-deoxy-7-phosphoheptulonate synthase	0		49	37	0.000255916	0.000254833	0.000115339	0.000232358	0.000235054	0.0001697	1.00425	0.988531	2.21881	1.36922	E (HC)
PCH_970438_970995	PCC0879	13	9	13	9	13	9	DUF2854 domain-containing protein	2		29	24	0.000154139	0.000154707	0.000120124	0.000386402	0.0001574	5.70801e-05	0.996322	2.4549	1.28316	6.76947	E (HC)
scaffold14882-size927|m.92964	scaffold14882-m.92964	4	3	4	3	4	3	40S ribosomal protein S2	0		0	0	0.000245318	NaN	0.000174499	NaN	NaN	0.000116518	CM only	not found	1.40584	PM only
PCH_650485_651411	PCC0574	13	12	13	12	13	12	DNA-directed RNA polymerase subunit alpha	0		43	30	0.000342489	0.000264218	0.000190669	0.000180289	0.000271556	0.000135767	1.29624	0.66391	1.79625	1.32793	E (HC)
PCH_989712_990632	PCC0893	14	10	14	10	14	10	DUF1092 family protein	0		44	27	0.000345322	0.000118151	0.000288553	0.00018043	0.000103965	0.000190745	2.92271	1.73548	1.19674	0.945921	E (LC)
scaffold44621-size296|m.170468	scaffold44621-m.170468	1	1	1	1	1	1	photosystem I reaction center subunit PsaK	0		11	12	0.000106512	1.9917e-05	5.49216e-05	0.000586801	7.19879e-05	8.1045e-05	5.34779	8.15138	1.93934	7.24043	E (HC)	yes	MS
PCH_581624_583204	PCC0510	12	17	12	17	12	17	bifunctional phosphoribosylaminoimidazolecarboxamide formyltransferase/IMP cyclohydrolase	0		43	34	0.000264885	0.000252785	6.09922e-05	0.000238256	0.000281229	0.000160455	1.04787	0.847197	4.34294	1.48488	E (HC)
PCH_629491_629811	PCC0553	7	7	7	7	7	7	30S ribosomal protein S10	0		30	29	0.000234226	0.000591284	0.00017777	0.000271488	0.000423385	9.04291e-05	0.396131	0.641231	1.31758	3.00221	E (HC)
PCH_953624_954691	PCC0866	13	9	13	9	13	9	uroporphyrinogen decarboxylase	0		47	25	0.000315948	0.000563642	8.53108e-05	0.000203603	0.00042144	0.000259801	0.560548	0.483111	3.7035	0.783685	E (HC)
PCH_763166_764137	PCC0696	10	9	10	9	10	9	solanesyl diphosphate synthase	0		30	21	0.000427331	0.000207587	0.000295216	0.000155514	0.000103012	0.000165204	2.05856	1.50966	1.44752	0.941346	E (LC)
PCH_760488_761225	PCC0693	8	9	8	9	8	9	2-phosphosulfolactate phosphatase family protein	0		29	22	0.000282761	0.000278176	0.000146553	0.000239303	0.000172111	6.99818e-05	1.01648	1.3904	1.92941	3.41951	E (HC)
scaffold6081-size1717|m.52064	scaffold6081-m.52064		2		2		2	6-phosphofructo-2-kinase/fructose-2,6-bisphosphatase 2 isoform X2	0			1				0.000260391	NaN	NaN		CM only		CM only
scaffold4408-size1976|m.41668	scaffold4408-m.41668	2	2	2	2	2	2	transcription elongation factor SPT5-like	0		0	0	0.000263467	0.000166151	6.38441e-06	NaN	NaN	9.54089e-06	1.58571	not found	41.2673	PM only
PCH_472822_473550	PCC0412	10	9	10	9	10	9	nucleotide exchange factor GrpE	0		32	16	0.00024773	0.00049571	0.000204871	0.000282371	0.000325237	0.000167203	0.499748	0.868202	1.2092	1.68879	E (HC)
scaffold45940-size287|m.173044	scaffold45940-m.173044	7	4	7	4	7	4	linker histone H1 and H5 family protein	0		26	12	0.00019197	0.000198902	9.77649e-05	0.000365023	0.000250787	0.000327846	0.96515	1.45551	1.96359	1.1134	E (HC)	yes
PCH_618382_619470	PCC0546	18	14	18	14	18	14	chorismate synthase	0		68	28	0.000357322	0.000399153	0.000109418	0.000197141	0.000267675	9.28096e-05	0.895201	0.736494	3.26568	2.12415	E (HC)
scaffold451-size4422|m.8528	scaffold451-m.8528	6	10	6	10	6	10	methionine synthase isoform X3, metH	0		0	1	NaN	NaN	9.30983e-05	0.000266477	NaN	0.000174079	not found	CM only	PM only	1.53078			MS
scaffold1370-size3098|m.18505	scaffold1370-m.18505	4	5	4	5	4	5	predicted protein	1		2	1	8.29589e-05	NaN	0.000115863	0.000879801	NaN	0.000128398	CM only	CM only	0.716007	6.85213
PCH_999626_1001212	PCC0903	17	13	17	13	17	13	ferredoxin:protochlorophyllide reductase (ATP-dependent) subunit B	0		49	32	0.000514196	0.000242046	0.0003286	0.000142515	0.00020554	0.000129515	2.12437	0.693368	1.56481	1.10038	E (HC)
PCH_663770_664246	PCC0598	17	8	17	8	17	8	NAD(P)H-quinone oxidoreductase	0		70	25	0.000422843	0.000894507	0.000438838	0.000175458	0.000389623	0.000174134	0.472711	0.450328	0.96355	1.0076	E (LC)
PCH_95484_96701	PCC0092	13	19	13	19	13	19	aspartate aminotransferase family protein	0		47	63	0.000191835	0.000255788	9.46759e-05	0.000411551	0.000580938	0.00019536	0.749975	0.708425	2.02623	2.10663	E (HC)
PCH_965704_966720	PCC0875	10	8	10	8	10	8	tryptophan--tRNA ligase	0		20	18	0.000646605	0.000106183	0.000185723	0.000123357	5.31145e-05	0.000151203	6.08952	2.32247	3.48156	0.815834	E (HC)
PCH_768841_769383	PCC0702	5	6	5	6	5	6	cytochrome c-550	0		29	22	0.000224983	0.00044862	0.000131165	0.00035593	0.000252225	0.000226498	0.5015	1.41116	1.71526	1.57145	E (HC)
PCH_201401_202042	PCC0178	8	8	8	8	8	8	photosystem II biogenesis protein Psp29	0		23	33	0.000171319	4.73171e-05	8.02365e-05	0.000509965	0.000123841	0.000171852	3.62065	4.1179	2.13517	2.96746	E (HC)
PCH_955396_955863	PCC0867	7	6	7	6	7	6	Uncharacterized conserved membrane protein	2		35	17	0.000281877	0.000206728	0.000235622	0.000312253	5.7872e-05	0.000314096	1.36351	5.39558	1.19631	0.994135	E (LC)
PCH_832495_833586	PCC0763	15	12	15	12	15	12	redox-regulated ATPase YchF	0		35	37	0.000381698	0.00024233	0.000255942	0.000240582	0.000268031	0.000230277	1.57512	0.897592	1.49134	1.04475	E (LC)
PCH_158754_159362	PCC0140	10	7	10	7	10	7	superoxide dismutase	0		44	37	0.00019403	0.000957893	7.55167e-05	0.000475231	0.00128644	0.000427027	0.202559	0.369414	2.56937	1.11288	E (HC)
PCH_658119_658484	PCC0587	10	8	10	8	10	8	50S ribosomal protein L14	0		33	28	0.000548662	0.000986681	0.0003415	0.000170349	0.000388157	0.000177484	0.556068	0.438865	1.60662	0.9598	E (HC)
scaffold20626-size680|m.112587	scaffold20626-m.112587	2	2	1	1	1	1	Histone H3, putative	0		2	2	0.000231631	0.000213516	0.0116666	0.000404637	0.000116489	0.0127236	1.08485	3.47361	0.0198542	0.031802
scaffold11588-size1149|m.79615	scaffold11588-m.79615		3		3		3	---NA---	4			2				0.000307967	NaN	6.20423e-06		CM only		49.6382
PCH_274212_275630	PCC0248	19	15	19	15	19	15	type I glutamate--ammonia ligase	0		74	53	0.000564145	0.00062995	0.000142179	0.000171498	0.000809976	0.000294818	0.895539	0.211733	3.96784	0.581709	E (HC)
PCH_296340_297008	PCC0267	13	8	13	8	13	8	ribulose-phosphate 3-epimerase	0		45	41	0.000159463	0.00148598	8.24202e-05	0.000606907	0.00115804	0.000271473	0.107311	0.52408	1.93475	2.23561	E (HC)
PCH_224120_224368	PCC0201	3	2	3	2	3	2	ATP synthase CF0 subunit III	2		28	24	0.000224107	6.03321e-05	0.000306363	0.000443473	6.53148e-05	0.000305967	3.71455	6.78977	0.731507	1.44942	E (LC)
PCH_26340_27713	PCC0027	16	15	16	15	16	15	thioredoxin-disulfide reductase	0		74	58	0.000315998	0.00022982	6.98641e-05	0.000326856	0.000394196	0.000138368	1.37498	0.82917	4.52304	2.36223	E (HC)
PCH_492497_493693	PCC0431	16	15	16	15	16	15	NAD-dependent epimerase/dehydratase family protein	0		65	35	0.000331852	0.000235411	8.14172e-05	0.000312898	0.000253883	4.01455e-05	1.40967	1.23245	4.07594	7.79409	E (HC)
PCH_365198_365836	PCC0329	8	7	8	7	8	7	adenylyl-sulfate kinase	0		27	23	0.000267686	0.0003013	0.000119164	0.000405357	0.000174626	0.000164362	0.888439	2.32129	2.24636	2.46624	E (HC)
PCH_947446_948387	PCC0862	17	16	17	16	17	16	hydroxymethylbilane synthase	0		59	41	0.000386161	0.000361792	0.000337842	0.000283707	0.000423514	0.000377395	1.06736	0.669888	1.14302	0.751751	E (LC)
scaffold2706-size2392|m.29779	scaffold2706-m.29779	17	20	17	20	17	20	metal-dependent protein hydrolase	0	crTP	69	43	0.000371599	0.000232559	3.48066e-05	0.000295692	0.00049637	9.21663e-05	1.59787	0.595709	10.6761	3.20824	E (HC)	yes	MS
scaffold4337-size1989|m.41170	scaffold4337-m.41170	15	19	15	19	13	18	cysteine synthase A, CysK	0	crTP	64	57	0.000262494	0.00038424	0.000187921	0.000427604	0.000447755	0.000346133	0.683151	0.954996	1.39683	1.23537	E (LC)	yes	MS
scaffold1970-size2720|m.23866	scaffold1970-m.23866	3	6	3	6	3	6	eukaryotic translation initiation factor 3 subunit A	0		0	0	0.00033766	0.000170568	8.94912e-05	NaN	NaN	6.92143e-05	1.97962	not found	3.7731	PM only
PCH_773483_773836	PCC0708	7	5	7	5	7	5	50S ribosomal protein L21	0		29	20	0.000368576	0.000414174	0.000118938	0.000316847	0.000269048	6.68759e-05	0.889905	1.17766	3.0989	4.73784	E (HC)
PCH_778492_779967	PCC0711	20	13	20	13	20	13	leucyl aminopeptidase	0		59	34	0.000378518	0.000225942	8.51119e-05	0.000309969	0.00037873	0.000209534	1.67529	0.818443	4.4473	1.47932	E (HC)
PCH_563628_563828	PCC0488	3	5	3	5	3	5	photosystem II reaction center protein J	1		11	20	0.000155064	0.000554583	0.000195795	0.000779123	0.000466065	0.000326894	0.279604	1.6717	0.791969	2.38341	E (HC)
PCH_648509_648961	PCC0571	14	8	14	8	14	8	50S ribosomal protein L13	0		50	32	0.000294612	0.00100898	9.70955e-05	0.000412641	0.00120953	0.00018268	0.291992	0.34116	3.03426	2.25883	E (HC)
PCH_697487_698479	PCC0633	23	18	23	18	23	18	30S ribosomal protein S1	0		67	53	0.000312744	0.000483639	0.000219189	0.000390552	0.00074113	0.000212383	0.646648	0.526969	1.42682	1.83891	E (HC)
scaffold24198-size575|m.123151	scaffold24198-m.123151	5	2	5	2	5	2	high light inducible protein	1		12	11	0.00019098	0.000206223	0.00027981	0.000678144	0.000689185	0.00069051	0.926088	0.98398	0.682534	0.982091	E (LC)	yes	MS
PCH_193364_195262	PCC0173	17	17	17	17	17	17	1-deoxy-D-xylulose-5-phosphate synthase	0		49	40	0.000424046	0.000264195	0.000136438	0.000308703	0.000266197	0.000119176	1.60505	1.15968	3.10798	2.59032	E (HC)
scaffold1147-size3282|m.16381	scaffold1147-m.16381	24	23	24	23	24	23	putative translation factor	0	crTP	68	61	0.000404487	0.000181259	0.000120652	0.000344844	0.000314842	0.000232239	2.23153	1.09529	3.35251	1.48487	E (HC)	yes	MS
PCH_656684_657085	PCC0584	9	7	9	7	9	7	30S ribosomal protein S8	0		39	31	0.000491735	0.000819647	0.000219662	0.000284404	0.000191249	8.38307e-05	0.599936	1.48709	2.2386	3.3926	E (HC)
PCH_893970_894602	PCC0812	13	9	13	9	13	9	DUF3318 domain-containing protein	0		33	19	0.000479012	0.00041709	0.000339227	0.000303766	0.000123495	5.96927e-05	1.14846	2.45975	1.41207	5.08882	E (HC)
PCH_972494_973807	PCC0881	17	16	17	16	17	16	adenylosuccinate synthase	0		43	30	0.000334596	0.000414669	4.10789e-05	0.000476625	0.000339707	5.25563e-05	0.8069	1.40305	8.14521	9.06885	E (HC)
PCH_406754_407299	PCC0365	12	8	12	8	12	8	nucleoside-diphosphate kinase	0		37	42	0.000291017	0.000409814	0.00037246	0.000562219	0.000415541	0.000117472	0.710119	1.35298	0.781337	4.78597	E (HC)
scaffold719-size3797|m.11842	scaffold719-m.11842		2		2		2	ankyrin repeat domain-containing protein	0			3				0.000404715	NaN	4.10359e-06		CM only		98.6245	E (HC)	yes
PCH_64664_65944	PCC0064	24	20	24	20	24	20	serine--tRNA ligase	0		58	58	0.000430406	0.000268831	9.94182e-05	0.000385148	0.000676912	0.000125459	1.60103	0.568978	4.32925	3.06991	E (HC)
scaffold8035-size1476|m.62771	scaffold8035-m.62771	15	18	15	18	15	18	pyrroline-5-carboxylate reductase, ProC	0	crTP	46	47	0.000485305	0.0002979	0.000168039	0.000345873	0.000350798	0.0001742	1.62909	0.985961	2.88805	1.9855	E (HC)	yes	MS
PCH_633948_634322	PCC0557	6	3	6	3	6	3	30S ribosomal protein S12	0		21	10	0.000353126	0.00020704	0.000139693	0.000487108	0.000143469	0.000338025	1.70559	3.39521	2.52787	1.44104	E (HC)
scaffold27834-size496|m.133101	scaffold27834-m.133101	1	1	1	1	1	1	---NA---	0		4	5	0.000182881	0.000500802	7.90974e-05	0.0009458	0.00136054	NaN	0.365177	0.695167	2.31211	CM only	E (HC)	yes
PCH_298247_299554	PCC0269	21	21	21	21	21	21	glutamyl-tRNA reductase	0		85	61	0.000596704	0.000418159	0.000324916	0.00029074	0.000377305	0.000194112	1.42698	0.77057	1.83649	1.4978	E (HC)
PCH_20699_22168	PCC0024	18	16	18	16	18	16	glutamate--tRNA ligase	0		69	43	0.000579858	0.000220748	0.000310033	0.000302242	0.000239445	0.000107412	2.62678	1.26226	1.87031	2.81384	E (HC)
PCH_546425_547138	PCC0476	20	15	20	15	20	15	heme oxygenase (biliverdin-producing)	0		70	47	0.000394094	0.000675299	0.000257464	0.000444859	0.000612577	0.000429128	0.583584	0.726209	1.53068	1.03666	E (HC)
PCH_877003_878898	PCC0801	20	20	20	20	20	20	DEAD/DEAH box helicase	0		45	45	0.000391143	0.000128565	0.000171692	0.000459738	0.000268106	0.000302406	3.04237	1.71476	2.27817	1.52027	E (HC)
PCH_767829_768128	PCC0700	6	6	6	6	6	6	ferredoxin	0		36	41	0.000179476	0.000962822	5.42174e-05	0.00104056	0.00323804	0.000785046	0.186406	0.321355	3.3103	1.32548	E (HC)
scaffold13986-size982|m.89452	scaffold13986-m.89452	11	10	11	10	11	10	predicted protein	0		33	27	0.000295328	0.000261309	3.82773e-05	0.000654431	0.000708192	0.000143855	1.13019	0.924086	7.71549	4.54923	E (HC)	yes	MS
PCH_105414_108722	PCC0097	30	39	30	39	30	39	DNA-directed RNA polymerase subunit beta	0		104	78	0.000705351	0.000448491	0.000133942	0.000279253	0.000837754	0.000174626	1.57272	0.333335	5.26611	1.59915	E (HC)
PCH_660202_660558	PCC0592	9	6	9	6	9	6	50S ribosomal protein L22	0		36	20	0.000621071	0.000521446	0.000210376	0.000318084	0.000250622	7.86319e-05	1.19106	1.26918	2.95219	4.04523	E (HC)
PCH_1002915_1003757	PCC0905	17	11	17	11	17	11	BMC domain-containing protein	0		55	30	0.000633875	0.00045777	0.000424164	0.00032091	0.000327503	0.000233359	1.3847	0.979869	1.49441	1.37518	E (LC)
PCH_359332_359862	PCC0325	11	10	11	10	11	10	NAD(P)H-quinone oxidoreductase subunit I	0		40	31	0.000375859	0.000626621	0.000253294	0.000548911	0.000795162	0.000148391	0.599819	0.690313	1.48389	3.69909	E (HC)
PCH_62886_63188	PCC0062	9	6	9	6	9	6	30S ribosomal protein S14	0		33	10	0.000971296	0.000738832	0.000211327	0.000213941	0.000125792	9.36117e-05	1.31464	1.70076	4.59618	2.28541	E (HC)
PCH_19526_20044	PCC0020	9	10	9	10	9	10	50S ribosomal protein L19	0		32	24	0.000685608	0.000848736	0.000296173	0.000307597	0.000550715	9.29e-05	0.807799	0.558541	2.31489	3.31106	E (HC)
PCH_658497_658748	PCC0588	5	5	5	5	5	5	30S ribosomal protein S17	0		18	19	0.000855055	0.000685694	0.000211712	0.000251716	0.000569193	0.000153169	1.24699	0.442233	4.03876	1.64339	E (HC)
PCH_511959_512609	PCC0446	19	11	19	11	19	11	translation initiation factor IF-3	0		80	22	0.000680413	0.000718811	0.000350195	0.000320336	0.00035234	8.92168e-05	0.946582	0.909167	1.94296	3.59054	E (HC)
PCH_114994_118818	PCC0105	44	49	44	49	44	49	translation initiation factor IF-2	0		109	114	0.000723812	0.000669339	0.00045908	0.000302685	0.00112527	0.00015832	1.08138	0.26899	1.57666	1.91185	E (HC)
PCH_409349_412024	PCC0367	24	26	24	26	24	26	alanine--tRNA ligase	0		52	47	0.000661657	0.000137024	9.45567e-05	0.000336324	0.000201681	9.26074e-05	4.82875	1.6676	6.99746	3.63171	E (HC)
PCH_358651_359268	PCC0324	5	6	5	6	5	6	NADH-quinone oxidoreductase subunit J	5		18	19	0.000526636	0.000121305	0.000465683	0.000433052	0.000176343	0.000325159	4.34143	2.45574	1.13089	1.33182	E (LC)
PCH_655728_656093	PCC0582	10	4	10	4	10	4	50S ribosomal protein L18	0		39	19	0.000709121	0.000781271	0.000398998	0.000337505	0.000417356	0.000137045	0.90765	0.808674	1.77725	2.46273	E (HC)
PCH_662696_663352	PCC0597	19	13	19	13	19	13	50S ribosomal protein L3	0		88	55	0.000407808	0.000860594	9.01339e-05	0.000588552	0.000880892	9.99379e-05	0.473867	0.668132	4.52446	5.88918	E (HC)
PCH_396890_397315	PCC0357	15	9	15	9	15	9	50S ribosomal protein L11	0		47	23	0.000924039	0.00109221	0.000449416	0.000271256	0.00103339	0.000383237	0.846027	0.262492	2.05609	0.707801	E (HC)
PCH_301118_302536	PCC0271	19	16	19	16	19	16	NADP-dependent phosphogluconate dehydrogenase	0		55	50	0.000613858	0.000298795	0.000113176	0.000412197	0.000569843	0.000131173	2.05444	0.723353	5.42391	3.14238	E (HC)
PCH_31254_31826	PCC0032	9	5	9	5	9	5	photosystem I assembly protein Ycf4	2		34	22	0.000647971	0.000232476	0.000916039	0.000414864	0.000109602	0.000412546	2.78726	3.78519	0.707361	1.00562	E (LC)
PCH_1001242_1002564	PCC0904	17	13	17	13	17	13	ferredoxin:protochlorophyllide reductase (ATP-dependent) subunit N	0		58	36	0.000490175	0.000373604	0.000322243	0.00063614	0.000284217	0.000209351	1.31202	2.23822	1.52113	3.03864	E (HC)
scaffold7801-size1504|m.61576	scaffold7801-m.61576	10	6	10	6	10	6	60S ribosomal protein L3	0		0	0	0.000566954	0.000154632	0.000578802	NaN	NaN	0.000286908	3.66648	not found	0.97953	PM only
PCH_99227_103345	PCC0095	64	48	64	48	64	48	DNA-directed RNA polymerase subunit beta'	0		180	115	0.00130396	0.000678496	0.000261102	0.000250118	0.00124264	0.000115169	1.92184	0.20128	4.99406	2.17174	E (HC)
PCH_425134_425553	PCC0376	6	8	6	8	6	8	membrane protein	1		17	27	0.000320003	0.000213102	0.000223523	0.00107413	0.000342619	0.00029907	1.50164	3.13505	1.43163	3.59156	E (HC)
PCH_103407_105338	PCC0096	24	21	24	21	24	21	DNA-directed RNA polymerase subunit gamma	0		75	59	0.00083303	0.000295992	0.000155447	0.000455705	0.000393218	0.00010004	2.81437	1.15891	5.35894	4.55523	E (HC)
PCH_708763_709245	PCC0647	3	5	3	5	3	5	cytochrome b6-f complex subunit IV	3		16	4	0.00169812	0.000483522	0.000970438	0.000226392	1.01831e-05	3.59325e-05	3.51198	22.2322	1.74985	6.30049	E (HC)
PCH_494885_495232	PCC0433	11	4	11	4	11	4	50S ribosomal protein L20	1		43	16	0.00166909	0.000207411	0.000306064	0.000231837	1.8774e-05	5.088e-05	8.04724	12.3488	5.4534	4.55654	E (HC)
PCH_985931_987106	PCC0891	14	16	14	16	14	16	ferrochelatase	0		49	51	0.000334749	0.000271212	0.000224989	0.00120635	0.000290432	0.000285876	1.23427	4.15364	1.48785	4.21983	E (HC)
PCH_359943_361079	PCC0326	4	5	4	5	4	5	NADH-quinone oxidoreductase subunit NuoH	6		24	37	0.000268309	0.000100035	0.000158896	0.00150729	0.000393455	0.000530794	2.68214	3.83092	1.68858	2.8397	E (HC)
PCH_903910_904032	PCC0823	2	2	2	2	2	2	photosystem II protein Y	1		16	6	0.000505374	9.53334e-05	0.000379209	0.00085328	0.000524489	0.0022789	5.30112	1.62688	1.3327	0.374426	D
PCH_803336_804091	PCC0737	30	18	30	18	30	18	PspA/IM30 family protein	0		105	58	0.00121907	0.00178851	0.00100787	0.000379787	0.0010982	0.000386654	0.681615	0.345827	1.20956	0.982241	E (LC)
PCH_685769_686404	PCC0621	27	15	27	15	27	15	histidine phosphotransferase	0		110	59	0.00116361	0.00336972	0.000865148	0.000398937	0.00220873	0.000666059	0.345315	0.180618	1.34499	0.598952	E (LC)
PCH_190921_191157	PCC0169	10	5	10	5	10	5	50S ribosomal protein L28	0		33	14	0.000936666	0.000413027	0.000416694	0.000515521	0.000199822	0.000327831	2.26781	2.57991	2.24785	1.57252	E (HC)
PCH_225465_226013	PCC0204	19	14	19	14	19	14	F0F1 ATP synthase subunit delta	0		78	70	0.000606441	0.00147572	0.000709832	0.000807157	0.00142376	0.000532551	0.410946	0.56692	0.854344	1.51564	E (HC)
PCH_283776_284444	PCC0258	19	14	19	14	19	14	translation elongation factor Ts	0		79	60	0.000707743	0.000861475	0.000533957	0.000733255	0.00055161	0.000520709	0.821548	1.3293	1.32547	1.40819	E (LC)
scaffold11503-size1155|m.79251	scaffold11503-m.79251	40	34	40	34	2	6	actin	0		48	26	0.000864184	8.26002e-05	0.0326438	0.000602154	7.02719e-05	0.0342336	10.4623	8.56892	0.0264732	0.0175896	D
scaffold19760-size710|m.109880	scaffold19760-m.109880	22		22		22		core histone H2A/H2B/H3/H4	0		18		0.00072796	0.000190181	0.0522502				3.82773		0.0139322		D
PCH_650070_650420	PCC0573	8	3	8	3	8	3	50S ribosomal protein L17	0		20	9	0.000787116	0.000533673	0.000841508	0.000686433	0.000250176	0.00032388	1.4749	2.7438	0.935363	2.1194	E (HC)
scaffold1608-size2935|m.20717	scaffold1608-m.20717	1		1		1		---NA---	7		3		0.000749908	0.00272573	0.000320512				0.275122		2.33972		E (HC)
PCH_847061_848707	PCC0776	22	23	22	23	22	23	2-isopropylmalate synthase	0		69	65	0.000870013	0.000293024	0.000115288	0.000651998	0.000696382	8.73939e-05	2.96909	0.936264	7.54643	7.46045	E (HC)
PCH_3042_4685	PCC0004	8	12	8	12	8	12	SulP family inorganic anion transporter	7		19	36	0.000426542	8.21961e-05	0.000151123	0.00133663	0.000284157	0.000555582	5.18932	4.70385	2.82247	2.40582	E (HC)
PCH_347290_348672	PCC0314	22	22	22	22	22	22	15-cis-phytoene desaturase	0		79	73	0.000507277	0.000369248	0.00017059	0.00112669	0.000658285	0.000502162	1.37381	1.71155	2.97366	2.24368	E (HC)
PCH_138970_140415	PCC0125	32	27	32	27	32	27	signal recognition particle protein	0		93	69	0.000719237	0.000456326	0.000504255	0.000816671	0.000556322	0.000529347	1.57615	1.46798	1.42634	1.54279	E (HC)
scaffold24344-size572|m.123580	scaffold24344-m.123580	7	4	7	4	7	4	high light inducible protein	0		41	29	0.000401635	0.000398984	0.000911256	0.00151295	0.000331431	0.000607155	1.00664	4.5649	0.440749	2.49187	U		MS
PCH_1015934_1017070	PCC0917	18	17	18	17	18	17	CO2 hydration protein	0		77	70	0.000808683	0.000718775	0.000399327	0.000752388	0.00090669	0.000547819	1.12508	0.829818	2.02512	1.37342	E (HC)
scaffold13-size15225|m.540	scaffold13-m.540	9	17	9	17	9	17	low-density lipoprotein receptor-related protein 2-like	1		5	0	0.000795675	0.000233804	0.000271358	NaN	NaN	0.000104588	3.40317	not found	2.9322	PM only	E (HC)	yes
PCH_555821_558652	PCC0484	42	48	42	48	42	48	preprotein translocase subunit SecA	0		108	111	0.000904311	0.000335358	0.000255159	0.000717108	0.00110671	0.00056297	2.69655	0.647963	3.54411	1.27379	E (HC)
scaffold1275-size3175|m.17610	scaffold1275-m.17610	41	40	41	40	40	39	predicted protein	0	crTP	95	86	0.000920185	0.000602534	0.000488893	0.000761695	0.0011197	0.000648782	1.52719	0.680268	1.88218	1.17404	E (HC)	yes	MS
PCH_670661_671044	PCC0605	12	6	12	6	12	6	hypothetical protein	2		52	28	0.00119957	0.000638778	0.000702189	0.000596061	0.000577248	0.000157657	1.87792	1.03259	1.70833	3.78074	E (HC)
PCH_648105_648512	PCC0570	9	9	9	9	9	9	30S ribosomal protein S9	0		39	36	0.00113164	0.000405304	0.000240557	0.000635726	0.000367427	0.000181844	2.79208	1.73021	4.70426	3.496	E (HC)
PCH_520078_521514	PCC0453	19	19	19	19	19	19	adenosylhomocysteinase	0		56	57	0.000964898	0.000440012	0.000225864	0.000750283	0.000683746	0.000140864	2.19289	1.09731	4.27203	5.32629	E (HC)
PCH_981748_982725	PCC0888	20	15	20	15	20	15	transaldolase	0		97	47	0.000854427	0.000554056	0.000972703	0.000925528	0.000612748	0.00110819	1.54213	1.51045	0.878404	0.835169	E (LC)
PCH_658981_659382	PCC0590	7	6	7	6	7	6	50S ribosomal protein L16	0		36	28	0.000683083	0.000320385	0.000243485	0.0011593	0.000140658	0.000154971	2.13207	8.24197	2.80544	7.48075	E (HC)
scaffold37726-size355|m.156194	scaffold37726-m.156194		12		12		12	histone H2B	0			13				0.00090508	0.000603929	0.0280474		1.49865		0.0322697	D
PCH_963517_965316	PCC0874	35	26	35	26	35	26	threonine--tRNA ligase	0		125	95	0.00110648	0.000750182	0.000115434	0.000765523	0.00126178	0.000219798	1.47495	0.606703	9.58538	3.48286	E (HC)
PCH_473617_474711	PCC0413	16	15	16	15	16	15	molecular chaperone DnaJ	0		61	42	0.00108656	0.000458071	0.000327809	0.000813596	0.000554444	0.000470711	2.37203	1.46741	3.3146	1.72844	E (HC)
PCH_655057_655716	PCC0581	20	12	20	12	20	12	30S ribosomal protein S5	0		93	47	0.00149403	0.00118512	0.000488486	0.000603783	0.000685019	0.000494849	1.26066	0.88141	3.05849	1.22013	E (HC)
PCH_1006863_1007204	PCC0909	7	6	7	6	7	6	ribulose bisphosphate carboxylase small subunit	0		105	104	0.00082379	0.00470951	0.000624053	0.00118866	0.00947315	0.000335629	0.17492	0.125477	1.32006	3.54159	E (HC)
scaffold9954-size1284|m.72158	scaffold9954-m.72158		2		2		2	replication factor C subunit 2	0			0				0.000998686	NaN	0.00146041		CM only		0.683841
PCH_292643_294451	PCC0264	24	24	24	24	24	24	translational GTPase TypA	0		92	101	0.000785972	0.000387521	0.000230782	0.00127955	0.00105979	0.000389532	2.02821	1.20737	3.4057	3.28484	E (HC)
PCH_14705_16060	PCC0015	24	18	24	18	24	18	glutamate-1-semialdehyde-2,1-aminomutase	0		71	52	0.000973073	0.000970488	0.000178598	0.0010437	0.00202525	0.000497399	1.00266	0.515342	5.44839	2.09831	E (HC)
PCH_28446_29408	PCC0029	12	15	12	15	12	15	NAD-dependent epimerase/dehydratase family protein	0		45	41	0.000885201	0.000434487	0.000389367	0.00116869	0.00028151	0.000325208	2.03735	4.15151	2.27343	3.59367	E (HC)
scaffold12622-size1069|m.84026	scaffold12622-m.84026	2		2		2		Putative beta-lactamase hcpC precursor	0		1		0.00102289	0.000139859	0.00028618				7.3137		3.57428
scaffold18639-size750|m.106273	scaffold18639-m.106273	2		2		2		60S ribosomal protein L31	0		0		0.00103758	0.000625169	0.000755393				1.65968		1.37356
PCH_290086_291456	PCC0262	29	25	29	25	29	25	geranylgeranyl reductase	0		95	93	0.000994906	0.000819522	0.000761721	0.00108374	0.00121824	0.000830733	1.21401	0.889592	1.30613	1.30456	E (LC)
PCH_997580_998554	PCC0901	19	17	19	17	19	17	protochlorophyllide reductase	0		78	86	0.000641262	0.00084609	0.000137118	0.00173676	0.00123838	0.000277378	0.757912	1.40245	4.67673	6.26133	E (HC)
PCH_998576_999466	PCC0902	13	11	13	11	13	11	ferredoxin:protochlorophyllide reductase (ATP-dependent) iron-sulfur ATP-binding protein	0		41	28	0.00147814	0.000622145	0.000753657	0.000764336	0.000539466	0.000175907	2.37588	1.41684	1.96129	4.34512	E (HC)
scaffold21490-size652|m.115257	scaffold21490-m.115257	13	7	13	7	5	3	Histone H2A.X	0		9	14	0.00065741	0.000417227	0.0214414	0.0017593	0.000758447	0.0172932	1.57566	2.31961	0.0306607	0.101734	D
scaffold1793-size2828|m.22331	scaffold1793-m.22331	29	30	29	30	29	30	Aldose 1-/Glucose-6-phosphate 1-epimerase	0	crTP	98	85	0.00230465	0.00115881	0.000281741	0.000506374	0.00143882	0.000419458	1.98881	0.351937	8.18005	1.20721	E (HC)	yes	MS
PCH_1009751_1011340	PCC0911	28	23	28	23	28	23	carboxysome shell carbonic anhydrase	0		84	84	0.00127526	0.000750698	0.000307257	0.000947911	0.00140479	0.00032391	1.69877	0.674768	4.15048	2.92646	E (HC)
PCH_595131_595331	PCC0522	2	2	2	2	2	2	photosystem II reaction center protein PsbH	1		17	22	0.000952366	0.00105998	0.00146918	0.00131095	0.000378479	0.00147568	0.898474	3.46373	0.648228	0.888368	E (LC)
PCH_656129_656668	PCC0583	11	10	11	10	11	10	50S ribosomal protein L6	0		51	53	0.00111242	0.000448018	0.000228659	0.00114791	0.00080893	0.000190624	2.48298	1.41904	4.86498	6.02182	E (HC)
PCH_976433_976795	PCC0884	15	11	15	11	15	11	(2Fe-2S)-binding protein	0		80	63	0.00133452	0.00263973	0.00230648	0.00098984	0.00331365	0.00127971	0.505551	0.298716	0.578596	0.773487	E (LC)
PCH_564271_564519	PCC0491	6	4	6	4	6	4	cytochrome b559 subunit alpha	1		20	11	0.00200354	0.000333128	0.00105853	0.000670908	5.69909e-05	0.000163249	6.01433	11.7722	1.89275	4.10973	E (HC)
scaffold10708-size1219|m.75678	scaffold10708-m.75678	19	12	19	12	13	7	Carbonic anhydrase	0		60	48	0.00120019	0.000512187	0.0125237	0.00112441	0.00066899	0.0102114	2.34327	1.68076	0.0958338	0.110113	D
PCH_353774_355468	PCC0320	8	7	8	7	8	7	NADH-quinone oxidoreductase subunit M	12		20	8	0.00211282	0.000103134	0.000846193	0.000639542	NaN	0.000334926	20.4861	CM only	2.49685	1.9095	E (HC)
PCH_566660_567400	PCC0495	20	14	20	14	20	14	NADH-quinone oxidoreductase subunit B	0		84	64	0.000963573	0.000529692	0.000550497	0.00148948	0.00056554	0.000547486	1.81912	2.63374	1.75037	2.72059	E (HC)
PCH_154647_155618	PCC0135	16	12	16	12	16	12	DUF1517 domain-containing protein	2		67	49	0.00111625	0.000616482	0.000459766	0.00128981	0.000682214	0.00041604	1.81067	1.89062	2.42786	3.1002	E (HC)
PCH_366905_367642	PCC0330	20	12	20	12	20	12	magnesium protoporphyrin IX methyltransferase	0		67	48	0.00183721	0.00060877	0.000927502	0.000798134	0.000381165	0.0004226	3.0179	2.09394	1.98081	1.88863	E (HC)
scaffold6576-size1646|m.54933	scaffold6576-m.54933	2	2	2	2	2	2	CBS domain-containing protein	0		0	1	NaN	NaN	3.98493e-06	0.00121268	NaN	2.07434e-05	not found	CM only	PM only	58.4609
PCH_34673_35167	PCC0035	20	10	20	10	20	10	allophycocyanin	0		136	78	0.0014079	0.00525298	0.00100574	0.00117017	0.00403414	0.000690655	0.26802	0.290066	1.39986	1.69429	E (HC)
PCH_132784_133632	PCC0119	22	11	22	11	22	11	TPM domain-containing protein	4		45	43	0.000869202	0.000500004	0.000552486	0.00195829	0.000300579	0.00079979	1.73839	6.51506	1.57326	2.44851	E (HC)
scaffold17097-size816|m.100929	scaffold17097-m.100929	5	4	5	4	5	4	photosystem I reaction center subunit PsaE (IV)	0		42	30	0.00116691	0.00069435	0.00131887	0.00154547	0.000336889	0.000500587	1.68058	4.58748	0.884781	3.08732	E (HC)	yes	MS
PCH_504239_506212	PCC0441	36	28	36	28	36	28	ribonuclease J	0		113	91	0.00171853	0.000626782	0.000309075	0.00107249	0.00127984	0.000298659	2.74183	0.837989	5.56024	3.59102	E (HC)
PCH_708003_708659	PCC0646	5	4	5	4	5	4	cytochrome b6	5		28	63	0.000329653	0.000140221	0.000491597	0.0057121	0.000763084	0.00137109	2.35095	7.48554	0.670576	4.1661	E (HC)
PCH_522503_523552	PCC0455	21	18	21	18	21	18	rod shape-determining protein	0		89	45	0.00165131	0.000851326	0.000950563	0.00118912	0.000647687	0.000826737	1.93969	1.83595	1.73719	1.43833	E (HC)
scaffold17382-size803|m.101928	scaffold17382-m.101928		1		1		1	---NA---	0			7				0.00147909	0.00181818	NaN		0.813502		CM only	E (HC)	yes	MS
PCH_835848_836936	PCC0767	31	28	31	28	31	28	magnesium chelatase ATPase subunit I	0		92	63	0.00240793	0.000976715	0.00153075	0.000925534	0.00077378	0.00087775	2.46533	1.19612	1.57304	1.05444	E (HC)
PCH_532561_534570	PCC0465	39	35	39	35	39	35	transketolase	0		179	157	0.00226428	0.00287432	0.000472051	0.00098528	0.00595353	0.000807972	0.787762	0.165495	4.79668	1.21945	E (HC)
PCH_651467_651859	PCC0575	12	3	12	3	12	3	30S ribosomal protein S11	0		40	23	0.00214423	0.000823549	0.0006943	0.00111127	0.000571986	0.000442225	2.60365	1.94283	3.08834	2.51291	E (HC)
PCH_44930_45604	PCC0043	15	10	15	10	15	10	methanol dehydrogenase	2		55	37	0.00219483	0.00084894	0.00167808	0.00118172	0.000353659	0.000699115	2.58537	3.34141	1.30794	1.69031	E (HC)
scaffold68398-size162|m.214421	scaffold68398-m.214421	1	1	1	1	1	1	---NA---	0		4	4	0.00132396	1.24284e-06	0.000908886	0.00208673	NaN	0.000910466	1065.27	CM only	1.45669	2.29194	E (HC)	yes
PCH_396088_396795	PCC0356	23	15	23	15	22	15	50S ribosomal protein L1	0		106	51	0.00172501	0.00134822	0.00117303	0.00164603	0.000753548	0.000984891	1.27948	2.18438	1.47056	1.67128	E (HC)
PCH_657106_657645	PCC0585	24	10	24	10	24	10	50S ribosomal protein L5	0		87	53	0.00198102	0.00149768	0.00221893	0.00154201	0.000533293	0.000906912	1.32273	2.89148	0.892785	1.70028	E (HC)
PCH_414777_416582	PCC0369	38	28	38	28	38	28	flavin oxidoreductase	0		125	99	0.00262504	0.000738707	0.000407254	0.00128689	0.00116234	0.000562771	3.55356	1.10716	6.4457	2.28671	E (HC)
PCH_138525_138890	PCC0124	17	11	17	11	17	11	30S ribosomal protein S16	0		92	33	0.00214095	0.0015127	0.00127721	0.00158311	0.000489539	0.000869419	1.41532	3.23388	1.67628	1.82088	E (HC)
PCH_662061_662696	PCC0596	18	10	18	10	18	10	50S ribosomal protein L4	0		82	51	0.00183999	0.00162247	0.000850409	0.00189926	0.000935742	0.000961902	1.13407	2.02968	2.16365	1.97448	E (HC)
PCH_564130_564267	PCC0490	3	3	3	3	3	3	cytochrome b559 subunit beta	1		19	41	0.00122062	0.000387755	0.00101401	0.0033244	0.00118681	0.00148943	3.14791	2.80111	1.20375	2.23199	E (HC)
PCH_631239_633314	PCC0555	43	39	43	39	43	39	elongation factor G	0		184	127	0.00246772	0.00117062	0.00126039	0.00198906	0.00226785	0.00148515	2.10804	0.877071	1.9579	1.33931	E (HC)
PCH_216762_216962	PCC0194	10	9	10	9	10	9	photosystem I reaction center subunit XII	0		59	41	0.00248419	0.00344759	0.0020573	0.00198689	0.00265588	0.00189705	0.720559	0.74811	1.2075	1.04736	E (LC)
PCH_651921_652286	PCC0576	14	9	14	9	14	9	30S ribosomal protein S13	0		55	47	0.00285143	0.000739185	0.000783147	0.0017384	0.00078871	0.000599137	3.85753	2.20411	3.64099	2.90151	E (HC)
PCH_390604_391809	PCC0351	40	30	40	30	40	30	phosphoglycerate kinase	0		182	138	0.00321149	0.00637	0.00157402	0.00174575	0.00716292	0.00194269	0.504159	0.243721	2.04032	0.898627	E (HC)
PCH_370360_371580	PCC0333	27	26	27	26	27	26	NAD(P)H-quinone oxidoreductase subunit H	0		132	117	0.00223276	0.00186557	0.00102264	0.00270925	0.00252076	0.00117039	1.19683	1.07478	2.18334	2.31482	E (HC)
PCH_136695_137429	PCC0122	3	2	3	2	3	2	membrane protein	7		21	21	0.0014992	0.000345489	0.00102662	0.00413562	0.00063174	0.00154273	4.33937	6.5464	1.46033	2.68071	E (HC)
PCH_412457_414196	PCC0368	32	30	32	30	32	30	MBL fold metallo-hydrolase	0		162	116	0.00335928	0.000971289	0.00122785	0.00186611	0.0011139	0.000869706	3.45858	1.6753	2.7359	2.14568	E (HC)
PCH_48194_48790	PCC0046	10	12	10	12	10	12	peroxiredoxin	0		62	57	0.00343227	0.00410807	0.00128537	0.00209632	0.00233514	0.00041201	0.835496	0.897731	2.67025	5.08804	E (HC)
PCH_654595_655047	PCC0580	15	14	15	14	15	14	50S ribosomal protein L15	0		67	43	0.002474	0.00073119	0.00110192	0.00299464	0.00106221	0.00132147	3.38353	2.81925	2.24518	2.26614	E (HC)
scaffold21796-size644|m.116179	scaffold21796-m.116179	10	7	10	7	10	7	sigma factor SigF	0		36	26	0.00382719	0.000143821	0.00115987	0.00194462	0.000201072	0.00110286	26.6108	9.67123	3.29966	1.76325	E (HC)	yes	MS
PCH_615704_617551	PCC0544	48	39	48	39	47	38	ATP-dependent metallopeptidase FtsH/Yme1/Tma family protein	2		188	147	0.00435149	0.00185344	0.00308998	0.00173095	0.00214696	0.00222839	2.34779	0.806236	1.40826	0.776773	E (LC)
PCH_275914_276444	PCC0249	25	17	25	17	25	17	allophycocyanin subunit beta	0		136	99	0.00271458	0.00765168	0.00287821	0.00280139	0.00508324	0.00184139	0.35477	0.551105	0.943151	1.52135	E (HC)
PCH_701550_702404	PCC0638	32	26	32	26	32	26	universal stress protein	0		134	100	0.00299397	0.00245254	0.00275477	0.0025548	0.00205046	0.00202063	1.22076	1.24597	1.08683	1.26436	E (LC)
PCH_796822_797970	PCC0728	13	9	13	9	13	9	membrane protein insertase YidC	3		62	45	0.0034123	0.000874669	0.00248601	0.00234559	0.000458213	0.00148548	3.90125	5.11898	1.3726	1.57901	E (HC)
PCH_188954_190846	PCC0168	46	38	46	38	46	38	molecular chaperone HtpG	0		195	159	0.00322634	0.00192717	0.00156092	0.00255986	0.00189795	0.00156041	1.67413	1.34876	2.06694	1.6405	E (HC)
PCH_202869_204758	PCC0180	44	38	43	37	43	37	ATP-dependent zinc metalloprotease FtsH	2		199	143	0.00322562	0.00172676	0.00217146	0.00266081	0.002066	0.00175888	1.86802	1.2879	1.48546	1.51279	E (HC)
PCH_852742_853887	PCC0780	33	25	33	25	33	25	ferredoxin-NADP reductase	0		159	172	0.00396085	0.00524205	0.00102494	0.00223271	0.0053724	0.000897793	0.755593	0.415588	3.86448	2.48688	E (HC)
PCH_659447_660070	PCC0591	18	15	18	15	18	15	30S ribosomal protein S3	0		75	50	0.00311812	0.00109601	0.000690595	0.00309994	0.00104641	0.000885631	2.84497	2.96246	4.51511	3.50026	E (HC)
PCH_973925_974341	PCC0882	5	1	5	1	5	1	photosystem II protein Psb27	0		19	5	0.00618349	0.000828132	0.00450389	0.001565	0.000362595	0.00138318	7.46679	4.3161	1.37292	1.13145	E (LC)
PCH_866409_869390	PCC0792	65	51	65	51	63	50	ATP-dependent Clp protease ATP-binding subunit	0		277	214	0.00312585	0.00237444	0.0013907	0.00322958	0.00331727	0.00190546	1.31646	0.973564	2.24767	1.69491	E (HC)
scaffold2284-size2553|m.26484	scaffold2284-m.26484	6	9	6	9	6	9	pyridoxal-dependent decarboxylase domain-containing protein 1	0		1	0	0.00330848	NaN	9.83591e-05	NaN	NaN	0.00022579	CM only	not found	33.6367	PM only
PCH_660880_661743	PCC0594	21	18	21	18	21	18	50S ribosomal protein L2	0		130	80	0.00486309	0.00140924	0.00131362	0.00227567	0.00139021	0.0012959	3.45087	1.63693	3.70205	1.75605	E (HC)
PCH_633419_633892	PCC0556	17	10	17	10	17	10	30S ribosomal protein S7	0		96	61	0.00405541	0.00261494	0.00318193	0.00285615	0.00123909	0.00304606	1.55086	2.30503	1.27451	0.937653	E (LC)
PCH_78230_79228	PCC0075	33	31	33	31	33	31	ketol-acid reductoisomerase	0		161	158	0.00302188	0.00244379	0.00213367	0.00410325	0.00264599	0.00270027	1.23655	1.55074	1.41628	1.51957	E (HC)
PCH_224474_224944	PCC0202	22	14	22	14	22	14	F0F1 ATP synthase subunit B'	1		104	47	0.00392702	0.0042281	0.00784711	0.00326043	0.00142894	0.00247602	0.92879	2.28171	0.500442	1.3168	E (LC)
PCH_949854_952427	PCC0864	60	49	58	48	55	47	ATP-dependent chaperone ClpB	0		260	168	0.00473883	0.00165534	0.00122056	0.00281937	0.00224739	0.000988835	2.86276	1.25451	3.8825	2.85121	E (HC)
PCH_224941_225465	PCC0203	22	15	22	15	22	15	F0F1 ATP synthase subunit B	1		109	54	0.00350699	0.00250528	0.00410573	0.00384615	0.00164165	0.00307161	1.39984	2.34286	0.854171	1.25216	E (LC)
PCH_235904_237370	PCC0214	52	40	52	40	51	39	F0F1 ATP synthase subunit beta	0		406	386	0.00406622	0.0337151	0.00376885	0.00354058	0.0305737	0.00521792	0.120605	0.115805	1.0789	0.678542	E (LC)
PCH_564628_565638	PCC0492	24	16	24	16	24	16	photosynthesis system II assembly factor Ycf48	1		144	90	0.00285241	0.00238659	0.00135805	0.00550057	0.00143669	0.00170182	1.19518	3.82864	2.10037	3.23217	E (HC)
PCH_227617_228561	PCC0206	27	19	27	19	27	19	F0F1 ATP synthase subunit gamma	0		125	78	0.00727534	0.00630145	0.00617831	0.00277005	0.0039157	0.00205584	1.15455	0.707423	1.17756	1.34741	E (LC)
PCH_282950_283669	PCC0257	24	18	24	18	24	18	30S ribosomal protein S2	0		91	79	0.00649609	0.00148904	0.00175741	0.00357627	0.00110479	0.0012599	4.3626	3.23706	3.6964	2.83854	E (HC)
PCH_734779_736809	PCC0669	37	29	37	29	37	29	ABC transporter ATP-binding protein/permease	7		128	127	0.00446543	0.000981659	0.000911761	0.00555476	0.00156319	0.00236081	4.54886	3.55349	4.89759	2.35291	E (HC)
PCH_60558_62732	PCC0061	47	43	47	43	47	43	polyribonucleotide nucleotidyltransferase	0		213	230	0.00474863	0.00431467	0.00178844	0.00544842	0.00744468	0.00236589	1.10058	0.731854	2.65518	2.3029	E (HC)
PCH_122171_123073	PCC0109	30	24	30	24	30	24	phosphoribulokinase	0		172	155	0.00500675	0.00632141	0.00195183	0.00581304	0.00594526	0.002075	0.79203	0.977761	2.56516	2.80147	E (HC)
PCH_446704_447162	PCC0393	18	16	18	16	18	16	photosystem II protein PsbQ	0		109	70	0.00467008	0.00498185	0.0116528	0.00746471	0.00376808	0.010301	0.937417	1.98104	0.400769	0.724658	D
PCH_825286_826218	PCC0755	19	16	19	16	19	16	apocytochrome f	2		74	117	0.00431352	0.00131783	0.00294682	0.00811789	0.00107849	0.00339978	3.27321	7.52709	1.46379	2.38777	E (HC)
PCH_792108_792719	PCC0724	27	16	27	16	27	16	30S ribosomal protein S4	0		101	57	0.00787757	0.00229452	0.00228832	0.00596713	0.00164012	0.00224538	3.43321	3.63823	3.44251	2.65752	E (HC)
PCH_216983_217471	PCC0195	24	14	24	14	24	14	allophycocyanin subunit beta	0		365	231	0.0057378	0.0312796	0.00548711	0.0107901	0.0258116	0.00708286	0.183436	0.418032	1.04569	1.52341	E (HC)
PCH_629963_631192	PCC0554	42	31	42	31	42	30	elongation factor Tu	0		201	166	0.00911419	0.00375226	0.00578253	0.007403	0.00389928	0.0047141	2.42899	1.89856	1.57616	1.5704	E (HC)
PCH_297207_298211	PCC0268	32	22	32	22	32	22	class II fructose-bisphosphatase	0		197	158	0.00989355	0.00633171	0.00595652	0.00820888	0.0065883	0.00600588	1.56254	1.24598	1.66096	1.36681	E (HC)
PCH_217511_217996	PCC0196	27	17	27	17	27	17	allophycocyanin alpha chain	0		346	202	0.0109356	0.0541268	0.00814189	0.00852687	0.0288123	0.00713835	0.202036	0.295945	1.34313	1.19451	E (LC)
PCH_226086_227603	PCC0205	52	34	52	34	52	34	F0F1 ATP synthase subunit alpha	0		328	347	0.00826362	0.019759	0.00720629	0.0117576	0.0345663	0.0114107	0.418222	0.340145	1.14672	1.0304	E (LC)
PCH_1004946_1005257	PCC0907	19	13	19	13	19	13	carboxysome shell protein CsoS1	0		235	223	0.00939685	0.0211914	0.0303338	0.0111561	0.0271924	0.0213435	0.443428	0.410266	0.309781	0.522694	D
PCH_238033_239670	PCC0216	69	62	69	62	69	62	chaperonin GroEL	0		528	476	0.0134093	0.0356776	0.00886253	0.00944063	0.0367571	0.00916785	0.375847	0.256838	1.51304	1.02975	E (HC)
PCH_938189_939262	PCC0856	26	20	26	20	26	20	fructose-bisphosphate aldolase class II	0		173	167	0.0107677	0.0131973	0.00336933	0.0165093	0.0207617	0.00888891	0.815905	0.795183	3.1958	1.85729	E (HC)
PCH_148574_150436	PCC0131	61	51	61	51	61	51	ATP-dependent metallopeptidase FtsH/Yme1/Tma family protein	2		285	264	0.014491	0.00846148	0.0107743	0.0144077	0.00933696	0.0104926	1.71259	1.54309	1.34497	1.37313	E (LC)
PCH_829247_829726	PCC0760	15	13	15	13	15	13	photosystem I reaction center subunit III	2		129	135	0.0106742	0.00712811	0.00801211	0.0214677	0.0108424	0.0081094	1.49749	1.97998	1.33226	2.64726	E (HC)
PCH_613514_614329	PCC0542	39	30	39	30	39	30	Photosystem II manganese-stabilizing polypeptide	0		291	208	0.0149467	0.0197788	0.019209	0.0154656	0.0154053	0.0163556	0.755693	1.00391	0.778111	0.945584	E (LC)
PCH_478794_479816	PCC0418	36	32	36	32	36	32	type I glyceraldehyde-3-phosphate dehydrogenase	0		247	234	0.0137688	0.0096781	0.00667606	0.0175395	0.0129815	0.00844501	1.42268	1.35111	2.06242	2.0769	E (HC)
PCH_941691_942770	PCC0859	10	9	10	9	10	9	photosystem II q(b) protein	5		44	94	0.0168478	0.00143041	0.0111404	0.0146282	0.0041832	0.00317095	11.7783	3.49689	1.51231	4.6132	E (HC)
PCH_449616_451505	PCC0396	66	59	66	59	66	58	molecular chaperone DnaK	0		463	494	0.0177242	0.0191519	0.00631455	0.0165876	0.0302688	0.0101023	0.925458	0.54801	2.80689	1.64197	E (HC)
PCH_33136_34497	PCC0034	22	21	22	21	22	21	photosystem II 44 kDa subunit reaction center protein	5		143	137	0.0159548	0.00211118	0.00935063	0.0258127	0.00599402	0.0121921	7.5573	4.3064	1.70628	2.11716	E (HC)
PCH_330816_331874	PCC0299	12	11	12	11	12	11	photosystem II D2 protein	6		94	84	0.0206783	0.00335724	0.00913385	0.0208342	0.00514328	0.00890202	6.15931	4.05077	2.26392	2.34039	E (HC)
PCH_643203_643694	PCC0563	7	7	7	7	7	7	photosystem I reaction center protein subunit XI	3		88	136	0.012758	0.00596702	0.0078986	0.0373818	0.0062644	0.010452	2.13809	5.96735	1.61522	3.57653	E (HC)
PCH_722931_723692	PCC0660	38	27	38	27	38	27	phycobilisome rod-core linker polypeptide CpcG	0		285	210	0.020972	0.0215147	0.0209455	0.0261323	0.018342	0.0209736	0.974775	1.42472	1.00127	1.24596	E (LC)
PCH_699133_700695	PCC0635	43	38	43	38	43	38	photosystem II chlorophyll-binding protein CP47	7		294	331	0.0196732	0.00819084	0.0163513	0.0469194	0.0110759	0.0236545	2.40185	4.23616	1.20316	1.98353	E (HC)
PCH_640792_643005	PCC0562	16	14	16	14	16	14	photosystem I core protein PsaB	11		146	281	0.020437	0.00403032	0.0109612	0.0456591	0.00959236	0.0141326	5.0708	4.75994	1.86448	3.23077	E (HC)
PCH_692600_693445	PCC0628	54	33	54	33	54	33	phycobilisome linker polypeptide	0		469	404	0.0340337	0.0632942	0.0269024	0.0291116	0.0485734	0.0180428	0.537706	0.599332	1.26508	1.61348	E (HC)
PCH_536273_536518	PCC0468	14	12	14	12	14	12	photosystem I iron-sulfur center protein PsaC	0		144	194	0.0290396	0.00677612	0.0234934	0.0369294	0.00921137	0.0141891	4.28559	4.00912	1.23608	2.60266	E (HC)
PCH_1005328_1006737	PCC0908	68	55	68	55	68	55	ribulose-bisphosphate carboxylase large subunit	0		527	717	0.0337995	0.0617835	0.00658123	0.0417732	0.0833253	0.0143546	0.547065	0.501327	5.13575	2.91009	E (HC)
PCH_691202_691690	PCC0626	28	15	28	15	28	15	phycocyanin subunit alpha	0		812	646	0.0450155	0.0949935	0.0243787	0.0323439	0.0799075	0.0187398	0.47388	0.404766	1.84651	1.72595	E (HC)
PCH_1007364_1009742	PCC0910	112	71	112	71	112	71	carboxysome shell protein	0		665	465	0.0520711	0.0205225	0.027909	0.0339069	0.0331852	0.0188446	2.53727	1.02175	1.86575	1.79929	E (HC)
PCH_218397_221408	PCC0197	109	91	109	91	109	91	cell wall anchor protein	0		634	647	0.0459977	0.0202631	0.0213396	0.0445099	0.0370485	0.0311651	2.27002	1.2014	2.15551	1.4282	E (HC)
PCH_638468_640771	PCC0561	20	23	20	23	20	23	photosystem I core protein PsaA	11		111	163	0.0525566	0.00310889	0.0197909	0.0414053	0.00658677	0.0275561	16.9052	6.28614	2.65559	1.50258	E (HC)
PCH_678117_678542	PCC0613	20	12	20	12	20	12	Photosystem I reaction center subunit II	0		139	144	0.0756633	0.0171615	0.0475139	0.0401784	0.0154568	0.0197331	4.40889	2.5994	1.59245	2.0361	E (HC)
PCH_691748_692266	PCC0627	35	25	35	25	35	25	phycocyanin subunit beta	0		1081	717	0.0633885	0.14059	0.0526273	0.0732659	0.10302	0.0415331	0.450874	0.71118	1.20448	1.76404	E (HC)
scaffold9244-size1348|m.68783	scaffold9244-m.68783	3	5	3	5	3	5	---NA---	0	crTP	4	6	NaN	8.46341e-06	NaN	NaN	1.40069e-05	NaN	CL only	CL only	not found	not found			MS
scaffold8325-size1445|m.64280	scaffold8325-m.64280	1	1	1	1	1	1	RNA-binding protein	0	crTP	1	1	NaN	5.51552e-06	NaN	NaN	5.99289e-06	NaN	CL only	CL only	not found	not found			predicted
scaffold2081-size2659|m.24769	scaffold2081-m.24769	1	2	1	2	1	2	putative peptidase D	0	crTP	1	4	NaN	4.77177e-06	NaN	NaN	1.26871e-05	NaN	CL only	CL only	not found	not found			predicted
scaffold5931-size1735|m.51150	scaffold5931-m.51150	2	3	2	3	2	3	inorganic pyrophosphatase	0	crTP	2	5	NaN	5.68781e-06	NaN	NaN	2.54189e-05	NaN	CL only	CL only	not found	not found			predicted
scaffold6163-size1704|m.52529	scaffold6163-m.52529	2	3	2	3	2	3	predicted protein	0	crTP	4	5	NaN	4.39646e-06	NaN	NaN	1.82879e-05	NaN	CL only	CL only	not found	not found			predicted
scaffold38058-size352|m.156909	scaffold38058-m.156909	1	2	1	2	1	2	---NA---	0		2	1	NaN	3.82795e-06	NaN	NaN	9.46032e-06	NaN	CL only	CL only	not found	not found			MS
scaffold25127-size553|m.125783	scaffold25127-m.125783	1	1	1	1	1	1	---NA---	2		3	1	NaN	5.37216e-05	NaN	NaN	7.87308e-06	NaN	CL only	CL only	not found	not found			MS
scaffold39884-size334|m.160856	scaffold39884-m.160856	1	1	1	1	1	1	---NA---	0		3	2	NaN	2.8782e-05	NaN	NaN	7.38144e-05	NaN	CL only	CL only	not found	not found			MS
scaffold20138-size696|m.111104	scaffold20138-m.111104	2	1	2	1	2	1	hypothetical protein	0		2	3	NaN	2.03555e-05	NaN	NaN	1.73329e-05	NaN	CL only	CL only	not found	not found			MS
scaffold39564-size338|m.160150	scaffold39564-m.160150	1	1	1	1	1	1	---NA---	0		2	3	NaN	2.12106e-05	NaN	NaN	2.59597e-05	NaN	CL only	CL only	not found	not found			MS
scaffold17216-size811|m.101345	scaffold17216-m.101345	1	1	1	1	1	1	---NA---	0		2	3	NaN	1.05038e-05	NaN	NaN	1.26935e-05	NaN	CL only	CL only	not found	not found			MS
scaffold39816-size335|m.160708	scaffold39816-m.160708	3	1	3	1	3	1	---NA---	0		5	3	NaN	1.86451e-05	NaN	NaN	7.13531e-05	NaN	CL only	CL only	not found	not found			MS
scaffold25644-size541|m.127195	scaffold25644-m.127195	2	2	2	2	2	2	---NA---	0		5	5	NaN	4.07701e-06	NaN	NaN	9.51788e-06	NaN	CL only	CL only	not found	not found			MS
PCH_577996_579147	PCC0507	2	1	2	1	2	1	tRNA guanosine(34) transglycosylase Tgt	0		2	0	NaN	9.71643e-06	NaN	NaN	1.21236e-05	NaN	CL only	CL only	not found	not found
PCH_47021_47524	PCC0045	2	1	2	1	2	1	pentapeptide repeat-containing protein	0		1	1	NaN	8.22925e-06	NaN	NaN	5.35069e-06	NaN	CL only	CL only	not found	not found
scaffold47230-size278|m.175525	scaffold47230-m.175525	1	1	1	1	1	1	---NA---	0		1	1	NaN	1.72342e-05	NaN	NaN	1.29221e-05	NaN	CL only	CL only	not found	not found
scaffold6724-size1627|m.55805	scaffold6724-m.55805	1	1	1	1	1	1	glutathione peroxidase	0		1	1	NaN	1.4632e-06	NaN	NaN	6.3327e-06	NaN	CL only	CL only	not found	not found
scaffold4638-size1933|m.43151	scaffold4638-m.43151	2	1	2	1	2	1	---NA---	0		3	1	NaN	8.1972e-06	NaN	NaN	4.93841e-06	NaN	CL only	CL only	not found	not found
scaffold37613-size356|m.155958	scaffold37613-m.155958	2	1	2	1	2	1	---NA---	0		3	2	NaN	3.27643e-05	NaN	NaN	9.90896e-06	NaN	CL only	CL only	not found	not found
PCH_282004_282159	PCC0256	1	1	1	1	1	1	hypothetical protein	0		4	2	NaN	6.49065e-06	NaN	NaN	3.00313e-06	NaN	CL only	CL only	not found	not found
PCH_337280_337801	PCC0304	4	2	4	2	4	2	photosystem I assembly protein Ycf3	0		6	2	NaN	3.21199e-05	NaN	NaN	9.03128e-06	NaN	CL only	CL only	not found	not found
scaffold40066-size333|m.161219	scaffold40066-m.161219	1	2	1	2	1	2	---NA---	1		2	3	NaN	6.42625e-06	NaN	NaN	1.22545e-05	NaN	CL only	CL only	not found	not found
PCH_244827_245054	PCC0221	1	2	1	2	1	2	DNA-directed RNA polymerase subunit omega	0		2	3	NaN	5.75247e-06	NaN	NaN	1.11756e-05	NaN	CL only	CL only	not found	not found
scaffold21717-size646|m.115919	scaffold21717-m.115919	1	1	1	1	1	1	high light inducible protein	0		4	3	NaN	8.09866e-06	NaN	NaN	1.21429e-05	NaN	CL only	CL only	not found	not found
scaffold20215-size693|m.111348	scaffold20215-m.111348	1	2	1	2	1	2	---NA---	0		4	3	NaN	2.34249e-05	NaN	NaN	5.46369e-06	NaN	CL only	CL only	not found	not found
scaffold13871-size989|m.89043	scaffold13871-m.89043	1	2	1	2	1	2	---NA---	0		3	4	NaN	5.51921e-06	NaN	NaN	1.20006e-05	NaN	CL only	CL only	not found	not found
scaffold28627-size481|m.135056	scaffold28627-m.135056	1	1	1	1	1	1	---NA---	1		1	5	NaN	2.96489e-06	NaN	NaN	2.3556e-05	NaN	CL only	CL only	not found	not found
scaffold29708-size462|m.137851	scaffold29708-m.137851	3	5	2	3	2	3	ubiquitin-NEDD8-like protein RUB2	0		6	5	NaN	5.67377e-05	NaN	NaN	0.0001062	NaN	CL only	CL only	not found	not found
scaffold7986-size1481|m.62521	scaffold7986-m.62521	2	2	2	2	2	2	universal stress protein	0		1	0	NaN	5.61491e-06	NaN	NaN	NaN	1.22167e-05	CL only	not found	not found	PM only
PCH_356430_357623	PCC0321	1	2	1	2	1	2	NDP-sugar synthase	0		1	0	NaN	2.23015e-06	NaN	NaN	NaN	2.22482e-05	CL only	not found	not found	PM only
scaffold29990-size457|m.138534	scaffold29990-m.138534	1		1		1		predicted protein	0		2		NaN	8.26795e-06	NaN				CL only		not found				MS
scaffold17698-size789|m.103052	scaffold17698-m.103052	1		1		1		---NA---	0		2		NaN	5.79212e-06	NaN				CL only		not found				MS
scaffold26215-size529|m.128786	scaffold26215-m.128786	2		2		2		---NA---	0		3		NaN	3.38303e-05	NaN				CL only		not found				MS
scaffold22629-size619|m.118641	scaffold22629-m.118641	1		1		1		---NA---	0		3		NaN	6.50728e-05	NaN				CL only		not found				MS
scaffold22639-size618|m.118673	scaffold22639-m.118673	2		2		2		CUGBP Elav-like family member 2	0		0		NaN	1.43507e-05	NaN				CL only		not found
scaffold43247-size307|m.167736	scaffold43247-m.167736	1		1		1		---NA---	2		0		NaN	8.87409e-05	NaN				CL only		not found
PCH_788882_789328	PCC0721	1		1		1		lipase chaperone	0		0		NaN	9.35392e-06	NaN				CL only		not found
scaffold34726-size388|m.149675	scaffold34726-m.149675	1		1		1		---NA---	0		1		NaN	6.27711e-05	NaN				CL only		not found
scaffold27492-size503|m.132213	scaffold27492-m.132213	1		1		1		---NA---	0		1		NaN	0.000194252	NaN				CL only		not found
scaffold29522-size465|m.137345	scaffold29522-m.137345	1		1		1		---NA---	1		1		NaN	6.8941e-06	NaN				CL only		not found
scaffold29638-size463|m.137664	scaffold29638-m.137664	1		1		1		---NA---	0		1		NaN	9.40603e-06	NaN				CL only		not found
scaffold15823-size880|m.96424	scaffold15823-m.96424	1		1		1		NUMOD1 domain	0		1		NaN	5.15221e-06	NaN				CL only		not found
scaffold7116-size1579|m.57918	scaffold7116-m.57918	1		1		1		dna cross-link repair 1a protein	0		1		NaN	3.36438e-06	NaN				CL only		not found
PCH_838259_839026	PCC0769	1		1		1		rRNA methyltransferase	0		1		NaN	7.08882e-06	NaN				CL only		not found
scaffold20774-size674|m.113033	scaffold20774-m.113033	1		1		1		---NA---	0		1		NaN	2.81504e-06	NaN				CL only		not found
scaffold28595-size481|m.134980	scaffold28595-m.134980	1		1		1		acetyltransferase	0		1		NaN	2.96361e-06	NaN				CL only		not found
scaffold27969-size493|m.133452	scaffold27969-m.133452	1		1		1		O-methyltransferase	0		1		NaN	2.11259e-06	NaN				CL only		not found
scaffold28275-size487|m.134211	scaffold28275-m.134211	1		1		1		---NA---	0		2		NaN	6.59618e-05	NaN				CL only		not found
scaffold17195-size811|m.101271	scaffold17195-m.101271	1		1		1		RHS repeat-associated core domain-containing protein	2		2		NaN	6.77674e-05	NaN				CL only		not found
scaffold14981-size923|m.93328	scaffold14981-m.93328	1		1		1		group I intron endonuclease	0		2		NaN	1.05527e-05	NaN				CL only		not found
scaffold22599-size619|m.118541	scaffold22599-m.118541	1		1		1		putative regulatory protein%2C FmdB family	0		2		NaN	8.05554e-06	NaN				CL only		not found
scaffold27917-size495|m.133315	scaffold27917-m.133315	1		1		1		---NA---	0		2		NaN	8.01153e-06	NaN				CL only		not found
scaffold1709-size2871|m.21593	scaffold1709-m.21593	1		1		1		---NA---	0		2		NaN	7.19006e-06	NaN				CL only		not found
PCH_668943_669182	PCC0603	1		1		1		DUF2839 family protein	1		2		NaN	6.19115e-06	NaN				CL only		not found
scaffold23513-size593|m.121242	scaffold23513-m.121242	1		1		1		---NA---	0		2		NaN	4.69608e-06	NaN				CL only		not found
scaffold29608-size464|m.137574	scaffold29608-m.137574	1		1		1		NUMOD1 domain	0		2		NaN	4.15674e-06	NaN				CL only		not found
scaffold39339-size340|m.159675	scaffold39339-m.159675	1		1		1		YihA family ribosome biogenesis GTP-binding protein	0		2		NaN	4.07779e-06	NaN				CL only		not found
scaffold25270-size550|m.126186	scaffold25270-m.126186	1		1		1		---NA---	0		2		NaN	5.44817e-06	NaN				CL only		not found
scaffold31715-size430|m.142691	scaffold31715-m.142691	1		1		1		---NA---	0		2		NaN	2.01266e-06	NaN				CL only		not found
scaffold16955-size822|m.100463	scaffold16955-m.100463	2		2		2		---NA---	0		3		NaN	3.0839e-05	NaN				CL only		not found
scaffold25139-size553|m.125816	scaffold25139-m.125816	2		1		1		Probable Zinc-ribbon domain-containing protein	0		3		NaN	1.11535e-05	NaN				CL only		not found
scaffold22302-size628|m.117683	scaffold22302-m.117683	2		2		2		putative regulatory protein%2C FmdB family	0		3		NaN	4.57939e-06	NaN				CL only		not found
scaffold66456-size171|m.211170	scaffold66456-m.211170	1		1		1		---NA---	0		3		NaN	5.52693e-05	NaN				CL only		not found
scaffold29768-size461|m.137987	scaffold29768-m.137987	1		1		1		---NA---	0		3		NaN	2.58345e-05	NaN				CL only		not found
PCH_260428_261075	PCC0237	1		1		1		Holliday junction branch migration protein RuvA	0		3		NaN	1.33785e-05	NaN				CL only		not found
PCH_781998_782753	PCC0714	1		1		1		orotidine-5'-phosphate decarboxylase	0		3		NaN	9.60373e-06	NaN				CL only		not found
scaffold31239-size437|m.141534	scaffold31239-m.141534	1		1		1		high light inducible protein	0		3		NaN	6.0033e-06	NaN				CL only		not found
scaffold15082-size918|m.93705	scaffold15082-m.93705	1		1		1		---NA---	0		3		NaN	8.8768e-06	NaN				CL only		not found
PCH_587582_587848	PCC0514	1		1		1		cytochrome-c oxidase	0		3		NaN	3.31068e-06	NaN				CL only		not found
PCH_57222_57497	PCC0056	2		2		2		HU family DNA-binding protein	0		4		NaN	1.56331e-05	NaN				CL only		not found
scaffold18773-size746|m.106711	scaffold18773-m.106711	3		3		2		NUMOD1 domain	0		5		NaN	5.67541e-05	NaN				CL only		not found
scaffold24909-size558|m.125148	scaffold24909-m.125148	2		2		2		---NA---	0		5		NaN	2.27038e-05	NaN				CL only		not found
scaffold22915-size610|m.119504	scaffold22915-m.119504	1		1		1		---NA---	0		5		NaN	1.28703e-05	NaN				CL only		not found
scaffold21080-size665|m.114002	scaffold21080-m.114002	1		1		1		---NA---	0		5		NaN	9.65525e-06	NaN				CL only		not found
PCH_609369_609662	PCC0536	2		2		2		Glutamyl-tRNA(Gln) amidotransferase subunit C	0		6		NaN	3.73254e-05	NaN				CL only		not found
PCH_746975_747367	PCC0680	1		1		1		VOC family protein	0		6		NaN	1.25297e-05	NaN				CL only		not found
scaffold31547-size432|m.142283	scaffold31547-m.142283	3		3		3		---NA---	0		7		NaN	3.72053e-05	NaN				CL only		not found
scaffold33816-size400|m.147591	scaffold33816-m.147591	1		1		1		---NA---	0		7		NaN	1.1325e-05	NaN				CL only		not found
scaffold33461-size405|m.146757	scaffold33461-m.146757	1	1	1	1	1	1	---NA---	0		1	1	NaN	2.22209e-05	8.30316e-06	NaN	4.64288e-05	NaN	CL only	CL only	PM only	not found			MS
scaffold19873-size706|m.110257	scaffold19873-m.110257	4	1	4	1	4	1	hypothetical protein	0		8	1	NaN	4.77323e-05	1.48646e-05	NaN	2.27268e-05	NaN	CL only	CL only	PM only	not found			MS
scaffold4643-size1932|m.43171	scaffold4643-m.43171	1	1	1	1	1	1	---NA---	0		1	3	NaN	1.43286e-05	7.08027e-06	NaN	1.98939e-05	NaN	CL only	CL only	PM only	not found			MS
scaffold13994-size981|m.89486	scaffold13994-m.89486	3	3	3	3	3	3	---NA---	0		8	7	NaN	0.000102584	1.75403e-05	NaN	0.000126761	3.47018e-05	CL only	CL only	PM only	PM only			MS
PCH_242086_242307	PCC0219	3	4	3	4	3	4	ferredoxin--nitrite reductase	0		10	11	NaN	7.2264e-05	3.45916e-06	NaN	0.000127738	NaN	CL only	CL only	PM only	not found
scaffold26622-size520|m.129886	scaffold26622-m.129886	1	2	1	2	1	2	---NA---	0		0	1	NaN	2.58519e-06	1.25704e-05	NaN	3.80109e-06	4.78495e-05	CL only	CL only	PM only	PM only
scaffold1269-size3181|m.17552	scaffold1269-m.17552	12	15	12	15	12	15	Poly(rC)-binding protein 3	0		0	1	NaN	1.40271e-05	0.000438915	NaN	1.08536e-05	0.00124394	CL only	CL only	PM only	PM only
scaffold9249-size1348|m.68810	scaffold9249-m.68810	19	16	19	16	19	16	---NA---	0		1	2	NaN	9.77431e-06	0.00209421	NaN	5.33272e-06	0.0027914	CL only	CL only	PM only	PM only
scaffold2653-size2406|m.29381	scaffold2653-m.29381	2	4	2	4	2	4	predicted protein	0		0	1	NaN	NaN	3.00925e-05	NaN	4.75052e-05	1.74751e-05	not found	CL only	PM only	PM only			MS
scaffold377-size4699|m.7550	scaffold377-m.7550	2	1	2	1	2	1	---NA---	0		0	1	NaN	NaN	1.89326e-05	NaN	2.67928e-06	NaN	not found	CL only	PM only	not found
scaffold2489-size2465|m.28123	scaffold2489-m.28123	2	7	2	7	2	7	eukaryotic translation initiation factor 3 subunit D-like	0		0	0	NaN	NaN	2.52296e-05	NaN	8.48039e-06	3.34718e-05	not found	CL only	PM only	PM only
scaffold2245-size2569|m.26168	scaffold2245-m.26168	6	12	6	12	6	11	bifunctional nicotinamidase/pyrazinamidase	0		0	0	NaN	NaN	9.46205e-05	NaN	0.000286318	0.000370433	not found	CL only	PM only	PM only
scaffold33715-size401|m.147348	scaffold33715-m.147348	1	1	1	1	1	1	V-type H+-transporting ATPase 16kDa proteolipid subunit	2		0	1	NaN	NaN	0.000191059	NaN	1.57197e-06	0.000879841	not found	CL only	PM only	PM only
scaffold2781-size2368|m.30341	scaffold2781-m.30341	2	2	2	2	2	2	endothelin-converting enzyme 1 isoform X1	1		0	1	NaN	NaN	6.60697e-06	NaN	5.98992e-06	3.67806e-06	not found	CL only	PM only	PM only
scaffold8496-size1425|m.65145	scaffold8496-m.65145	6	5	6	5	6	1	glycerol-3-phosphate dehydrogenase 1-like protein	0		0	1	NaN	NaN	5.11542e-05	NaN	3.36431e-06	0.000143707	not found	CL only	PM only	PM only
scaffold1303-size3154|m.17870	scaffold1303-m.17870	2	6	2	5	2	5	nucleolar protein 56-like	0		0	1	NaN	NaN	8.80506e-06	NaN	2.6701e-06	8.74439e-05	not found	CL only	PM only	PM only
scaffold209-size5693|m.4947	scaffold209-m.4947	3	8	3	8	3	8	Aardvark, Armadillo repeat-containing protein	0		0	1	NaN	NaN	1.49819e-05	NaN	4.48338e-05	4.79299e-05	not found	CL only	PM only	PM only
scaffold195-size5880|m.4707	scaffold195-m.4707	3	9	3	9	3	9	carbamoyl-phosphate synthase, large subunit	0		0	1	NaN	NaN	4.23486e-05	NaN	8.36811e-05	7.77766e-05	not found	CL only	PM only	PM only
scaffold18475-size756|m.105711	scaffold18475-m.105711	10	8	10	8	10	8	---NA---	1		1	1	NaN	NaN	0.00100166	NaN	1.16366e-05	0.0021609	not found	CL only	PM only	PM only
scaffold11672-size1141|m.79974	scaffold11672-m.79974	2	2	2	2	2	2	5-carboxymethyl-2-hydroxymuconate isomerase	0		0	2	NaN	NaN	9.55414e-06	NaN	7.53667e-06	5.11388e-05	not found	CL only	PM only	PM only
scaffold37722-size355|m.156186	scaffold37722-m.156186	1	2	1	2	1	2	40S ribosomal protein S28	0		0	2	NaN	NaN	7.38962e-06	NaN	1.12631e-05	2.21792e-05	not found	CL only	PM only	PM only
scaffold5124-size1849|m.46195	scaffold5124-m.46195	4	10	4	10	4	9	nucleolar protein NOP5	0		0	2	NaN	NaN	2.35915e-05	NaN	1.23888e-05	0.00019865	not found	CL only	PM only	PM only
scaffold937-size3495|m.14253	scaffold937-m.14253	3	4	3	4	3	4	glycosyl hydrolase	1		0	3	NaN	NaN	5.20627e-05	NaN	0.000122361	3.38744e-05	not found	CL only	PM only	PM only
scaffold36184-size371|m.152830	scaffold36184-m.152830	2	1	2	1	2	1	40S ribosomal protein S27-2-like	0		0	0	NaN	5.49365e-06	0.00026644	NaN	NaN	0.000123218	CL only	not found	PM only	PM only
scaffold1071-size3356|m.15626	scaffold1071-m.15626	2	1	2	1	2	1	ubiquitin-activating emzyme E1	0		0	0	NaN	2.66147e-06	7.99269e-06	NaN	NaN	1.91972e-05	CL only	not found	PM only	PM only
scaffold7553-size1529|m.60261	scaffold7553-m.60261	1	1	1	1	1	1	---NA---	0		0	0	NaN	8.61229e-07	0.000120628	NaN	NaN	0.000100466	CL only	not found	PM only	PM only
scaffold703-size3825|m.11635	scaffold703-m.11635	1	1	1	1	1	1	importin-5-like	0		0	0	NaN	2.62106e-07	1.54947e-05	NaN	NaN	1.53072e-05	CL only	not found	PM only	PM only
scaffold12404-size1086|m.83078	scaffold12404-m.83078	1	1	1	1	1	1	membrane protein	1		0	0	NaN	5.47135e-07	1.42363e-05	NaN	NaN	1.13988e-05	CL only	not found	PM only	PM only
scaffold3148-size2266|m.33080	scaffold3148-m.33080	1	1	1	1	1	1	Uncharacterised protein	1		0	0	NaN	1.19139e-06	5.80241e-06	NaN	NaN	3.14124e-05	CL only	not found	PM only	PM only
scaffold15116-size916|m.93834	scaffold15116-m.93834	1	1	1	1	1	1	30S ribosomal protein S17	0		0	0	NaN	2.37317e-06	2.84104e-05	NaN	NaN	3.46595e-05	CL only	not found	PM only	PM only
scaffold15251-size909|m.94319	scaffold15251-m.94319	5	2	5	1	5	1	ras-related protein Rab-5C, putative	0		0	0	NaN	3.80569e-06	4.89455e-05	NaN	NaN	2.12142e-05	CL only	not found	PM only	PM only
scaffold8414-size1435|m.64747	scaffold8414-m.64747	4	2	4	2	1	2	NFU1 iron-sulfur cluster scaffold homolog, mitochondrial-like isoform X2	0		0	0	NaN	8.32973e-07	2.27346e-05	NaN	NaN	2.39976e-05	CL only	not found	PM only	PM only
scaffold13385-size1018|m.87115	scaffold13385-m.87115	3	2	3	2	3	2	4a-hydroxytetrahydrobiopterin dehydratase	0		0	0	NaN	1.17691e-05	9.70394e-05	NaN	NaN	5.18805e-05	CL only	not found	PM only	PM only
scaffold4444-size1969|m.41907	scaffold4444-m.41907	2	2	2	2	2	2	actin depolymerizing protein	0		0	0	NaN	1.44363e-06	1.68259e-05	NaN	NaN	6.91986e-05	CL only	not found	PM only	PM only
scaffold1145-size3283|m.16362	scaffold1145-m.16362	1	2	1	2	1	2	UDP-galactopyranose mutase	2		0	0	NaN	1.06387e-06	9.35055e-06	NaN	NaN	1.65769e-05	CL only	not found	PM only	PM only
scaffold11777-size1133|m.80436	scaffold11777-m.80436	8	3	8	3	8	3	60S ribosomal protein L9-1-like	0		0	0	NaN	2.50958e-06	0.000223828	NaN	NaN	0.000334387	CL only	not found	PM only	PM only
scaffold21997-size637|m.116774	scaffold21997-m.116774	4	3	4	3	4	3	---NA---	1		0	0	NaN	4.68547e-06	0.000709775	NaN	NaN	0.000148757	CL only	not found	PM only	PM only
scaffold786-size3702|m.12616	scaffold786-m.12616	3	3	3	3	3	3	WD repeat-containing protein 35	0		0	0	NaN	5.72882e-06	3.00702e-05	NaN	NaN	5.42793e-05	CL only	not found	PM only	PM only
scaffold6201-size1699|m.52745	scaffold6201-m.52745	2	3	2	3	2	3	putative eukaryotic initiation factor-5	0		0	0	NaN	1.79654e-06	1.94984e-05	NaN	NaN	2.64732e-05	CL only	not found	PM only	PM only
scaffold2154-size2617|m.25382	scaffold2154-m.25382	2	3	2	3	2	3	DUF1688 family protein	0		0	0	NaN	0.000229321	2.0788e-05	NaN	NaN	2.75592e-05	CL only	not found	PM only	PM only
scaffold9234-size1349|m.68734	scaffold9234-m.68734	5	4	5	4	5	4	predicted protein	0		0	0	NaN	4.68395e-06	0.000261291	NaN	NaN	0.000474975	CL only	not found	PM only	PM only
scaffold10753-size1216|m.75887	scaffold10753-m.75887	5	4	5	4	5	4	Protein disulfide-isomerase A6	0		0	0	NaN	1.8274e-06	0.000101188	NaN	NaN	0.000120674	CL only	not found	PM only	PM only
scaffold3910-size2070|m.38378	scaffold3910-m.38378	3	4	3	4	3	4	gelation factor	0		0	0	NaN	4.01785e-06	3.6535e-05	NaN	NaN	6.84543e-05	CL only	not found	PM only	PM only
scaffold7066-size1586|m.57655	scaffold7066-m.57655	1	4	1	4	1	4	CBS domain containing protein	0		0	0	NaN	5.08444e-06	2.01853e-05	NaN	NaN	9.95917e-05	CL only	not found	PM only	PM only
scaffold15756-size883|m.96191	scaffold15756-m.96191	5	5	5	5	5	5	nadh dehydrogenase [ubiquinone] iron-sulfur protein 7, mitochondrial	0		0	0	NaN	7.01866e-07	0.000160732	NaN	NaN	0.000149132	CL only	not found	PM only	PM only
scaffold7861-size1496|m.61901	scaffold7861-m.61901	5	5	5	5	5	5	predicted protein	0		0	0	NaN	3.84388e-06	9.03798e-05	NaN	NaN	0.000160809	CL only	not found	PM only	PM only
scaffold6787-size1619|m.56133	scaffold6787-m.56133	3	5	3	5	3	5	splicing factor U2af small subunit B-like	0		0	0	NaN	2.62718e-06	8.62106e-05	NaN	NaN	0.000236621	CL only	not found	PM only	PM only
scaffold14021-size979|m.89590	scaffold14021-m.89590	8	7	8	7	8	7	---NA---	1		0	0	NaN	1.81096e-06	9.68495e-05	NaN	NaN	0.000541485	CL only	not found	PM only	PM only
scaffold21158-size662|m.114249	scaffold21158-m.114249	4	7	4	7	4	7	Rab GTPase	0		0	0	NaN	2.52834e-06	6.01816e-05	NaN	NaN	0.000293296	CL only	not found	PM only	PM only
scaffold4339-size1988|m.41188	scaffold4339-m.41188	3	7	3	7	3	7	pyruvate kinase	0		0	0	NaN	3.19181e-06	8.07399e-05	NaN	NaN	0.000146488	CL only	not found	PM only	PM only
scaffold1890-size2767|m.23157	scaffold1890-m.23157	3	7	3	7	3	7	ATP-dependent metallopeptidase Hfl	1		0	0	NaN	1.67797e-06	3.33509e-05	NaN	NaN	8.18256e-05	CL only	not found	PM only	PM only
scaffold10233-size1259|m.73494	scaffold10233-m.73494	4	8	4	8	4	8	Non-POU domain-containing octamer-binding protein	0		0	0	NaN	2.632e-06	0.000256095	NaN	NaN	0.000360234	CL only	not found	PM only	PM only
scaffold17587-size794|m.102655	scaffold17587-m.102655	9	9	9	9	9	9	putative cytochrome c oxidase subunit 5b-like	0		0	0	NaN	4.26287e-06	0.00172399	NaN	NaN	0.00153319	CL only	not found	PM only	PM only
scaffold2965-size2316|m.31745	scaffold2965-m.31745	8	9	8	9	8	9	Argininosuccinate lyase 2	0		0	0	NaN	3.10636e-05	0.000648923	NaN	NaN	0.000485794	CL only	not found	PM only	PM only
scaffold10610-size1228|m.75242	scaffold10610-m.75242	7	9	7	9	7	9	GTP-binding nuclear protein Ran	0		0	0	NaN	1.05161e-05	0.000496843	NaN	NaN	0.000226738	CL only	not found	PM only	PM only
scaffold1395-size3087|m.18726	scaffold1395-m.18726	2	10	2	10	2	10	Endo-1,3-beta-glucanase, family GH81	0		0	0	NaN	1.65523e-06	4.08718e-05	NaN	NaN	0.000254471	CL only	not found	PM only	PM only
scaffold4782-size1908|m.44072	scaffold4782-m.44072	10	11	10	11	10	11	H - or Na -translocating F-type, V-type and A-type ATPase (F-ATPase) Superfamily	0		0	0	NaN	2.30883e-06	0.000452616	NaN	NaN	0.000985217	CL only	not found	PM only	PM only
scaffold2820-size2356|m.30638	scaffold2820-m.30638	8	11	8	11	4	8	predicted protein	0		0	0	NaN	6.41112e-06	0.000102519	NaN	NaN	0.000387079	CL only	not found	PM only	PM only
scaffold11140-size1185|m.77614	scaffold11140-m.77614	12	12	12	12	12	12	ubiquinol-cytochrome c reductase, iron-sulfur subunit	0		0	0	NaN	3.32101e-06	0.00111947	NaN	NaN	0.00147998	CL only	not found	PM only	PM only
scaffold931-size3497|m.14185	scaffold931-m.14185	9	13	9	13	9	13	transitional endoplasmic reticulum ATPase	0		0	0	NaN	6.74326e-06	0.000316454	NaN	NaN	0.000480575	CL only	not found	PM only	PM only
scaffold5424-size1808|m.48055	scaffold5424-m.48055	21	16	21	16	21	16	60S ribosomal protein L4	0		0	0	NaN	1.96381e-06	0.00219349	NaN	NaN	0.00163592	CL only	not found	PM only	PM only
scaffold362-size4773|m.7334	scaffold362-m.7334	11	17	11	17	11	17	tryptophan synthase subunit beta	1		0	0	NaN	1.26251e-06	0.000188785	NaN	NaN	0.000550433	CL only	not found	PM only	PM only
scaffold542-size4207|m.9752	scaffold542-m.9752	10	17	8	13	8	13	MYO6 protein	0		0	0	NaN	4.60436e-06	0.000138868	NaN	NaN	0.000263365	CL only	not found	PM only	PM only
scaffold545-size4202|m.9787	scaffold545-m.9787	14	18	14	18	12	14	defective spermatogenesis protein 15	0		0	0	NaN	9.8229e-06	0.000203192	NaN	NaN	0.000398787	CL only	not found	PM only	PM only
scaffold693-size3845|m.11536	scaffold693-m.11536	10	20	10	20	10	20	cellobiose phosphorylase	1		0	0	NaN	5.12825e-07	0.000122418	NaN	NaN	0.000328701	CL only	not found	PM only	PM only
scaffold2130-size2630|m.25192	scaffold2130-m.25192	15	21	15	21	15	21	Heat shock protein 90	0		0	0	NaN	7.38259e-06	0.000216619	NaN	NaN	0.000480485	CL only	not found	PM only	PM only
scaffold709-size3818|m.11715	scaffold709-m.11715	14	24	14	24	14	24	regulator of nonsense transcripts 1 (UPF1, RENT1)	0		0	0	NaN	3.82519e-06	0.000191608	NaN	NaN	0.000831123	CL only	not found	PM only	PM only
scaffold4190-size2011|m.40246	scaffold4190-m.40246	6	3	6	3	6	3	renin receptor-like	1		1	0	NaN	9.77956e-07	4.61738e-05	NaN	NaN	2.24393e-05	CL only	not found	PM only	PM only
scaffold5797-size1753|m.50332	scaffold5797-m.50332	2	3	2	3	2	3	---NA---	0		1	0	NaN	1.08565e-05	3.17946e-05	NaN	NaN	2.53189e-05	CL only	not found	PM only	PM only
scaffold5702-size1767|m.49744	scaffold5702-m.49744	3	5	3	5	3	5	V-type proton ATPase subunit H-like	0		1	0	NaN	3.64473e-06	4.61765e-05	NaN	NaN	0.000302192	CL only	not found	PM only	PM only
scaffold13343-size1021|m.86939	scaffold13343-m.86939	6	6	6	6	6	6	glutathione S-transferase	1		1	0	NaN	2.13272e-06	0.00040047	NaN	NaN	9.20451e-05	CL only	not found	PM only	PM only
scaffold17-size14513|m.718	scaffold17-m.718	6	21	6	21	6	21	dynein heavy chain	0		1	0	NaN	6.80519e-06	1.91608e-05	NaN	NaN	6.51467e-05	CL only	not found	PM only	PM only
scaffold1529-size2998|m.19978	scaffold1529-m.19978	3	2	3	2	3	2	protein transporter Sec24	0		2	0	NaN	8.80812e-05	3.08662e-06	NaN	NaN	3.3893e-05	CL only	not found	PM only	PM only
scaffold10726-size1218|m.75761	scaffold10726-m.75761	6	3	6	3	6	3	predicted protein	2		2	0	NaN	0.000442496	0.000118074	NaN	NaN	0.000215253	CL only	not found	PM only	PM only
scaffold421-size4498|m.8166	scaffold421-m.8166	6	4	6	4	6	4	E3 ubiquitin-protein ligase RNF213	0		2	0	NaN	1.40937e-05	6.43692e-05	NaN	NaN	4.73415e-05	CL only	not found	PM only	PM only
scaffold10591-size1230|m.75148	scaffold10591-m.75148	4	4	4	4	4	4	peptidyl-prolyl cis-trans isomerase CYP2-1	1		3	0	NaN	1.0262e-05	5.03424e-05	NaN	NaN	6.58285e-05	CL only	not found	PM only	PM only
scaffold16849-size826|m.100074	scaffold16849-m.100074	1	5	1	5	1	5	Hsp20/alpha crystallin family protein	0		3	0	NaN	7.30873e-06	3.42052e-06	NaN	NaN	0.000143799	CL only	not found	PM only	PM only
scaffold9762-size1299|m.71236	scaffold9762-m.71236	10	10	10	10	10	10	ATP synthase subunit gamma, mitochondrial precursor	0		0	1	NaN	6.89036e-06	0.000305987	NaN	NaN	0.000335306	CL only	not found	PM only	PM only
scaffold8228-size1453|m.63772	scaffold8228-m.63772	6	10	6	10	6	9	heterogeneous nuclear ribonucleoprotein 1-like	0		0	1	NaN	2.90357e-06	0.00033568	NaN	NaN	0.000298028	CL only	not found	PM only	PM only
scaffold3351-size2202|m.34509	scaffold3351-m.34509	3	4	3	4	3	4	lamin Dm0-like	0		0	0	NaN	NaN	1.32575e-05	NaN	NaN	6.04193e-05	not found	not found	PM only	PM only			MS
scaffold13626-size1005|m.88027	scaffold13626-m.88027	5	1	5	1	5	1	---NA---	1		0	0	NaN	NaN	0.0001465	NaN	NaN	9.79215e-05	not found	not found	PM only	PM only
scaffold15893-size877|m.96656	scaffold15893-m.96656	4	1	4	1	4	1	---NA---	1		0	0	NaN	NaN	0.000162771	NaN	NaN	0.000235467	not found	not found	PM only	PM only
scaffold7400-size1544|m.59447	scaffold7400-m.59447	4	1	4	1	4	1	TRPL translocation defect protein 14-like	0		0	0	NaN	NaN	6.98286e-05	NaN	NaN	3.01061e-05	not found	not found	PM only	PM only
scaffold726-size3786|m.11915	scaffold726-m.11915	4	1	4	1	4	1	internalin	0		0	0	NaN	NaN	2.3793e-05	NaN	NaN	1.42683e-05	not found	not found	PM only	PM only
scaffold6636-size1638|m.55269	scaffold6636-m.55269	4	1	4	1	4	1	eukaryotic translation initiation factor 3 subunit E	0		0	0	NaN	NaN	4.49988e-05	NaN	NaN	2.84246e-05	not found	not found	PM only	PM only
scaffold10325-size1252|m.73930	scaffold10325-m.73930	4	1	4	1	4	1	elongation factor Ts	0		0	0	NaN	NaN	3.66651e-05	NaN	NaN	8.0295e-06	not found	not found	PM only	PM only
scaffold15774-size882|m.96247	scaffold15774-m.96247	3	1	3	1	3	1	40S ribosomal protein S24-1	0		0	0	NaN	NaN	3.90562e-05	NaN	NaN	3.14473e-05	not found	not found	PM only	PM only
scaffold40680-size328|m.162484	scaffold40680-m.162484	3	1	3	1	3	1	hypothetical protein H257_31	1		0	0	NaN	NaN	5.80462e-05	NaN	NaN	4.03448e-05	not found	not found	PM only	PM only
scaffold7253-size1562|m.58673	scaffold7253-m.58673	3	1	3	1	3	1	ubiquinone biosynthesis monooxygenase Coq6	0		0	0	NaN	NaN	1.17208e-05	NaN	NaN	6.96748e-06	not found	not found	PM only	PM only
scaffold22272-size628|m.117590	scaffold22272-m.117590	3	1	3	1	3	1	60S ribosomal protein L35a-like	0		0	0	NaN	NaN	0.000272342	NaN	NaN	0.000170291	not found	not found	PM only	PM only
scaffold1143-size3285|m.16347	scaffold1143-m.16347	3	1	3	1	3	1	paired amphipathic helix protein Sin3, putative	0		0	0	NaN	NaN	2.77109e-05	NaN	NaN	9.01728e-06	not found	not found	PM only	PM only
scaffold16341-size852|m.98294	scaffold16341-m.98294	3	1	3	1	3	1	hypothetical protein	0		0	0	NaN	NaN	3.29883e-05	NaN	NaN	1.59037e-05	not found	not found	PM only	PM only
scaffold10043-size1276|m.72556	scaffold10043-m.72556	3	1	3	1	3	1	C2 domain-containing protein	0		0	0	NaN	NaN	2.91867e-05	NaN	NaN	0.000103241	not found	not found	PM only	PM only
scaffold11167-size1183|m.77742	scaffold11167-m.77742	3	1	3	1	3	1	Golgi SNAP receptor complex member 1	1		0	0	NaN	NaN	6.82819e-05	NaN	NaN	2.02218e-05	not found	not found	PM only	PM only
scaffold6638-size1638|m.55281	scaffold6638-m.55281	3	1	3	1	3	1	probable E3 ubiquitin-protein ligase HERC3	0		0	0	NaN	NaN	5.11877e-05	NaN	NaN	3.77411e-05	not found	not found	PM only	PM only
scaffold2658-size2404|m.29416	scaffold2658-m.29416	3	1	3	1	3	1	aconitate hydratase	0		0	0	NaN	NaN	3.76047e-05	NaN	NaN	1.58806e-05	not found	not found	PM only	PM only
scaffold6051-size1720|m.51888	scaffold6051-m.51888	3	1	3	1	3	1	transmembrane protein 43-like	5		0	0	NaN	NaN	4.87322e-05	NaN	NaN	4.69777e-05	not found	not found	PM only	PM only
scaffold3770-size2102|m.37443	scaffold3770-m.37443	3	1	3	1	3	1	ATP-dependent DNA helicase 2 subunit KU80	0		0	0	NaN	NaN	6.99384e-06	NaN	NaN	7.76675e-06	not found	not found	PM only	PM only
scaffold1370-size3098|m.18506	scaffold1370-m.18506	3	1	3	1	3	1	YqgE/AlgH family protein	0		0	0	NaN	NaN	1.49641e-05	NaN	NaN	3.11622e-05	not found	not found	PM only	PM only
scaffold20704-size677|m.112824	scaffold20704-m.112824	2	1	2	1	2	1	---NA---	0		0	0	NaN	NaN	2.44451e-05	NaN	NaN	2.96158e-05	not found	not found	PM only	PM only
scaffold10526-size1235|m.74864	scaffold10526-m.74864	2	1	2	1	2	1	silicon transporter	5		0	0	NaN	NaN	6.33457e-05	NaN	NaN	2.50835e-05	not found	not found	PM only	PM only
scaffold7246-size1563|m.58639	scaffold7246-m.58639	2	1	2	1	2	1	sulfotransferase domain-containing protein	1		0	0	NaN	NaN	2.06693e-05	NaN	NaN	2.59686e-05	not found	not found	PM only	PM only
scaffold11356-size1168|m.78600	scaffold11356-m.78600	2	1	2	1	2	1	oxidoreductase	0		0	0	NaN	NaN	6.46215e-05	NaN	NaN	1.10691e-05	not found	not found	PM only	PM only
scaffold15710-size885|m.96023	scaffold15710-m.96023	2	1	2	1	2	1	---NA---	0		0	0	NaN	NaN	5.03487e-05	NaN	NaN	0.000141414	not found	not found	PM only	PM only
scaffold10375-size1248|m.74151	scaffold10375-m.74151	2	1	2	1	2	1	Glyceraldehyde-3-phosphate dehydrogenase	3		0	0	NaN	NaN	1.90194e-05	NaN	NaN	2.48491e-05	not found	not found	PM only	PM only
scaffold11324-size1171|m.78445	scaffold11324-m.78445	2	1	2	1	2	1	predicted protein	0		0	0	NaN	NaN	1.6302e-05	NaN	NaN	6.30413e-06	not found	not found	PM only	PM only
scaffold3692-size2118|m.36909	scaffold3692-m.36909	2	1	2	1	2	1	glucose dehydrogenase [FAD, quinone]	0		0	0	NaN	NaN	1.51984e-05	NaN	NaN	9.42353e-06	not found	not found	PM only	PM only
scaffold15051-size919|m.93599	scaffold15051-m.93599	2	1	2	1	2	1	Calcium-binding mitochondrial carrier protein SCaMC-1	0		0	0	NaN	NaN	5.07608e-06	NaN	NaN	1.9796e-06	not found	not found	PM only	PM only
scaffold14053-size977|m.89719	scaffold14053-m.89719	2	1	2	1	2	1	COP9 signalosome complex subunit 2	0		0	0	NaN	NaN	4.04829e-05	NaN	NaN	1.30121e-05	not found	not found	PM only	PM only
scaffold11272-size1175|m.78224	scaffold11272-m.78224	2	1	2	1	2	1	probable protein disulfide-isomerase A6	0		0	0	NaN	NaN	3.27252e-05	NaN	NaN	2.93952e-05	not found	not found	PM only	PM only
scaffold28915-size476|m.135786	scaffold28915-m.135786	2	1	2	1	2	1	acyl carrier protein 2, mitochondrial	0		0	0	NaN	NaN	3.06298e-05	NaN	NaN	3.40693e-05	not found	not found	PM only	PM only
scaffold12963-size1047|m.85417	scaffold12963-m.85417	2	1	2	1	2	1	alpha/beta hydrolase	1		0	0	NaN	NaN	2.23529e-05	NaN	NaN	8.23994e-06	not found	not found	PM only	PM only
scaffold9792-size1297|m.71390	scaffold9792-m.71390	2	1	2	1	2	1	hypothetical protein ACA1_100020	0		0	0	NaN	NaN	1.57944e-05	NaN	NaN	6.91139e-06	not found	not found	PM only	PM only
scaffold12204-size1101|m.82260	scaffold12204-m.82260	2	1	2	1	2	1	gamma-carboxygeranoyl-CoA hydratase	0		0	0	NaN	NaN	1.15816e-05	NaN	NaN	1.34427e-05	not found	not found	PM only	PM only
scaffold7024-size1590|m.57411	scaffold7024-m.57411	2	1	2	1	2	1	protein NBR1 homolog	0		0	0	NaN	NaN	1.0917e-05	NaN	NaN	3.18206e-05	not found	not found	PM only	PM only
scaffold19029-size736|m.107571	scaffold19029-m.107571	2	1	2	1	2	1	short-chain dehydrogenase	0		0	0	NaN	NaN	4.45698e-05	NaN	NaN	2.56307e-05	not found	not found	PM only	PM only
scaffold18252-size765|m.104975	scaffold18252-m.104975	2	1	2	1	2	1	---NA---	0		0	0	NaN	NaN	3.76853e-05	NaN	NaN	1.37516e-05	not found	not found	PM only	PM only
scaffold15339-size904|m.94640	scaffold15339-m.94640	2	1	2	1	2	1	isochorismatase domain-containing protein 1	0		0	0	NaN	NaN	4.54677e-05	NaN	NaN	7.05513e-05	not found	not found	PM only	PM only
scaffold2646-size2411|m.29328	scaffold2646-m.29328	2	1	2	1	2	1	ubiquitin-conjugating enzyme	0		0	0	NaN	NaN	3.30345e-05	NaN	NaN	5.18896e-05	not found	not found	PM only	PM only
scaffold4104-size2028|m.39700	scaffold4104-m.39700	2	1	2	1	2	1	citrate (Si)-synthase	0		0	0	NaN	NaN	2.8921e-05	NaN	NaN	1.80544e-05	not found	not found	PM only	PM only
scaffold8976-size1373|m.67484	scaffold8976-m.67484	2	1	2	1	2	1	ubiquitin-conjugating enzyme E2 variant 1	0		0	0	NaN	NaN	2.39877e-05	NaN	NaN	8.61936e-06	not found	not found	PM only	PM only
scaffold10970-size1199|m.76882	scaffold10970-m.76882	2	1	2	1	2	1	ranBP2-type zinc finger protein At1g67325 isoform X2	0		0	0	NaN	NaN	1.86382e-05	NaN	NaN	5.01768e-05	not found	not found	PM only	PM only
scaffold8756-size1397|m.66417	scaffold8756-m.66417	2	1	2	1	2	1	---NA---	0		0	0	NaN	NaN	1.5819e-05	NaN	NaN	4.69814e-06	not found	not found	PM only	PM only
scaffold14911-size926|m.93079	scaffold14911-m.93079	2	1	2	1	2	1	proteasome subunit alpha type-4	0		0	0	NaN	NaN	1.59526e-05	NaN	NaN	1.66693e-05	not found	not found	PM only	PM only
scaffold16365-size851|m.98390	scaffold16365-m.98390	2	1	2	1	2	1	calponin-1	0		0	0	NaN	NaN	1.98368e-05	NaN	NaN	9.35592e-06	not found	not found	PM only	PM only
scaffold24168-size576|m.123052	scaffold24168-m.123052	2	1	2	1	2	1	---NA---	0		0	0	NaN	NaN	1.0838e-05	NaN	NaN	5.35618e-05	not found	not found	PM only	PM only
scaffold8931-size1377|m.67290	scaffold8931-m.67290	2	1	2	1	2	1	---NA---	0		0	0	NaN	NaN	1.52593e-05	NaN	NaN	3.67586e-05	not found	not found	PM only	PM only
scaffold6755-size1623|m.55981	scaffold6755-m.55981	2	1	2	1	2	1	hypothetical protein SDRG_15215	1		0	0	NaN	NaN	1.29969e-05	NaN	NaN	3.57654e-05	not found	not found	PM only	PM only
scaffold19024-size736|m.107556	scaffold19024-m.107556	2	1	2	1	2	1	Ras-related protein RIC1	0		0	0	NaN	NaN	5.92281e-06	NaN	NaN	3.81704e-06	not found	not found	PM only	PM only
scaffold8000-size1480|m.62591	scaffold8000-m.62591	2	1	2	1	2	1	transmembrane protein putative	0		0	0	NaN	NaN	3.69121e-06	NaN	NaN	5.31576e-06	not found	not found	PM only	PM only
scaffold5710-size1766|m.49802	scaffold5710-m.49802	2	1	2	1	2	1	actin-like protein	0		0	0	NaN	NaN	6.68786e-05	NaN	NaN	3.92728e-05	not found	not found	PM only	PM only
scaffold1096-size3333|m.15900	scaffold1096-m.15900	2	1	2	1	2	1	Metalloendopeptidase family-saccharolysin &	1		0	0	NaN	NaN	2.4174e-05	NaN	NaN	2.95706e-05	not found	not found	PM only	PM only
scaffold9035-size1368|m.67764	scaffold9035-m.67764	2	1	2	1	2	1	ER membrane protein complex subunit 1	1		0	0	NaN	NaN	1.60197e-05	NaN	NaN	1.26639e-05	not found	not found	PM only	PM only
scaffold5946-size1733|m.51254	scaffold5946-m.51254	2	1	2	1	2	1	predicted protein	0		0	0	NaN	NaN	1.25716e-05	NaN	NaN	5.33175e-05	not found	not found	PM only	PM only
scaffold18794-size745|m.106786	scaffold18794-m.106786	2	1	2	1	2	1	AP-4 complex subunit sigma	0		0	0	NaN	NaN	1.15715e-05	NaN	NaN	9.06945e-06	not found	not found	PM only	PM only
scaffold12088-size1110|m.81761	scaffold12088-m.81761	2	1	2	1	2	1	prolyl-tRNA synthetase	0		0	0	NaN	NaN	7.72514e-06	NaN	NaN	1.25077e-05	not found	not found	PM only	PM only
scaffold11137-size1185|m.77600	scaffold11137-m.77600	2	1	2	1	2	1	SDR family NAD(P)-dependent oxidoreductase	0		0	0	NaN	NaN	4.7204e-06	NaN	NaN	7.40548e-06	not found	not found	PM only	PM only
scaffold8368-size1440|m.64496	scaffold8368-m.64496	2	1	2	1	2	1	ATP-dependent chaperone ClpB	0		0	0	NaN	NaN	4.41395e-06	NaN	NaN	1.76353e-05	not found	not found	PM only	PM only
scaffold7883-size1493|m.62011	scaffold7883-m.62011	2	1	2	1	2	1	galactokinase	0		0	0	NaN	NaN	4.09844e-06	NaN	NaN	1.04423e-05	not found	not found	PM only	PM only
scaffold13325-size1022|m.86862	scaffold13325-m.86862	2	1	2	1	2	1	Cytochrome b5	1		0	0	NaN	NaN	0.000107631	NaN	NaN	3.02236e-05	not found	not found	PM only	PM only
scaffold18025-size775|m.104196	scaffold18025-m.104196	2	1	2	1	2	1	probable signal peptidase complex subunit 2	2		0	0	NaN	NaN	2.18449e-05	NaN	NaN	4.93053e-05	not found	not found	PM only	PM only
scaffold4356-size1985|m.41300	scaffold4356-m.41300	2	1	2	1	2	1	transmembrane 9 superfamily member 8-like	10		0	0	NaN	NaN	1.28787e-05	NaN	NaN	1.94341e-05	not found	not found	PM only	PM only
scaffold19164-size732|m.107999	scaffold19164-m.107999	2	1	2	1	2	1	mitochondrial ribosomal S6	0		0	0	NaN	NaN	1.69225e-05	NaN	NaN	1.64793e-05	not found	not found	PM only	PM only
scaffold1347-size3120|m.18281	scaffold1347-m.18281	2	1	2	1	2	1	DNA topoisomerase 1 beta	0		0	0	NaN	NaN	1.2181e-05	NaN	NaN	7.57222e-06	not found	not found	PM only	PM only
scaffold12772-size1058|m.84644	scaffold12772-m.84644	1	1	1	1	1	1	flavin reductase family protein	1		0	0	NaN	NaN	6.20343e-05	NaN	NaN	1.12951e-05	not found	not found	PM only	PM only
scaffold28806-size478|m.135504	scaffold28806-m.135504	1	1	1	1	1	1	---NA---	4		0	0	NaN	NaN	2.59523e-05	NaN	NaN	2.2538e-05	not found	not found	PM only	PM only
scaffold1164-size3266|m.16530	scaffold1164-m.16530	1	1	1	1	1	1	predicted protein	3		0	0	NaN	NaN	5.30396e-05	NaN	NaN	2.22636e-05	not found	not found	PM only	PM only
scaffold4031-size2046|m.39204	scaffold4031-m.39204	1	1	1	1	1	1	FAD-binding protein	0		0	0	NaN	NaN	2.07682e-05	NaN	NaN	1.26912e-05	not found	not found	PM only	PM only
scaffold10042-size1276|m.72549	scaffold10042-m.72549	1	1	1	1	1	1	---NA---	0		0	0	NaN	NaN	1.39353e-05	NaN	NaN	6.96385e-06	not found	not found	PM only	PM only
scaffold27298-size507|m.131681	scaffold27298-m.131681	1	1	1	1	1	1	60S ribosomal protein L22	0		0	0	NaN	NaN	9.86447e-06	NaN	NaN	1.85848e-05	not found	not found	PM only	PM only
scaffold18322-size762|m.105223	scaffold18322-m.105223	1	1	1	1	1	1	protein transport protein Sec61 subunit beta	1		0	0	NaN	NaN	7.49386e-05	NaN	NaN	0.000117338	not found	not found	PM only	PM only
scaffold24678-size563|m.124548	scaffold24678-m.124548	1	1	1	1	1	1	molecular chaperone	0		0	0	NaN	NaN	2.01373e-05	NaN	NaN	1.03418e-05	not found	not found	PM only	PM only
scaffold18958-size739|m.107333	scaffold18958-m.107333	1	1	1	1	1	1	---NA---	0		0	0	NaN	NaN	1.045e-05	NaN	NaN	1.04281e-05	not found	not found	PM only	PM only
scaffold17955-size778|m.103948	scaffold17955-m.103948	1	1	1	1	1	1	protein rer1a	3		0	0	NaN	NaN	1.05512e-05	NaN	NaN	6.18069e-06	not found	not found	PM only	PM only
scaffold14057-size977|m.89735	scaffold14057-m.89735	1	1	1	1	1	1	3-beta hydroxysteroid dehydrogenase/isomerase family protein	0		0	0	NaN	NaN	7.77912e-06	NaN	NaN	5.30061e-06	not found	not found	PM only	PM only
scaffold7603-size1524|m.60540	scaffold7603-m.60540	1	1	1	1	1	1	Rab6 family GTPase	0		0	0	NaN	NaN	7.10141e-06	NaN	NaN	8.1294e-05	not found	not found	PM only	PM only
scaffold1050-size3380|m.15412	scaffold1050-m.15412	1	1	1	1	1	1	Ammonium Transporter (Amt) Family	0		0	0	NaN	NaN	4.99959e-06	NaN	NaN	1.29734e-05	not found	not found	PM only	PM only
scaffold7287-size1558|m.58854	scaffold7287-m.58854	1	1	1	1	1	1	---NA---	0		0	0	NaN	NaN	4.60258e-06	NaN	NaN	2.25871e-05	not found	not found	PM only	PM only
scaffold11583-size1149|m.79594	scaffold11583-m.79594	1	1	1	1	1	1	aspartyl/Asparaginyl beta-hydroxylase	0		0	0	NaN	NaN	4.26536e-06	NaN	NaN	6.34446e-06	not found	not found	PM only	PM only
scaffold13023-size1043|m.85653	scaffold13023-m.85653	1	1	1	1	1	1	methylisocitrate lyase	0		0	0	NaN	NaN	2.62076e-06	NaN	NaN	2.01421e-06	not found	not found	PM only	PM only
scaffold17741-size786|m.103186	scaffold17741-m.103186	1	1	1	1	1	1	ribosomal protein RPS12	0		0	0	NaN	NaN	0.000101414	NaN	NaN	0.000125922	not found	not found	PM only	PM only
scaffold21127-size663|m.114143	scaffold21127-m.114143	1	1	1	1	1	1	Ribosomal protein L11	0		0	0	NaN	NaN	4.98131e-05	NaN	NaN	4.39368e-05	not found	not found	PM only	PM only
scaffold44902-size294|m.171024	scaffold44902-m.171024	1	1	1	1	1	1	---NA---	0		0	0	NaN	NaN	4.15065e-05	NaN	NaN	3.33562e-05	not found	not found	PM only	PM only
scaffold12137-size1107|m.81977	scaffold12137-m.81977	1	1	1	1	1	1	receptor expression-enhancing protein 5	2		0	0	NaN	NaN	3.73443e-05	NaN	NaN	8.20809e-05	not found	not found	PM only	PM only
scaffold20373-size688|m.111825	scaffold20373-m.111825	1	1	1	1	1	1	translocon-associated protein subunit gamma-like	3		0	0	NaN	NaN	3.54742e-05	NaN	NaN	7.6729e-05	not found	not found	PM only	PM only
scaffold18662-size749|m.106346	scaffold18662-m.106346	1	1	1	1	1	1	signal peptidase complex subunit 3	1		0	0	NaN	NaN	2.66765e-05	NaN	NaN	5.62778e-05	not found	not found	PM only	PM only
scaffold8864-size1385|m.66964	scaffold8864-m.66964	1	1	1	1	1	1	3-oxoacyl-ACP reductase FabG	0		0	0	NaN	NaN	2.60528e-05	NaN	NaN	1.50028e-05	not found	not found	PM only	PM only
scaffold7810-size1502|m.61623	scaffold7810-m.61623	1	1	1	1	1	1	---NA---	3		0	0	NaN	NaN	3.25214e-05	NaN	NaN	1.5096e-05	not found	not found	PM only	PM only
scaffold4597-size1942|m.42880	scaffold4597-m.42880	1	1	1	1	1	1	sugar transporter	11		0	0	NaN	NaN	2.27836e-05	NaN	NaN	5.24784e-05	not found	not found	PM only	PM only
scaffold3275-size2224|m.33968	scaffold3275-m.33968	1	1	1	1	1	1	gtp-binding protein yptc4	0		0	0	NaN	NaN	1.99976e-05	NaN	NaN	5.14574e-05	not found	not found	PM only	PM only
scaffold6345-size1678|m.53603	scaffold6345-m.53603	1	1	1	1	1	1	acetyl-CoA acetyltransferase	0		0	0	NaN	NaN	1.95209e-05	NaN	NaN	2.33139e-05	not found	not found	PM only	PM only
scaffold10068-size1274|m.72674	scaffold10068-m.72674	1	1	1	1	1	1	---NA---	0		0	0	NaN	NaN	1.9666e-05	NaN	NaN	5.45046e-05	not found	not found	PM only	PM only
scaffold16111-size864|m.97454	scaffold16111-m.97454	1	1	1	1	1	1	DJ-1/PfpI family protein	0		0	0	NaN	NaN	1.81176e-05	NaN	NaN	3.37321e-05	not found	not found	PM only	PM only
scaffold17147-size813|m.101104	scaffold17147-m.101104	1	1	1	1	1	1	NLI interacting factor	0		0	0	NaN	NaN	1.66498e-05	NaN	NaN	1.91001e-05	not found	not found	PM only	PM only
scaffold13397-size1018|m.87161	scaffold13397-m.87161	1	1	1	1	1	1	---NA---	2		0	0	NaN	NaN	1.51855e-05	NaN	NaN	1.08329e-05	not found	not found	PM only	PM only
scaffold250-size5345|m.5636	scaffold250-m.5636	1	1	1	1	1	1	---NA---	0		0	0	NaN	NaN	1.60364e-05	NaN	NaN	2.69595e-05	not found	not found	PM only	PM only
scaffold9368-size1336|m.69389	scaffold9368-m.69389	1	1	1	1	1	1	predicted protein	8		0	0	NaN	NaN	1.35317e-05	NaN	NaN	2.66991e-05	not found	not found	PM only	PM only
scaffold8427-size1433|m.64812	scaffold8427-m.64812	1	1	1	1	1	1	---NA---	2		0	0	NaN	NaN	1.28606e-05	NaN	NaN	2.66347e-05	not found	not found	PM only	PM only
scaffold19784-size709|m.109967	scaffold19784-m.109967	1	1	1	1	1	1	---NA---	1		0	0	NaN	NaN	1.21754e-05	NaN	NaN	1.30489e-05	not found	not found	PM only	PM only
scaffold3121-size2274|m.32892	scaffold3121-m.32892	1	1	1	1	1	1	pyruvate oxidase	0		0	0	NaN	NaN	1.17395e-05	NaN	NaN	3.63194e-05	not found	not found	PM only	PM only
scaffold7955-size1484|m.62370	scaffold7955-m.62370	1	1	1	1	1	1	Mo25-like protein	0		0	0	NaN	NaN	1.17508e-05	NaN	NaN	1.67439e-05	not found	not found	PM only	PM only
scaffold11580-size1150|m.79574	scaffold11580-m.79574	1	1	1	1	1	1	wsc domain-containing protein	4		0	0	NaN	NaN	1.50707e-05	NaN	NaN	1.29995e-05	not found	not found	PM only	PM only
scaffold6424-size1667|m.54061	scaffold6424-m.54061	1	1	1	1	1	1	---NA---	0		0	0	NaN	NaN	1.01463e-05	NaN	NaN	2.54885e-05	not found	not found	PM only	PM only
scaffold7696-size1515|m.61033	scaffold7696-m.61033	1	1	1	1	1	1	carbonic anhydrase 14 isoform X1	1		0	0	NaN	NaN	1.90127e-05	NaN	NaN	7.38712e-05	not found	not found	PM only	PM only
scaffold10326-size1252|m.73936	scaffold10326-m.73936	1	1	1	1	1	1	alternative oxidase, mitochondrial-like	0		0	0	NaN	NaN	9.47915e-06	NaN	NaN	1.55712e-05	not found	not found	PM only	PM only
scaffold8619-size1410|m.65757	scaffold8619-m.65757	1	1	1	1	1	1	Replication factor C subunit 5	0		0	0	NaN	NaN	9.58081e-06	NaN	NaN	8.21654e-06	not found	not found	PM only	PM only
scaffold9100-size1361|m.68074	scaffold9100-m.68074	1	1	1	1	1	1	DUF547 domain-containing protein	0		0	0	NaN	NaN	9.53994e-06	NaN	NaN	4.00812e-05	not found	not found	PM only	PM only
scaffold32427-size420|m.144411	scaffold32427-m.144411	1	1	1	1	1	1	---NA---	0		0	0	NaN	NaN	1.32229e-05	NaN	NaN	2.01124e-05	not found	not found	PM only	PM only
scaffold8205-size1456|m.63652	scaffold8205-m.63652	1	1	1	1	1	1	deoxynucleoside triphosphate triphosphohydrolase SAMHD1	0		0	0	NaN	NaN	8.04164e-06	NaN	NaN	6.80743e-06	not found	not found	PM only	PM only
scaffold1295-size3159|m.17803	scaffold1295-m.17803	1	1	1	1	1	1	cystathionine beta-lyase, chloroplastic	0		0	0	NaN	NaN	9.18198e-06	NaN	NaN	3.88019e-06	not found	not found	PM only	PM only
scaffold5339-size1820|m.47536	scaffold5339-m.47536	1	1	1	1	1	1	sodium-coupled neutral amino acid transporter 9	11		0	0	NaN	NaN	7.3245e-06	NaN	NaN	1.54615e-05	not found	not found	PM only	PM only
scaffold34314-size394|m.148737	scaffold34314-m.148737	1	1	1	1	1	1	predicted protein	0		0	0	NaN	NaN	6.64303e-06	NaN	NaN	1.59177e-05	not found	not found	PM only	PM only
scaffold5879-size1742|m.50815	scaffold5879-m.50815	1	1	1	1	1	1	pescadillo-like protein	0		0	0	NaN	NaN	6.8216e-06	NaN	NaN	1.69397e-05	not found	not found	PM only	PM only
scaffold11963-size1119|m.81205	scaffold11963-m.81205	1	1	1	1	1	1	---NA---	0		0	0	NaN	NaN	5.46511e-06	NaN	NaN	6.51145e-06	not found	not found	PM only	PM only
scaffold4078-size2035|m.39519	scaffold4078-m.39519	1	1	1	1	1	1	7-dehydrocholesterol reductase	8		0	0	NaN	NaN	4.53262e-06	NaN	NaN	1.10937e-05	not found	not found	PM only	PM only
scaffold11630-size1145|m.79803	scaffold11630-m.79803	1	1	1	1	1	1	mitochondrial adenine nucleotide transporter ADNT1-like	0		0	0	NaN	NaN	4.33754e-06	NaN	NaN	1.06439e-05	not found	not found	PM only	PM only
scaffold9362-size1337|m.69364	scaffold9362-m.69364	1	1	1	1	1	1	sec14 cytosolic	0		0	0	NaN	NaN	4.98155e-06	NaN	NaN	1.3937e-05	not found	not found	PM only	PM only
scaffold39413-size339|m.159827	scaffold39413-m.159827	1	1	1	1	1	1	---NA---	0		0	0	NaN	NaN	3.56902e-06	NaN	NaN	1.03419e-05	not found	not found	PM only	PM only
scaffold27664-size499|m.132656	scaffold27664-m.132656	1	1	1	1	1	1	replication factor-a protein	0		0	0	NaN	NaN	4.45921e-05	NaN	NaN	6.22819e-05	not found	not found	PM only	PM only
scaffold15475-size897|m.95144	scaffold15475-m.95144	1	1	1	1	1	1	mitochondrial inner membrane protein OXA1	3		0	0	NaN	NaN	3.45121e-05	NaN	NaN	6.84321e-05	not found	not found	PM only	PM only
scaffold5247-size1833|m.46966	scaffold5247-m.46966	1	1	1	1	1	1	Adenylate kinase	0		0	0	NaN	NaN	2.89227e-05	NaN	NaN	8.7364e-06	not found	not found	PM only	PM only
scaffold51685-size250|m.184118	scaffold51685-m.184118	1	1	1	1	1	1	---NA---	1		0	0	NaN	NaN	2.51088e-05	NaN	NaN	4.96859e-05	not found	not found	PM only	PM only
scaffold8186-size1459|m.63546	scaffold8186-m.63546	1	1	1	1	1	1	40s ribosomal protein s15	0		0	0	NaN	NaN	2.73274e-05	NaN	NaN	1.27259e-05	not found	not found	PM only	PM only
scaffold19579-size717|m.109334	scaffold19579-m.109334	1	1	1	1	1	1	ER membrane protein complex subunit 6-like	2		0	0	NaN	NaN	1.9791e-05	NaN	NaN	3.8324e-05	not found	not found	PM only	PM only
scaffold10700-size1220|m.75638	scaffold10700-m.75638	1	1	1	1	1	1	blood vessel epicardial substance	3		0	0	NaN	NaN	2.01171e-05	NaN	NaN	1.67616e-05	not found	not found	PM only	PM only
scaffold6481-size1660|m.54368	scaffold6481-m.54368	1	1	1	1	1	1	steroid 5-alpha reductase	4		0	0	NaN	NaN	1.97444e-05	NaN	NaN	4.80596e-05	not found	not found	PM only	PM only
scaffold42706-size311|m.166630	scaffold42706-m.166630	1	1	1	1	1	1	related to HRB1-Poly(A+) RNA-binding protein, involved in the export of mRNAs from the nucleus to the cytoplasm	0		0	0	NaN	NaN	1.6756e-05	NaN	NaN	2.63024e-05	not found	not found	PM only	PM only
scaffold19749-size710|m.109844	scaffold19749-m.109844	1	1	1	1	1	1	nuclear transport factor 2	0		0	0	NaN	NaN	1.59852e-05	NaN	NaN	2.86579e-05	not found	not found	PM only	PM only
scaffold21073-size665|m.113976	scaffold21073-m.113976	1	1	1	1	1	1	putative vesicle-associated membrane protein 726	1		0	0	NaN	NaN	2.25571e-05	NaN	NaN	3.19801e-05	not found	not found	PM only	PM only
scaffold10621-size1228|m.75300	scaffold10621-m.75300	1	1	1	1	1	1	40S ribosomal protein S10	0		0	0	NaN	NaN	1.96107e-05	NaN	NaN	6.95403e-06	not found	not found	PM only	PM only
scaffold2415-size2495|m.27521	scaffold2415-m.27521	1	1	1	1	1	1	FMN-dependent dehydrogenase-domain-containing protein	6		0	0	NaN	NaN	1.38956e-05	NaN	NaN	3.19534e-05	not found	not found	PM only	PM only
scaffold16492-size844|m.98825	scaffold16492-m.98825	1	1	1	1	1	1	splicing factor 3A subunit 2	0		0	0	NaN	NaN	2.62032e-05	NaN	NaN	1.98823e-05	not found	not found	PM only	PM only
scaffold21546-size651|m.115410	scaffold21546-m.115410	1	1	1	1	1	1	30S ribosomal protein S16	0		0	0	NaN	NaN	1.36169e-05	NaN	NaN	3.06014e-05	not found	not found	PM only	PM only
scaffold12331-size1091|m.82768	scaffold12331-m.82768	1	1	1	1	1	1	putative ubiquitin-conjugating enzyme e2	0		0	0	NaN	NaN	1.38262e-05	NaN	NaN	1.83888e-05	not found	not found	PM only	PM only
scaffold8163-size1462|m.63427	scaffold8163-m.63427	1	1	1	1	1	1	response regulator	0		0	0	NaN	NaN	1.58283e-05	NaN	NaN	2.85832e-05	not found	not found	PM only	PM only
scaffold9958-size1283|m.72173	scaffold9958-m.72173	1	1	1	1	1	1	predicted protein	10		0	0	NaN	NaN	1.12225e-05	NaN	NaN	0.000126161	not found	not found	PM only	PM only
scaffold32877-size413|m.145456	scaffold32877-m.145456	1	1	1	1	1	1	---NA---	0		0	0	NaN	NaN	1.01336e-05	NaN	NaN	2.08819e-05	not found	not found	PM only	PM only
scaffold26367-size526|m.129176	scaffold26367-m.129176	1	1	1	1	1	1	predicted protein	0		0	0	NaN	NaN	1.6244e-05	NaN	NaN	1.01773e-05	not found	not found	PM only	PM only
scaffold9151-size1357|m.68328	scaffold9151-m.68328	1	1	1	1	1	1	GTP-binding protein	0		0	0	NaN	NaN	9.19488e-06	NaN	NaN	1.65202e-05	not found	not found	PM only	PM only
scaffold22170-size632|m.117295	scaffold22170-m.117295	1	1	1	1	1	1	carbonic anhydrase 2	0		0	0	NaN	NaN	8.72377e-06	NaN	NaN	2.11078e-05	not found	not found	PM only	PM only
scaffold18211-size767|m.104843	scaffold18211-m.104843	1	1	1	1	1	1	nuclear pore complex protein GP210 isoform X1	0		0	0	NaN	NaN	7.73084e-06	NaN	NaN	1.47563e-05	not found	not found	PM only	PM only
scaffold19817-size708|m.110078	scaffold19817-m.110078	1	1	1	1	1	1	50S ribosomal protein L20	0		0	0	NaN	NaN	6.82442e-06	NaN	NaN	1.02977e-05	not found	not found	PM only	PM only
scaffold24764-size562|m.124773	scaffold24764-m.124773	1	1	1	1	1	1	---NA---	2		0	0	NaN	NaN	8.37875e-06	NaN	NaN	1.89016e-05	not found	not found	PM only	PM only
scaffold2159-size2614|m.25425	scaffold2159-m.25425	1	1	1	1	1	1	Pyridine nucleotide-disulfide oxidoreductase domain-containing protein 2	0		0	0	NaN	NaN	6.41131e-06	NaN	NaN	9.97909e-06	not found	not found	PM only	PM only
scaffold7013-size1592|m.57349	scaffold7013-m.57349	1	1	1	1	1	1	hypothetical protein PBRA_008087	0		0	0	NaN	NaN	5.91935e-06	NaN	NaN	1.31826e-05	not found	not found	PM only	PM only
scaffold5141-size1848|m.46296	scaffold5141-m.46296	1	1	1	1	1	1	alanine aminotransferase 2	0		0	0	NaN	NaN	5.47189e-06	NaN	NaN	8.5416e-06	not found	not found	PM only	PM only
scaffold22397-size625|m.117964	scaffold22397-m.117964	1	1	1	1	1	1	---NA---	0		0	0	NaN	NaN	6.74674e-06	NaN	NaN	1.0536e-05	not found	not found	PM only	PM only
scaffold2026-size2688|m.24329	scaffold2026-m.24329	1	1	1	1	1	1	anoctamin-like protein	8		0	0	NaN	NaN	9.13796e-06	NaN	NaN	9.0935e-06	not found	not found	PM only	PM only
scaffold5478-size1802|m.48379	scaffold5478-m.48379	1	1	1	1	1	1	transmembrane protein 135-like	0		0	0	NaN	NaN	5.04404e-06	NaN	NaN	1.86201e-05	not found	not found	PM only	PM only
scaffold164-size6283|m.4155	scaffold164-m.4155	1	1	1	1	1	1	myosin	0		0	0	NaN	NaN	7.63837e-06	NaN	NaN	2.13697e-05	not found	not found	PM only	PM only
scaffold5542-size1793|m.48784	scaffold5542-m.48784	1	1	1	1	1	1	auxilin-related protein 2-like	0		0	0	NaN	NaN	3.81121e-06	NaN	NaN	2.34947e-06	not found	not found	PM only	PM only
scaffold2933-size2325|m.31491	scaffold2933-m.31491	1	1	1	1	1	1	uncharacterized aarF domain-containing protein kinase 5 isoform X5	0		0	0	NaN	NaN	6.64537e-06	NaN	NaN	3.13797e-05	not found	not found	PM only	PM only
scaffold12984-size1045|m.85498	scaffold12984-m.85498	1	1	1	1	1	1	---NA---	0		0	0	NaN	NaN	4.94007e-06	NaN	NaN	1.07172e-05	not found	not found	PM only	PM only
scaffold6602-size1643|m.55086	scaffold6602-m.55086	1	1	1	1	1	1	stress-induced-phosphoprotein 1	0		0	0	NaN	NaN	3.75244e-06	NaN	NaN	1.46311e-05	not found	not found	PM only	PM only
scaffold6582-size1645|m.54966	scaffold6582-m.54966	1	1	1	1	1	1	coatomer subunit delta	0		0	0	NaN	NaN	4.16113e-06	NaN	NaN	1.45289e-05	not found	not found	PM only	PM only
scaffold7044-size1588|m.57536	scaffold7044-m.57536	1	1	1	1	1	1	Histone-lysine N-methyltransferase ASHR1	0		0	0	NaN	NaN	2.99434e-06	NaN	NaN	4.84161e-06	not found	not found	PM only	PM only
scaffold11885-size1124|m.80872	scaffold11885-m.80872	1	1	1	1	1	1	protein RER1A-like	4		0	0	NaN	NaN	6.26546e-06	NaN	NaN	1.99437e-05	not found	not found	PM only	PM only
scaffold10982-size1197|m.76927	scaffold10982-m.76927	1	1	1	1	1	1	F1F0 ATP synthase assembly protein Atp10	0		0	0	NaN	NaN	3.50793e-06	NaN	NaN	3.56544e-06	not found	not found	PM only	PM only
scaffold420-size4511|m.8154	scaffold420-m.8154	1	1	1	1	1	1	lysine-specific histone demethylase 1 homolog 3	0		0	0	NaN	NaN	5.63842e-06	NaN	NaN	3.17249e-06	not found	not found	PM only	PM only
scaffold33783-size400|m.147512	scaffold33783-m.147512	1	1	1	1	1	1	---NA---	0		0	0	NaN	NaN	5.39347e-05	NaN	NaN	0.00012154	not found	not found	PM only	PM only
scaffold18420-size759|m.105519	scaffold18420-m.105519	1	1	1	1	1	1	DNA-directed RNA polymerases I, II, and III subunit RPABC5	0		0	0	NaN	NaN	1.98877e-05	NaN	NaN	1.4143e-05	not found	not found	PM only	PM only
scaffold11602-size1148|m.79674	scaffold11602-m.79674	1	1	1	1	1	1	Cysteine--tRNA ligase	0		0	0	NaN	NaN	2.03808e-05	NaN	NaN	7.08912e-05	not found	not found	PM only	PM only
scaffold15264-size909|m.94364	scaffold15264-m.94364	1	1	1	1	1	1	Coatomer subunit zeta-2	0		0	0	NaN	NaN	2.11758e-05	NaN	NaN	2.3661e-05	not found	not found	PM only	PM only
scaffold12239-size1098|m.82392	scaffold12239-m.82392	1	1	1	1	1	1	hypothetical protein THRCLA_06336	1		0	0	NaN	NaN	1.55248e-05	NaN	NaN	3.10794e-05	not found	not found	PM only	PM only
scaffold4860-size1893|m.44570	scaffold4860-m.44570	1	1	1	1	1	1	predicted protein	10		0	0	NaN	NaN	1.68015e-05	NaN	NaN	1.91613e-05	not found	not found	PM only	PM only
scaffold15635-size889|m.95749	scaffold15635-m.95749	1	1	1	1	1	1	Proteasome subunit beta type-1	0		0	0	NaN	NaN	8.75964e-06	NaN	NaN	5.85241e-06	not found	not found	PM only	PM only
scaffold1016-size3414|m.15098	scaffold1016-m.15098	1	1	1	1	1	1	calcium-translocating P-type ATPase	9		0	0	NaN	NaN	7.38656e-06	NaN	NaN	8.88114e-06	not found	not found	PM only	PM only
scaffold8710-size1401|m.66196	scaffold8710-m.66196	1	1	1	1	1	1	Dipeptidase 1	1		0	0	NaN	NaN	1.52446e-05	NaN	NaN	1.02367e-05	not found	not found	PM only	PM only
scaffold3941-size2065|m.38588	scaffold3941-m.38588	1	1	1	1	1	1	MFS transporter	10		0	0	NaN	NaN	6.60475e-06	NaN	NaN	6.41107e-06	not found	not found	PM only	PM only
scaffold51456-size252|m.183679	scaffold51456-m.183679	1	1	1	1	1	1	---NA---	0		0	0	NaN	NaN	9.66849e-06	NaN	NaN	1.12105e-05	not found	not found	PM only	PM only
scaffold11261-size1176|m.78171	scaffold11261-m.78171	1	1	1	1	1	1	---NA---	4		0	0	NaN	NaN	1.29158e-05	NaN	NaN	1.65812e-05	not found	not found	PM only	PM only
scaffold5716-size1765|m.49839	scaffold5716-m.49839	1	1	1	1	1	1	cAMP-dependent protein kinase catalytic subunit, putative	0		0	0	NaN	NaN	7.90819e-06	NaN	NaN	2.11435e-05	not found	not found	PM only	PM only
scaffold38656-size346|m.158241	scaffold38656-m.158241	1	1	1	1	1	1	---NA---	2		0	0	NaN	NaN	1.04771e-05	NaN	NaN	1.03967e-05	not found	not found	PM only	PM only
scaffold3740-size2106|m.37249	scaffold3740-m.37249	1	1	1	1	1	1	ABC transporter	0		0	0	NaN	NaN	6.48084e-06	NaN	NaN	1.15099e-05	not found	not found	PM only	PM only
scaffold4316-size1991|m.41049	scaffold4316-m.41049	1	1	1	1	1	1	Fasciclin-domain-containing protein	1		0	0	NaN	NaN	6.71041e-06	NaN	NaN	1.10407e-05	not found	not found	PM only	PM only
scaffold22364-size626|m.117868	scaffold22364-m.117868	1	1	1	1	1	1	putative RPL43B-60S large subunit ribosomal protein	0		0	0	NaN	NaN	4.9779e-06	NaN	NaN	1.241e-05	not found	not found	PM only	PM only
scaffold5551-size1792|m.48845	scaffold5551-m.48845	1	1	1	1	1	1	coatomer subunit delta	0		0	0	NaN	NaN	1.24734e-05	NaN	NaN	1.1051e-05	not found	not found	PM only	PM only
scaffold10887-size1206|m.76493	scaffold10887-m.76493	1	1	1	1	1	1	actin bundling protein	0		0	0	NaN	NaN	7.29988e-06	NaN	NaN	2.63735e-05	not found	not found	PM only	PM only
scaffold3648-size2129|m.36611	scaffold3648-m.36611	1	1	1	1	1	1	guanylate-binding protein	0		0	0	NaN	NaN	8.77939e-06	NaN	NaN	1.02158e-05	not found	not found	PM only	PM only
scaffold4661-size1930|m.43287	scaffold4661-m.43287	1	1	1	1	1	1	adenosine kinase 2	0		0	0	NaN	NaN	8.49873e-06	NaN	NaN	1.17757e-05	not found	not found	PM only	PM only
scaffold11899-size1123|m.80931	scaffold11899-m.80931	1	1	1	1	1	1	thioredoxin	2		0	0	NaN	NaN	8.70219e-06	NaN	NaN	1.33645e-05	not found	not found	PM only	PM only
scaffold13127-size1036|m.86069	scaffold13127-m.86069	1	1	1	1	1	1	COMM domain-containing protein 5-like	0		0	0	NaN	NaN	1.82674e-06	NaN	NaN	4.60798e-06	not found	not found	PM only	PM only
scaffold64028-size183|m.206989	scaffold64028-m.206989	1	1	1	1	1	1	---NA---	0		0	0	NaN	NaN	6.72788e-06	NaN	NaN	3.18276e-05	not found	not found	PM only	PM only
scaffold22027-size636|m.116868	scaffold22027-m.116868	1	1	1	1	1	1	---NA---	0		0	0	NaN	NaN	6.34743e-06	NaN	NaN	1.33098e-05	not found	not found	PM only	PM only
scaffold7470-size1536|m.59833	scaffold7470-m.59833	1	1	1	1	1	1	putative mitochondrial prostaglandin f2-alpha synthase/D-arabinose dehydrogenase (PGFS)	1		0	0	NaN	NaN	3.31693e-06	NaN	NaN	2.49941e-05	not found	not found	PM only	PM only
scaffold5274-size1829|m.47133	scaffold5274-m.47133	1	1	1	1	1	1	homospermidine synthase	0		0	0	NaN	NaN	5.76182e-06	NaN	NaN	7.2268e-06	not found	not found	PM only	PM only
scaffold25134-size553|m.125803	scaffold25134-m.125803	1	1	1	1	1	1	---NA---	0		0	0	NaN	NaN	5.39852e-06	NaN	NaN	5.49669e-05	not found	not found	PM only	PM only
scaffold28399-size485|m.134502	scaffold28399-m.134502	1	1	1	1	1	1	---NA---	0		0	0	NaN	NaN	5.01762e-06	NaN	NaN	4.91647e-05	not found	not found	PM only	PM only
scaffold2003-size2704|m.24140	scaffold2003-m.24140	1	1	1	1	1	1	mitochondrial escape protein 2	1		0	0	NaN	NaN	4.53716e-06	NaN	NaN	9.85516e-06	not found	not found	PM only	PM only
scaffold34488-size391|m.149099	scaffold34488-m.149099	1	1	1	1	1	1	---NA---	0		0	0	NaN	NaN	4.52693e-06	NaN	NaN	1.70772e-05	not found	not found	PM only	PM only
scaffold207-size5727|m.4910	scaffold207-m.4910	1	1	1	1	1	1	beta and beta-prime subunits of DNA dependent RNA-polymerase	0		0	0	NaN	NaN	2.91867e-06	NaN	NaN	3.91944e-06	not found	not found	PM only	PM only
scaffold429-size4472|m.8259	scaffold429-m.8259	1	1	1	1	1	1	ABC transporter ATP-binding protein/permease	12		0	0	NaN	NaN	2.01963e-06	NaN	NaN	2.08141e-05	not found	not found	PM only	PM only
scaffold15981-size872|m.96962	scaffold15981-m.96962	1	1	1	1	1	1	hypothetical protein EMIHUDRAFT_432817	0		0	0	NaN	NaN	1.93466e-06	NaN	NaN	3.35443e-05	not found	not found	PM only	PM only
scaffold14930-size925|m.93158	scaffold14930-m.93158	1	1	1	1	1	1	hypothetical protein K493DRAFT_320704	1		0	0	NaN	NaN	1.07005e-05	NaN	NaN	6.74512e-06	not found	not found	PM only	PM only
scaffold205-size5745|m.4870	scaffold205-m.4870	1	1	1	1	1	1	intron-binding protein aquarius	0		0	0	NaN	NaN	2.30267e-06	NaN	NaN	5.88083e-06	not found	not found	PM only	PM only
scaffold17704-size788|m.103071	scaffold17704-m.103071	1	1	1	1	1	1	ubiquitin-conjugating enzyme E2-16 kDa	0		0	0	NaN	NaN	2.6618e-06	NaN	NaN	1.81323e-05	not found	not found	PM only	PM only
scaffold1841-size2796|m.22759	scaffold1841-m.22759	5	2	5	2	5	2	actinin-like protein	0		0	0	NaN	NaN	0.000185295	NaN	NaN	0.000207162	not found	not found	PM only	PM only
scaffold5819-size1749|m.50472	scaffold5819-m.50472	5	2	5	2	5	2	decarboxylating NADP(+)-dependent phosphogluconate dehydrogenase	0		0	0	NaN	NaN	9.50118e-05	NaN	NaN	2.91599e-05	not found	not found	PM only	PM only
scaffold10193-size1262|m.73297	scaffold10193-m.73297	5	2	5	2	5	2	cytochrome c551	0		0	0	NaN	NaN	0.000113818	NaN	NaN	0.000158829	not found	not found	PM only	PM only
scaffold2261-size2564|m.26294	scaffold2261-m.26294	5	2	5	2	5	2	phosphoribosylglycinamide synthetase	0		0	0	NaN	NaN	4.55562e-05	NaN	NaN	4.39051e-05	not found	not found	PM only	PM only
scaffold8274-size1450|m.64019	scaffold8274-m.64019	5	2	5	1	4	1	bifunctional polynucleotide phosphatase/kinase-like	0		0	0	NaN	NaN	4.29495e-05	NaN	NaN	2.79704e-05	not found	not found	PM only	PM only
scaffold26845-size516|m.130476	scaffold26845-m.130476	4	2	3	1	3	1	histone H3	0		0	0	NaN	NaN	0.0120968	NaN	NaN	4.68658e-05	not found	not found	PM only	PM only
scaffold15087-size918|m.93723	scaffold15087-m.93723	4	2	4	2	4	2	MAPEG family protein	4		0	0	NaN	NaN	0.000299146	NaN	NaN	0.000361962	not found	not found	PM only	PM only
scaffold15126-size916|m.93875	scaffold15126-m.93875	4	2	4	2	4	2	---NA---	1		0	0	NaN	NaN	0.000112334	NaN	NaN	0.000117249	not found	not found	PM only	PM only
scaffold7039-size1588|m.57504	scaffold7039-m.57504	4	2	4	2	4	2	---NA---	1		0	0	NaN	NaN	0.000215013	NaN	NaN	0.000102441	not found	not found	PM only	PM only
scaffold21168-size662|m.114277	scaffold21168-m.114277	4	2	4	2	4	2	universal stress protein	0		0	0	NaN	NaN	9.70257e-05	NaN	NaN	4.85386e-05	not found	not found	PM only	PM only
scaffold16963-size821|m.100488	scaffold16963-m.100488	4	2	4	2	4	2	---NA---	0		0	0	NaN	NaN	0.000106439	NaN	NaN	5.4031e-05	not found	not found	PM only	PM only
scaffold25223-size551|m.126049	scaffold25223-m.126049	4	2	4	2	4	2	---NA---	2		0	0	NaN	NaN	0.000520805	NaN	NaN	0.00142028	not found	not found	PM only	PM only
scaffold10614-size1228|m.75263	scaffold10614-m.75263	4	2	4	2	4	2	trans-aconitate 2-methyltransferase	0		0	0	NaN	NaN	6.55828e-05	NaN	NaN	1.34519e-05	not found	not found	PM only	PM only
scaffold1550-size2978|m.20170	scaffold1550-m.20170	4	2	4	2	4	2	predicted protein	0		0	0	NaN	NaN	4.31259e-05	NaN	NaN	8.13286e-06	not found	not found	PM only	PM only
scaffold16531-size842|m.98945	scaffold16531-m.98945	4	2	4	2	4	2	60S ribosomal protein L21-A	0		0	0	NaN	NaN	0.000146984	NaN	NaN	5.31002e-05	not found	not found	PM only	PM only
scaffold16192-size859|m.97757	scaffold16192-m.97757	4	2	4	2	4	2	hypothetical protein EHI_164480	0		0	0	NaN	NaN	8.08783e-05	NaN	NaN	0.000151963	not found	not found	PM only	PM only
scaffold1379-size3096|m.18583	scaffold1379-m.18583	4	2	4	2	4	2	structural maintenance of chromosomes protein 1	0		0	0	NaN	NaN	3.00355e-05	NaN	NaN	1.79667e-05	not found	not found	PM only	PM only
scaffold4215-size2008|m.40437	scaffold4215-m.40437	3	2	3	2	3	2	phosphoribosylformylglycinamidine cyclo-ligase	1		0	0	NaN	NaN	0.000113693	NaN	NaN	4.96233e-05	not found	not found	PM only	PM only
scaffold5367-size1816|m.47725	scaffold5367-m.47725	3	2	3	2	3	2	Bromodomain containing protein	0		0	0	NaN	NaN	7.3075e-05	NaN	NaN	1.59691e-05	not found	not found	PM only	PM only
scaffold20472-size685|m.112116	scaffold20472-m.112116	3	2	3	2	3	2	light induced protein like protein	0		0	0	NaN	NaN	9.69778e-05	NaN	NaN	8.81335e-05	not found	not found	PM only	PM only
scaffold4980-size1871|m.45320	scaffold4980-m.45320	3	2	3	2	3	2	PCI-domain-containing protein	0		0	0	NaN	NaN	5.39933e-05	NaN	NaN	1.78791e-05	not found	not found	PM only	PM only
scaffold12293-size1094|m.82604	scaffold12293-m.82604	3	2	3	2	3	2	---NA---	0		0	0	NaN	NaN	3.17942e-05	NaN	NaN	1.98402e-05	not found	not found	PM only	PM only
scaffold19263-size729|m.108308	scaffold19263-m.108308	3	2	3	2	3	2	40S ribosomal protein S25	0		0	0	NaN	NaN	1.75081e-05	NaN	NaN	4.30774e-05	not found	not found	PM only	PM only
scaffold14173-size969|m.90194	scaffold14173-m.90194	3	2	3	2	3	2	predicted protein	0		0	0	NaN	NaN	9.17353e-05	NaN	NaN	0.000109949	not found	not found	PM only	PM only
scaffold7994-size1480|m.62564	scaffold7994-m.62564	3	2	3	2	3	2	CMGC/MAPK protein kinase	0		0	0	NaN	NaN	4.45905e-05	NaN	NaN	3.64758e-05	not found	not found	PM only	PM only
scaffold17468-size799|m.102237	scaffold17468-m.102237	3	2	3	2	3	2	60S ribosomal protein L24, putative	0		0	0	NaN	NaN	3.19264e-05	NaN	NaN	8.88843e-05	not found	not found	PM only	PM only
scaffold12706-size1063|m.84377	scaffold12706-m.84377	3	2	3	2	3	2	Acyl-CoA-binding domain-containing protein 2	1		0	0	NaN	NaN	4.28995e-05	NaN	NaN	2.65653e-05	not found	not found	PM only	PM only
scaffold18112-size772|m.104498	scaffold18112-m.104498	3	2	3	2	3	2	---NA---	1		0	0	NaN	NaN	3.49558e-05	NaN	NaN	1.04318e-05	not found	not found	PM only	PM only
scaffold11287-size1175|m.78286	scaffold11287-m.78286	3	2	3	2	3	2	---NA---	0		0	0	NaN	NaN	3.4078e-05	NaN	NaN	4.62168e-05	not found	not found	PM only	PM only
scaffold1530-size2998|m.19989	scaffold1530-m.19989	3	2	3	2	3	2	LETM1 and EF-hand domain-containing protein 1, mitochondrial	1		0	0	NaN	NaN	2.06699e-05	NaN	NaN	7.5141e-06	not found	not found	PM only	PM only
scaffold16796-size829|m.99914	scaffold16796-m.99914	3	2	3	2	3	2	ER membrane protein complex subunit 7 homolog	1		0	0	NaN	NaN	1.35811e-05	NaN	NaN	3.74261e-05	not found	not found	PM only	PM only
scaffold5483-size1801|m.48408	scaffold5483-m.48408	3	2	3	2	3	2	YqgE/AlgH family protein	0		0	0	NaN	NaN	2.52984e-05	NaN	NaN	2.59854e-05	not found	not found	PM only	PM only
scaffold2633-size2414|m.29228	scaffold2633-m.29228	3	2	3	2	3	2	6-phosphofructo-2-kinase/fructose-2,6-biphosphatase, putative	0		0	0	NaN	NaN	1.92085e-05	NaN	NaN	9.69224e-06	not found	not found	PM only	PM only
scaffold145-size6550|m.3794	scaffold145-m.3794	3	2	3	2	3	2	myosin heavy chain 95F isoform X1	0		0	0	NaN	NaN	1.32458e-05	NaN	NaN	9.24899e-06	not found	not found	PM only	PM only
scaffold16740-size832|m.99708	scaffold16740-m.99708	3	2	3	2	3	2	ferritin	0		0	0	NaN	NaN	1.48215e-05	NaN	NaN	6.30057e-05	not found	not found	PM only	PM only
scaffold7450-size1538|m.59709	scaffold7450-m.59709	3	2	3	2	2	2	sodium/hydrogen exchanger 3	5		0	0	NaN	NaN	1.17531e-05	NaN	NaN	4.08952e-05	not found	not found	PM only	PM only
scaffold7510-size1533|m.60054	scaffold7510-m.60054	3	2	3	2	3	2	hypothetical protein	0		0	0	NaN	NaN	0.000108576	NaN	NaN	7.4713e-05	not found	not found	PM only	PM only
scaffold25583-size543|m.127028	scaffold25583-m.127028	2	2	2	2	2	2	probable NADH dehydrogenase [ubiquinone] 1 alpha subcomplex subunit 12	0		0	0	NaN	NaN	5.86826e-05	NaN	NaN	7.44147e-05	not found	not found	PM only	PM only
scaffold17390-size803|m.101958	scaffold17390-m.101958	2	2	2	2	2	2	60S ribosomal protein L17	0		0	0	NaN	NaN	0.000299331	NaN	NaN	8.78112e-05	not found	not found	PM only	PM only
scaffold14041-size978|m.89674	scaffold14041-m.89674	2	2	2	2	2	2	Putative NADH dehydrogenase (Ubiquinone) 1 beta subcomplex 9	0		0	0	NaN	NaN	0.000190345	NaN	NaN	0.00058509	not found	not found	PM only	PM only
scaffold19654-size714|m.109561	scaffold19654-m.109561	2	2	2	2	2	2	ribosomal protein RPS17	0		0	0	NaN	NaN	0.000150625	NaN	NaN	0.000127498	not found	not found	PM only	PM only
scaffold15948-size873|m.96845	scaffold15948-m.96845	2	2	2	2	2	2	---NA---	0		0	0	NaN	NaN	7.90017e-05	NaN	NaN	0.000122021	not found	not found	PM only	PM only
scaffold23905-size583|m.122348	scaffold23905-m.122348	2	2	2	2	2	2	30S ribosomal protein S21e	0		0	0	NaN	NaN	6.79178e-05	NaN	NaN	9.57186e-05	not found	not found	PM only	PM only
scaffold5691-size1770|m.49673	scaffold5691-m.49673	2	2	2	2	2	2	NADH-ubiquinone oxidoreductase subunit, mitochondrial	0		0	0	NaN	NaN	0.000156412	NaN	NaN	0.000104076	not found	not found	PM only	PM only
scaffold9426-size1331|m.69671	scaffold9426-m.69671	2	2	2	2	2	2	enoyl-CoA hydratase	0		0	0	NaN	NaN	4.70319e-05	NaN	NaN	3.25942e-05	not found	not found	PM only	PM only
scaffold3250-size2229|m.33802	scaffold3250-m.33802	2	2	2	2	2	2	cold-shock protein	0		0	0	NaN	NaN	4.81024e-05	NaN	NaN	8.14738e-05	not found	not found	PM only	PM only
scaffold7840-size1498|m.61793	scaffold7840-m.61793	2	2	2	2	2	2	ADF-like domain-containing protein	0		0	0	NaN	NaN	4.02447e-05	NaN	NaN	2.08317e-05	not found	not found	PM only	PM only
scaffold8748-size1397|m.66372	scaffold8748-m.66372	2	2	2	2	2	2	CD82 antigen-like	4		0	0	NaN	NaN	3.44299e-05	NaN	NaN	9.40185e-05	not found	not found	PM only	PM only
scaffold4852-size1894|m.44514	scaffold4852-m.44514	2	2	2	2	2	2	BTB/POZ domain-containing protein 1-like	0		0	0	NaN	NaN	1.73268e-05	NaN	NaN	1.46818e-05	not found	not found	PM only	PM only
scaffold6909-size1605|m.56778	scaffold6909-m.56778	2	2	2	2	2	2	guanine nucleotide-binding protein G(i) subunit alpha isoform X2	0		0	0	NaN	NaN	6.02902e-06	NaN	NaN	1.80954e-05	not found	not found	PM only	PM only
scaffold9140-size1357|m.68273	scaffold9140-m.68273	2	2	2	2	2	2	60S ribosomal protein L27	0		0	0	NaN	NaN	0.00017409	NaN	NaN	0.000105674	not found	not found	PM only	PM only
scaffold2539-size2451|m.28524	scaffold2539-m.28524	2	2	2	2	2	2	choline transporter-like protein 5	9		0	0	NaN	NaN	8.50398e-05	NaN	NaN	0.000107341	not found	not found	PM only	PM only
scaffold22716-size616|m.118896	scaffold22716-m.118896	2	2	2	2	2	2	60S ribosomal protein L30	0		0	0	NaN	NaN	5.73377e-05	NaN	NaN	8.32372e-05	not found	not found	PM only	PM only
scaffold4095-size2032|m.39637	scaffold4095-m.39637	2	2	2	2	2	2	core histone macro-H2A.1 isoform X2	0		0	0	NaN	NaN	2.42127e-05	NaN	NaN	3.08816e-05	not found	not found	PM only	PM only
scaffold2552-size2446|m.28611	scaffold2552-m.28611	2	2	2	2	2	2	CHAT domain-containing protein	0		0	0	NaN	NaN	2.33881e-05	NaN	NaN	1.71659e-05	not found	not found	PM only	PM only
scaffold3649-size2129|m.36617	scaffold3649-m.36617	2	2	2	2	2	2	mbre tpr repeat protein	0		0	0	NaN	NaN	2.11917e-05	NaN	NaN	2.02279e-05	not found	not found	PM only	PM only
scaffold12128-size1108|m.81928	scaffold12128-m.81928	2	2	2	2	2	2	syntaxin, putative	1		0	0	NaN	NaN	1.9805e-05	NaN	NaN	5.7133e-05	not found	not found	PM only	PM only
scaffold8500-size1424|m.65161	scaffold8500-m.65161	2	2	2	2	2	2	actin-related protein 2/3 complex subunit 2	0		0	0	NaN	NaN	1.9267e-05	NaN	NaN	2.34753e-05	not found	not found	PM only	PM only
scaffold3142-size2268|m.33034	scaffold3142-m.33034	2	2	2	2	2	2	---NA---	7		0	0	NaN	NaN	1.34511e-05	NaN	NaN	4.83109e-05	not found	not found	PM only	PM only
scaffold3369-size2196|m.34635	scaffold3369-m.34635	2	2	2	2	2	2	AGC/GRK/BARK protein kinase	0		0	0	NaN	NaN	1.26936e-05	NaN	NaN	1.01882e-05	not found	not found	PM only	PM only
scaffold16486-size844|m.98810	scaffold16486-m.98810	2	2	2	2	2	2	---NA---	0		0	0	NaN	NaN	1.05407e-05	NaN	NaN	1.61733e-05	not found	not found	PM only	PM only
scaffold7095-size1582|m.57808	scaffold7095-m.57808	2	2	2	2	2	2	electron transfer flavoprotein subunit alpha, mitochondrial	0		0	0	NaN	NaN	6.72754e-06	NaN	NaN	9.67949e-06	not found	not found	PM only	PM only
scaffold35706-size377|m.151816	scaffold35706-m.151816	2	2	2	2	2	1	peroxisomal biogenesis factor	0		0	0	NaN	NaN	0.000217057	NaN	NaN	0.00016469	not found	not found	PM only	PM only
scaffold10722-size1218|m.75740	scaffold10722-m.75740	2	2	2	2	2	2	cytochrome b561	3		0	0	NaN	NaN	6.64599e-05	NaN	NaN	4.24205e-05	not found	not found	PM only	PM only
scaffold7047-size1588|m.57546	scaffold7047-m.57546	2	2	2	2	2	2	---NA---	0		0	0	NaN	NaN	3.07783e-05	NaN	NaN	3.18799e-05	not found	not found	PM only	PM only
scaffold3102-size2278|m.32748	scaffold3102-m.32748	2	2	2	2	2	2	Serine palmitoyltransferase 1	0		0	0	NaN	NaN	2.61434e-05	NaN	NaN	6.18735e-05	not found	not found	PM only	PM only
scaffold7906-size1491|m.62115	scaffold7906-m.62115	2	2	2	2	2	2	---NA---	0		0	0	NaN	NaN	2.0295e-05	NaN	NaN	1.77862e-05	not found	not found	PM only	PM only
scaffold8175-size1460|m.63487	scaffold8175-m.63487	2	2	2	2	2	2	syntaxin-like protein	1		0	0	NaN	NaN	1.72057e-05	NaN	NaN	4.40286e-05	not found	not found	PM only	PM only
scaffold5171-size1844|m.46498	scaffold5171-m.46498	2	2	2	2	2	2	isocitrate dehydrogenase	0		0	0	NaN	NaN	1.37949e-05	NaN	NaN	3.37105e-05	not found	not found	PM only	PM only
scaffold7174-size1572|m.58243	scaffold7174-m.58243	2	2	2	2	2	2	pyrrolidone-carboxylate peptidase	1		0	0	NaN	NaN	1.22647e-05	NaN	NaN	3.59113e-05	not found	not found	PM only	PM only
scaffold19993-size701|m.110649	scaffold19993-m.110649	2	2	2	2	2	2	rhodanese-like domain-containing protein	1		0	0	NaN	NaN	1.24968e-05	NaN	NaN	8.62071e-05	not found	not found	PM only	PM only
scaffold3178-size2255|m.33278	scaffold3178-m.33278	2	2	2	2	2	2	---NA---	0		0	0	NaN	NaN	1.02686e-05	NaN	NaN	4.04899e-05	not found	not found	PM only	PM only
scaffold12024-size1114|m.81467	scaffold12024-m.81467	2	2	2	2	2	2	small nuclear ribonucleoprotein-associated protein B'-like	0		0	0	NaN	NaN	5.89575e-06	NaN	NaN	2.13697e-05	not found	not found	PM only	PM only
scaffold19639-size714|m.109508	scaffold19639-m.109508	2	2	2	2	2	2	proteasome subunit alpha type-7	0		0	0	NaN	NaN	7.07411e-06	NaN	NaN	1.81523e-05	not found	not found	PM only	PM only
scaffold20304-size691|m.111620	scaffold20304-m.111620	2	2	2	2	2	2	mitochondrial fission process protein 1	0		0	0	NaN	NaN	9.92402e-05	NaN	NaN	2.7301e-05	not found	not found	PM only	PM only
scaffold3717-size2112|m.37080	scaffold3717-m.37080	2	2	2	2	2	2	ankyrin repeat protein	0		0	0	NaN	NaN	4.5382e-05	NaN	NaN	5.16663e-05	not found	not found	PM only	PM only
scaffold1852-size2790|m.22842	scaffold1852-m.22842	2	2	2	2	2	2	aldo/keto reductase	0		0	0	NaN	NaN	3.37706e-05	NaN	NaN	8.80363e-06	not found	not found	PM only	PM only
scaffold14829-size931|m.92763	scaffold14829-m.92763	2	2	1	1	1	1	differentiation regulator	0		0	0	NaN	NaN	2.98356e-05	NaN	NaN	8.3723e-06	not found	not found	PM only	PM only
scaffold6230-size1695|m.52920	scaffold6230-m.52920	2	2	2	2	2	2	hydroxymethylbilane synthase	0		0	0	NaN	NaN	2.35514e-05	NaN	NaN	1.88536e-05	not found	not found	PM only	PM only
scaffold11006-size1196|m.77016	scaffold11006-m.77016	2	2	2	2	2	2	NADH--cytochrome b5 reductase 1	1		0	0	NaN	NaN	4.03819e-05	NaN	NaN	3.07621e-05	not found	not found	PM only	PM only
scaffold3997-size2054|m.38973	scaffold3997-m.38973	2	2	2	2	2	2	DEAD/DEAH box helicase domain containing protein	0		0	0	NaN	NaN	1.95506e-05	NaN	NaN	9.78057e-06	not found	not found	PM only	PM only
scaffold3317-size2211|m.34256	scaffold3317-m.34256	2	2	2	2	2	2	predicted protein	1		0	0	NaN	NaN	1.56399e-05	NaN	NaN	2.50573e-05	not found	not found	PM only	PM only
scaffold15771-size882|m.96241	scaffold15771-m.96241	2	2	2	2	2	2	ATP:cob(I)alamin adenosyltransferase	0		0	0	NaN	NaN	1.28944e-05	NaN	NaN	1.57498e-05	not found	not found	PM only	PM only
scaffold2859-size2344|m.30929	scaffold2859-m.30929	2	2	2	2	2	2	RNA-binding protein 1-like	0		0	0	NaN	NaN	1.52312e-05	NaN	NaN	2.20719e-05	not found	not found	PM only	PM only
scaffold3765-size2103|m.37418	scaffold3765-m.37418	2	2	2	2	2	2	protein NUCLEAR FUSION DEFECTIVE 4-like	14		0	0	NaN	NaN	1.16505e-05	NaN	NaN	2.89815e-05	not found	not found	PM only	PM only
scaffold446-size4436|m.8455	scaffold446-m.8455	2	2	2	2	2	2	AAA family ATPase	0		0	0	NaN	NaN	1.16243e-05	NaN	NaN	9.27966e-06	not found	not found	PM only	PM only
scaffold339-size4922|m.7000	scaffold339-m.7000	2	2	2	2	2	2	kelch domain-containing protein 3 isoform X1	3		0	0	NaN	NaN	1.05863e-05	NaN	NaN	2.50223e-05	not found	not found	PM only	PM only
scaffold405-size4566|m.7930	scaffold405-m.7930	2	2	2	1	2	1	predicted protein	0		0	0	NaN	NaN	1.2284e-05	NaN	NaN	1.13915e-05	not found	not found	PM only	PM only
scaffold1004-size3423|m.14955	scaffold1004-m.14955	2	2	2	2	2	2	Regulator of V-ATPase in vacuolar membrane protein 1	0		0	0	NaN	NaN	7.88074e-06	NaN	NaN	4.79641e-06	not found	not found	PM only	PM only
scaffold2061-size2672|m.24584	scaffold2061-m.24584	2	2	2	2	2	2	hypothetical protein PBRA_005503	0		0	0	NaN	NaN	4.61659e-06	NaN	NaN	1.7774e-05	not found	not found	PM only	PM only
scaffold2329-size2533|m.26838	scaffold2329-m.26838	2	2	2	2	2	2	UBA domain-containing protein 7	0		0	0	NaN	NaN	2.59528e-05	NaN	NaN	2.48376e-05	not found	not found	PM only	PM only
scaffold9278-size1344|m.68935	scaffold9278-m.68935	2	2	2	2	2	2	peptidase S8	0		0	0	NaN	NaN	2.00802e-05	NaN	NaN	3.91701e-05	not found	not found	PM only	PM only
scaffold906-size3525|m.13918	scaffold906-m.13918	2	2	2	2	2	2	ABC transporter B family member 25-like	9		0	0	NaN	NaN	2.22054e-05	NaN	NaN	2.73647e-05	not found	not found	PM only	PM only
scaffold8005-size1479|m.62628	scaffold8005-m.62628	2	2	2	2	2	2	phosphoribosylaminoimidazole-succinocarboxamide synthase	0		0	0	NaN	NaN	1.72903e-05	NaN	NaN	2.303e-05	not found	not found	PM only	PM only
scaffold3856-size2081|m.38021	scaffold3856-m.38021	2	2	2	2	2	2	peptidase putative	0		0	0	NaN	NaN	2.94315e-05	NaN	NaN	7.78934e-06	not found	not found	PM only	PM only
scaffold9341-size1338|m.69267	scaffold9341-m.69267	2	2	2	2	2	2	endoplasmic reticulum-Golgi intermediate compartment protein 3	2		0	0	NaN	NaN	1.52097e-05	NaN	NaN	1.85947e-05	not found	not found	PM only	PM only
scaffold20351-size689|m.111754	scaffold20351-m.111754	2	2	2	2	2	2	peptidyl-prolyl cis-trans isomerase 3	0		0	0	NaN	NaN	1.29912e-05	NaN	NaN	2.45964e-05	not found	not found	PM only	PM only
scaffold13750-size997|m.88556	scaffold13750-m.88556	2	2	2	1	1	1	PfaD family polyunsaturated fatty acid/polyketide biosynthesis protein	0		0	0	NaN	NaN	1.38946e-05	NaN	NaN	2.7686e-05	not found	not found	PM only	PM only
scaffold15061-size919|m.93630	scaffold15061-m.93630	2	2	2	2	2	2	adenylate kinase	0		0	0	NaN	NaN	1.20529e-05	NaN	NaN	1.84328e-05	not found	not found	PM only	PM only
scaffold5448-size1805|m.48203	scaffold5448-m.48203	2	2	2	2	2	2	CAMK protein kinase	0		0	0	NaN	NaN	3.78707e-05	NaN	NaN	1.68914e-05	not found	not found	PM only	PM only
scaffold5234-size1835|m.46894	scaffold5234-m.46894	2	2	2	2	2	2	RAN GTPase-activating protein 2-like	0		0	0	NaN	NaN	8.7832e-06	NaN	NaN	1.40299e-05	not found	not found	PM only	PM only
scaffold23446-size595|m.121046	scaffold23446-m.121046	2	2	2	2	2	2	---NA---	0		0	0	NaN	NaN	8.53367e-06	NaN	NaN	2.00802e-05	not found	not found	PM only	PM only
scaffold3556-size2149|m.35943	scaffold3556-m.35943	2	2	2	2	2	2	F0F1 ATP synthase subunit beta	0		0	0	NaN	NaN	4.28775e-06	NaN	NaN	2.39828e-05	not found	not found	PM only	PM only
scaffold1413-size3074|m.18897	scaffold1413-m.18897	2	2	2	2	2	2	disheveled-associated activator of morphogenesis 2 isoform X2	0		0	0	NaN	NaN	4.92511e-06	NaN	NaN	3.21908e-05	not found	not found	PM only	PM only
scaffold3877-size2077|m.38162	scaffold3877-m.38162	2	2	2	2	2	2	FabG domain-containing protein	0		0	0	NaN	NaN	2.91405e-06	NaN	NaN	1.84095e-05	not found	not found	PM only	PM only
scaffold5022-size1865|m.45570	scaffold5022-m.45570	2	2	2	2	2	2	myoferlin-like protein	0		0	0	NaN	NaN	1.40517e-05	NaN	NaN	1.72016e-05	not found	not found	PM only	PM only
scaffold12640-size1067|m.84100	scaffold12640-m.84100	1	2	1	2	1	2	monothiol glutaredoxin-S17	0		0	0	NaN	NaN	7.29501e-05	NaN	NaN	0.000150258	not found	not found	PM only	PM only
scaffold12514-size1077|m.83561	scaffold12514-m.83561	1	2	1	2	1	2	endoplasmic reticulum resident protein 29	0		0	0	NaN	NaN	7.94458e-06	NaN	NaN	1.31861e-05	not found	not found	PM only	PM only
scaffold5769-size1757|m.50186	scaffold5769-m.50186	1	2	1	2	1	2	26S proteasome non-ATPase regulatory subunit 13	0		0	0	NaN	NaN	1.77289e-05	NaN	NaN	1.90436e-05	not found	not found	PM only	PM only
scaffold12289-size1095|m.82589	scaffold12289-m.82589	1	2	1	2	1	2	UMP-CMP kinase	0		0	0	NaN	NaN	1.42623e-05	NaN	NaN	2.95605e-05	not found	not found	PM only	PM only
scaffold8217-size1454|m.63714	scaffold8217-m.63714	1	2	1	2	1	2	---NA---	0		0	0	NaN	NaN	1.16918e-05	NaN	NaN	1.45388e-05	not found	not found	PM only	PM only
scaffold10809-size1212|m.76139	scaffold10809-m.76139	1	2	1	2	1	2	foot protein 2	0		0	0	NaN	NaN	1.00078e-05	NaN	NaN	1.28812e-05	not found	not found	PM only	PM only
scaffold3517-size2159|m.35670	scaffold3517-m.35670	1	2	1	2	1	2	---NA---	0		0	0	NaN	NaN	5.98728e-06	NaN	NaN	2.34428e-05	not found	not found	PM only	PM only
scaffold4165-size2014|m.40091	scaffold4165-m.40091	1	2	1	2	1	2	serine/threonine-protein kinase 38-like	0		0	0	NaN	NaN	4.07749e-06	NaN	NaN	1.37083e-05	not found	not found	PM only	PM only
scaffold11295-size1174|m.78318	scaffold11295-m.78318	1	2	1	2	1	2	sulfotransferase family protein	1		0	0	NaN	NaN	5.62892e-05	NaN	NaN	0.000129791	not found	not found	PM only	PM only
scaffold14206-size968|m.90336	scaffold14206-m.90336	1	2	1	2	1	2	Golgi apparatus membrane protein TVP15	3		0	0	NaN	NaN	4.75652e-05	NaN	NaN	9.34534e-05	not found	not found	PM only	PM only
scaffold383-size4678|m.7625	scaffold383-m.7625	1	2	1	2	1	2	polypyrimidine tract-binding protein 1-like isoform X5	0		0	0	NaN	NaN	4.24434e-05	NaN	NaN	4.1005e-05	not found	not found	PM only	PM only
scaffold12276-size1096|m.82538	scaffold12276-m.82538	1	2	1	2	1	2	vesicle transport through interaction with t-SNAREs homolog 1B-like	1		0	0	NaN	NaN	3.20194e-05	NaN	NaN	3.33929e-05	not found	not found	PM only	PM only
scaffold16653-size836|m.99391	scaffold16653-m.99391	1	2	1	2	1	2	ATP-dependent RNA helicase DBP2-A	0		0	0	NaN	NaN	2.84734e-05	NaN	NaN	4.87217e-05	not found	not found	PM only	PM only
scaffold10783-size1214|m.76019	scaffold10783-m.76019	1	2	1	2	1	2	---NA---	0		0	0	NaN	NaN	2.75622e-05	NaN	NaN	6.33419e-05	not found	not found	PM only	PM only
scaffold12178-size1104|m.82146	scaffold12178-m.82146	1	2	1	2	1	2	RNA-binding protein NOB1	0		0	0	NaN	NaN	1.8506e-05	NaN	NaN	3.96219e-05	not found	not found	PM only	PM only
scaffold5055-size1860|m.45778	scaffold5055-m.45778	1	2	1	2	1	2	---NA---	0		0	0	NaN	NaN	1.65467e-05	NaN	NaN	1.74315e-05	not found	not found	PM only	PM only
scaffold12791-size1057|m.84724	scaffold12791-m.84724	1	2	1	2	1	2	proteasome subunit alpha type 5	0		0	0	NaN	NaN	1.20616e-05	NaN	NaN	1.14739e-05	not found	not found	PM only	PM only
scaffold7865-size1495|m.61919	scaffold7865-m.61919	1	2	1	2	1	2	uncharacterized alpha-1,2-galactosyltransferase C1289.13c isoform X1	0		0	0	NaN	NaN	1.11378e-05	NaN	NaN	1.93885e-05	not found	not found	PM only	PM only
scaffold2869-size2342|m.30990	scaffold2869-m.30990	1	2	1	2	1	2	---NA---	2		0	0	NaN	NaN	1.05239e-05	NaN	NaN	4.00378e-05	not found	not found	PM only	PM only
scaffold9521-size1323|m.70103	scaffold9521-m.70103	1	2	1	2	1	2	anti-sigma factor	0		0	0	NaN	NaN	1.0466e-05	NaN	NaN	9.24829e-05	not found	not found	PM only	PM only
scaffold14259-size965|m.90542	scaffold14259-m.90542	1	2	1	2	1	2	proteasome subunit alpha type-3-like	0		0	0	NaN	NaN	6.64794e-06	NaN	NaN	2.40815e-05	not found	not found	PM only	PM only
scaffold687-size3853|m.11470	scaffold687-m.11470	1	2	1	2	1	2	thioredoxin-domain-containing protein	0		0	0	NaN	NaN	3.26268e-06	NaN	NaN	4.61349e-06	not found	not found	PM only	PM only
scaffold2257-size2565|m.26271	scaffold2257-m.26271	1	2	1	2	1	2	Transmembrane protein	1		0	0	NaN	NaN	5.45739e-06	NaN	NaN	7.025e-06	not found	not found	PM only	PM only
scaffold1029-size3399|m.15228	scaffold1029-m.15228	1	2	1	2	1	2	glycosyltransferase	1		0	0	NaN	NaN	4.24097e-05	NaN	NaN	2.08531e-05	not found	not found	PM only	PM only
scaffold195-size5880|m.4708	scaffold195-m.4708	1	2	1	2	1	2	---NA---	4		0	0	NaN	NaN	5.29687e-05	NaN	NaN	0.000148042	not found	not found	PM only	PM only
scaffold10650-size1225|m.75422	scaffold10650-m.75422	1	2	1	2	1	2	JmjC domain protein	1		0	0	NaN	NaN	3.36606e-05	NaN	NaN	1.43093e-05	not found	not found	PM only	PM only
scaffold5395-size1813|m.47887	scaffold5395-m.47887	1	2	1	2	1	2	peptidyl-prolyl cis-trans isomerase FKBP4	0		0	0	NaN	NaN	2.73827e-05	NaN	NaN	1.14872e-05	not found	not found	PM only	PM only
scaffold7157-size1574|m.58153	scaffold7157-m.58153	1	2	1	2	1	2	---NA---	1		0	0	NaN	NaN	2.7106e-05	NaN	NaN	1.26293e-05	not found	not found	PM only	PM only
scaffold4616-size1939|m.42998	scaffold4616-m.42998	1	2	1	2	1	2	---NA---	0		0	0	NaN	NaN	2.35739e-05	NaN	NaN	1.06874e-05	not found	not found	PM only	PM only
scaffold14970-size923|m.93294	scaffold14970-m.93294	1	2	1	2	1	2	predicted protein	1		0	0	NaN	NaN	1.91597e-05	NaN	NaN	1.35128e-05	not found	not found	PM only	PM only
scaffold11678-size1141|m.79999	scaffold11678-m.79999	1	2	1	2	1	2	glutathione S-transferase family protein	0		0	0	NaN	NaN	1.45754e-05	NaN	NaN	7.25753e-05	not found	not found	PM only	PM only
scaffold10217-size1261|m.73421	scaffold10217-m.73421	1	2	1	2	1	2	Repeat of uncharacterised function (DUF1079)	1		0	0	NaN	NaN	1.68777e-05	NaN	NaN	1.57395e-05	not found	not found	PM only	PM only
scaffold1717-size2866|m.21673	scaffold1717-m.21673	1	2	1	2	1	2	30S ribosomal protein S5	0		0	0	NaN	NaN	7.57389e-06	NaN	NaN	1.32113e-05	not found	not found	PM only	PM only
scaffold5774-size1756|m.50210	scaffold5774-m.50210	1	2	1	2	1	2	putative LOV domain-containing protein	0		0	0	NaN	NaN	7.62137e-06	NaN	NaN	1.91992e-05	not found	not found	PM only	PM only
scaffold4323-size1990|m.41091	scaffold4323-m.41091	1	2	1	2	1	2	short-chain dehydrogenase TIC 32, chloroplastic-like	0		0	0	NaN	NaN	1.00345e-05	NaN	NaN	1.01602e-05	not found	not found	PM only	PM only
scaffold11337-size1170|m.78510	scaffold11337-m.78510	1	2	1	2	1	2	formate transporter	6		0	0	NaN	NaN	9.19296e-06	NaN	NaN	2.60555e-05	not found	not found	PM only	PM only
scaffold3170-size2258|m.33230	scaffold3170-m.33230	1	2	1	2	1	2	mucoidy inhibitor MuiA family protein	0		0	0	NaN	NaN	7.37868e-06	NaN	NaN	1.62429e-05	not found	not found	PM only	PM only
scaffold577-size4095|m.10162	scaffold577-m.10162	1	2	1	2	1	2	Leucine-rich repeat-containing protein 1	0		0	0	NaN	NaN	1.0207e-05	NaN	NaN	8.03131e-06	not found	not found	PM only	PM only
scaffold8788-size1393|m.66584	scaffold8788-m.66584	1	2	1	2	1	2	beta-centractin	0		0	0	NaN	NaN	6.29651e-06	NaN	NaN	5.36785e-06	not found	not found	PM only	PM only
scaffold1310-size3149|m.17935	scaffold1310-m.17935	1	2	1	2	1	2	ubiquitin carboxyl-terminal hydrolase 9 isoform X1	0		0	0	NaN	NaN	1.0203e-05	NaN	NaN	2.21236e-05	not found	not found	PM only	PM only
scaffold436-size4459|m.8345	scaffold436-m.8345	1	2	1	2	1	2	WD repeat-containing protein 19 isoform X1	0		0	0	NaN	NaN	4.66988e-06	NaN	NaN	1.7458e-05	not found	not found	PM only	PM only
scaffold15306-size906|m.94521	scaffold15306-m.94521	1	2	1	2	1	2	poly(adp-ribose) polymerase and dna-ligase zn-finger region domain-containing protein	0		0	0	NaN	NaN	8.196e-06	NaN	NaN	4.86231e-05	not found	not found	PM only	PM only
scaffold251-size5340|m.5655	scaffold251-m.5655	1	2	1	2	1	2	guanylate cyclase	0		0	0	NaN	NaN	5.60705e-06	NaN	NaN	9.87556e-06	not found	not found	PM only	PM only
scaffold2807-size2358|m.30535	scaffold2807-m.30535	1	2	1	2	1	2	shikimate O-hydroxycinnamoyltransferase	0		0	0	NaN	NaN	7.53401e-06	NaN	NaN	1.50829e-05	not found	not found	PM only	PM only
scaffold11862-size1126|m.80768	scaffold11862-m.80768	1	2	1	2	1	2	mitochondrial 18 KDa protein-domain-containing protein	0		0	0	NaN	NaN	4.97955e-05	NaN	NaN	2.91527e-05	not found	not found	PM only	PM only
scaffold3478-size2170|m.35414	scaffold3478-m.35414	1	2	1	2	1	2	CoA-disulfide reductase	0		0	0	NaN	NaN	8.89356e-06	NaN	NaN	5.1654e-05	not found	not found	PM only	PM only
scaffold7117-size1579|m.57924	scaffold7117-m.57924	1	2	1	2	1	2	26S proteasome non-ATPase regulatory subunit 6 homolog	0		0	0	NaN	NaN	1.09461e-05	NaN	NaN	5.39192e-05	not found	not found	PM only	PM only
scaffold430-size4470|m.8276	scaffold430-m.8276	1	2	1	2	1	2	rRNA biogenesis protein RRP5	0		0	0	NaN	NaN	7.51143e-06	NaN	NaN	4.74382e-06	not found	not found	PM only	PM only
scaffold5640-size1778|m.49357	scaffold5640-m.49357	1	2	1	2	1	2	S-adenosylmethionine synthetase	0		0	0	NaN	NaN	1.48812e-05	NaN	NaN	4.34321e-05	not found	not found	PM only	PM only
scaffold2112-size2644|m.25043	scaffold2112-m.25043	1	2	1	2	1	2	vacuolar protein sorting-associated protein 51 homolog	0		0	0	NaN	NaN	1.42274e-05	NaN	NaN	1.87252e-05	not found	not found	PM only	PM only
scaffold591-size4071|m.10344	scaffold591-m.10344	1	2	1	2	1	2	Roco2, Roco family protein	0		0	0	NaN	NaN	9.361e-06	NaN	NaN	1.38607e-05	not found	not found	PM only	PM only
scaffold11428-size1161|m.78905	scaffold11428-m.78905	1	2	1	2	1	2	---NA---	0		0	0	NaN	NaN	5.80601e-06	NaN	NaN	3.92559e-05	not found	not found	PM only	PM only
scaffold2364-size2514|m.27130	scaffold2364-m.27130	1	2	1	2	1	2	propionyl-CoA synthetase	0		0	0	NaN	NaN	8.46536e-06	NaN	NaN	1.63369e-05	not found	not found	PM only	PM only
scaffold1642-size2908|m.21023	scaffold1642-m.21023	1	2	1	2	1	2	Protein required for meiotic chromosome segregation	9		0	0	NaN	NaN	7.45657e-06	NaN	NaN	2.92432e-05	not found	not found	PM only	PM only
scaffold4591-size1943|m.42841	scaffold4591-m.42841	1	2	1	2	1	2	camp-dependent protein kinase regulatory subunit	0		0	0	NaN	NaN	4.97316e-06	NaN	NaN	7.05363e-06	not found	not found	PM only	PM only
scaffold2700-size2393|m.29738	scaffold2700-m.29738	1	2	1	2	1	2	predicted protein	0		0	0	NaN	NaN	7.06094e-06	NaN	NaN	9.38348e-06	not found	not found	PM only	PM only
scaffold36342-size370|m.153186	scaffold36342-m.153186	1	2	1	2	1	2	---NA---	1		0	0	NaN	NaN	6.48321e-06	NaN	NaN	0.000104859	not found	not found	PM only	PM only
scaffold48862-size267|m.178633	scaffold48862-m.178633	1	2	1	2	1	2	RNA-binding protein	0		0	0	NaN	NaN	1.5892e-05	NaN	NaN	4.2575e-05	not found	not found	PM only	PM only
scaffold14311-size962|m.90752	scaffold14311-m.90752	1	2	1	2	1	2	syntaxin-8	1		0	0	NaN	NaN	9.79016e-06	NaN	NaN	2.04195e-05	not found	not found	PM only	PM only
scaffold7962-size1483|m.62410	scaffold7962-m.62410	1	2	1	2	1	2	reticulon-4-interacting protein 1, mitochondrial	0		0	0	NaN	NaN	9.14665e-06	NaN	NaN	3.02309e-05	not found	not found	PM only	PM only
scaffold7669-size1517|m.60903	scaffold7669-m.60903	1	2	1	2	1	2	ras-like GTP-binding protein	0		0	0	NaN	NaN	7.65067e-06	NaN	NaN	3.09343e-06	not found	not found	PM only	PM only
scaffold1578-size2959|m.20419	scaffold1578-m.20419	1	2	1	2	1	2	probable splicing factor 3A subunit 1	0		0	0	NaN	NaN	7.18682e-06	NaN	NaN	5.22962e-06	not found	not found	PM only	PM only
scaffold506-size4273|m.9271	scaffold506-m.9271	1	2	1	2	1	2	myosin XI-2	0		0	0	NaN	NaN	7.0972e-06	NaN	NaN	1.01912e-05	not found	not found	PM only	PM only
scaffold647-size3939|m.11020	scaffold647-m.11020	1	2	1	2	1	2	TIGR3663 family protein	8		0	0	NaN	NaN	1.28804e-05	NaN	NaN	2.90894e-05	not found	not found	PM only	PM only
scaffold9010-size1369|m.67630	scaffold9010-m.67630	1	2	1	2	1	2	---NA---	0		0	0	NaN	NaN	5.07842e-06	NaN	NaN	1.32587e-05	not found	not found	PM only	PM only
scaffold12646-size1067|m.84123	scaffold12646-m.84123	1	2	1	2	1	2	sulfotransferase family protein	0		0	0	NaN	NaN	7.36663e-06	NaN	NaN	2.0738e-05	not found	not found	PM only	PM only
scaffold17286-size808|m.101595	scaffold17286-m.101595	1	2	1	2	1	2	---NA---	0		0	0	NaN	NaN	5.90022e-06	NaN	NaN	2.32028e-05	not found	not found	PM only	PM only
scaffold7077-size1584|m.57708	scaffold7077-m.57708	1	2	1	2	1	2	Aspartate--tRNA ligase	0		0	0	NaN	NaN	9.17945e-06	NaN	NaN	1.13655e-05	not found	not found	PM only	PM only
scaffold2025-size2688|m.24319	scaffold2025-m.24319	1	2	1	2	1	2	translation initiation factor IF-2	0		0	0	NaN	NaN	4.55053e-06	NaN	NaN	1.68763e-05	not found	not found	PM only	PM only
scaffold10701-size1220|m.75645	scaffold10701-m.75645	1	2	1	2	1	2	putative hydrolase	1		0	0	NaN	NaN	9.51828e-06	NaN	NaN	1.08483e-05	not found	not found	PM only	PM only
scaffold26387-size525|m.129226	scaffold26387-m.129226	1	2	1	2	1	2	RNA-binding protein cabeza-like isoform X1	0		0	0	NaN	NaN	3.44553e-06	NaN	NaN	1.45252e-05	not found	not found	PM only	PM only
scaffold1806-size2818|m.22442	scaffold1806-m.22442	1	2	1	2	1	2	cysteinyl-tRNA synthetase	0		0	0	NaN	NaN	7.18518e-06	NaN	NaN	1.16901e-05	not found	not found	PM only	PM only
scaffold1804-size2820|m.22422	scaffold1804-m.22422	1	2	1	2	1	2	NAD(P)/FAD-dependent oxidoreductase	0		0	0	NaN	NaN	7.16536e-06	NaN	NaN	8.91138e-06	not found	not found	PM only	PM only
scaffold4558-size1949|m.42617	scaffold4558-m.42617	1	2	1	2	1	2	transcription factor	0		0	0	NaN	NaN	6.06677e-06	NaN	NaN	9.49849e-06	not found	not found	PM only	PM only
scaffold1716-size2867|m.21667	scaffold1716-m.21667	1	2	1	2	1	2	---NA---	0		0	0	NaN	NaN	4.16472e-06	NaN	NaN	8.21611e-06	not found	not found	PM only	PM only
scaffold10215-size1261|m.73410	scaffold10215-m.73410	1	2	1	2	1	2	tripartite motif-containing protein 29-like	0		0	0	NaN	NaN	3.16802e-06	NaN	NaN	3.17687e-05	not found	not found	PM only	PM only
scaffold5098-size1853|m.46035	scaffold5098-m.46035	1	2	1	2	1	2	pyruvate dehydrogenase (acetyl-transferring) kinase, mitochondrial-like	0		0	0	NaN	NaN	2.70594e-06	NaN	NaN	1.83466e-05	not found	not found	PM only	PM only
scaffold14455-size953|m.91308	scaffold14455-m.91308	1	2	1	2	1	2	---NA---	1		0	0	NaN	NaN	9.32632e-06	NaN	NaN	7.57626e-05	not found	not found	PM only	PM only
scaffold9604-size1316|m.70472	scaffold9604-m.70472	1	2	1	2	1	2	myosin IE	0		0	0	NaN	NaN	9.86195e-06	NaN	NaN	1.21477e-05	not found	not found	PM only	PM only
scaffold9360-size1337|m.69355	scaffold9360-m.69355	7	3	7	3	7	3	60S ribosomal protein L8	0		0	0	NaN	NaN	0.000319937	NaN	NaN	0.00011029	not found	not found	PM only	PM only
scaffold11708-size1139|m.80134	scaffold11708-m.80134	6	3	6	3	6	3	NADH-ubiquinone oxidoreductase subunit 8-like	0		0	0	NaN	NaN	0.000470642	NaN	NaN	0.000295643	not found	not found	PM only	PM only
scaffold13038-size1042|m.85710	scaffold13038-m.85710	6	3	6	3	6	3	Adenylate kinase	0		0	0	NaN	NaN	0.000105135	NaN	NaN	0.000142488	not found	not found	PM only	PM only
scaffold4034-size2045|m.39222	scaffold4034-m.39222	5	3	5	3	5	3	UDP-glucose 6-dehydrogenase 4-like	1		0	0	NaN	NaN	0.000123384	NaN	NaN	0.000168533	not found	not found	PM only	PM only
scaffold8256-size1452|m.63921	scaffold8256-m.63921	5	3	5	3	5	3	calcium-binding protein 39	0		0	0	NaN	NaN	4.07972e-05	NaN	NaN	2.95899e-05	not found	not found	PM only	PM only
scaffold5188-size1842|m.46605	scaffold5188-m.46605	5	3	5	3	5	3	asparagine--tRNA ligase	0		0	0	NaN	NaN	6.53811e-05	NaN	NaN	5.05397e-05	not found	not found	PM only	PM only
scaffold8080-size1471|m.62998	scaffold8080-m.62998	5	3	5	3	5	3	adaptin ear-binding coat-associated protein 1 NECAP-1	0		0	0	NaN	NaN	3.9507e-05	NaN	NaN	5.0308e-05	not found	not found	PM only	PM only
scaffold21637-size648|m.115665	scaffold21637-m.115665	4	3	4	3	4	3	transmembrane protein 14c	0		0	0	NaN	NaN	0.000193455	NaN	NaN	0.00015751	not found	not found	PM only	PM only
scaffold9263-size1346|m.68869	scaffold9263-m.68869	4	3	4	3	4	3	vesicle-associated membrane protein	1		0	0	NaN	NaN	6.77006e-05	NaN	NaN	4.25795e-05	not found	not found	PM only	PM only
scaffold3766-size2102|m.37422	scaffold3766-m.37422	4	3	4	3	4	3	glycoside hydrolase family 5 protein	1		0	0	NaN	NaN	4.48368e-05	NaN	NaN	5.01705e-05	not found	not found	PM only	PM only
scaffold2019-size2692|m.24256	scaffold2019-m.24256	4	3	4	3	4	3	translocation protein SEC63	4		0	0	NaN	NaN	3.29008e-05	NaN	NaN	5.09865e-05	not found	not found	PM only	PM only
scaffold14982-size923|m.93334	scaffold14982-m.93334	4	3	4	3	4	1	probable nucleoredoxin 1	0		0	0	NaN	NaN	8.00393e-05	NaN	NaN	0.000122569	not found	not found	PM only	PM only
scaffold2893-size2335|m.31192	scaffold2893-m.31192	4	3	4	3	4	3	cullin-1	0		0	0	NaN	NaN	5.51595e-05	NaN	NaN	5.06742e-05	not found	not found	PM only	PM only
scaffold1792-size2828|m.22323	scaffold1792-m.22323	4	3	4	3	4	3	phosphoenolpyruvate synthase	0		0	0	NaN	NaN	2.97108e-05	NaN	NaN	3.8445e-05	not found	not found	PM only	PM only
scaffold15812-size880|m.96381	scaffold15812-m.96381	4	3	4	3	4	3	ribosomal protein RPL15	0		0	0	NaN	NaN	0.000149567	NaN	NaN	4.11879e-05	not found	not found	PM only	PM only
scaffold10606-size1229|m.75224	scaffold10606-m.75224	4	3	4	3	4	3	SPFH domain/band 7 family protein	1		0	0	NaN	NaN	2.73703e-05	NaN	NaN	3.39926e-05	not found	not found	PM only	PM only
scaffold15324-size905|m.94590	scaffold15324-m.94590	4	3	4	2	3	2	class I SAM-dependent methyltransferase	0		0	0	NaN	NaN	2.88776e-05	NaN	NaN	2.70547e-05	not found	not found	PM only	PM only
scaffold5693-size1769|m.49685	scaffold5693-m.49685	4	3	4	3	4	3	---NA---	0		0	0	NaN	NaN	0.00011537	NaN	NaN	0.000153254	not found	not found	PM only	PM only
scaffold6191-size1700|m.52686	scaffold6191-m.52686	4	3	3	2	3	2	guanine nucleotide-binding protein G(o) subunit alpha isoform X1	0		0	0	NaN	NaN	7.02384e-05	NaN	NaN	2.03153e-05	not found	not found	PM only	PM only
scaffold1359-size3108|m.18402	scaffold1359-m.18402	4	3	4	3	4	3	heat shock protein 105 kDa isoform X1	0		0	0	NaN	NaN	4.56792e-05	NaN	NaN	3.76757e-05	not found	not found	PM only	PM only
scaffold584-size4081|m.10251	scaffold584-m.10251	4	3	2	1	2	1	actin	0		0	0	NaN	NaN	1.00987e-05	NaN	NaN	8.92629e-06	not found	not found	PM only	PM only
scaffold16366-size851|m.98394	scaffold16366-m.98394	3	3	3	3	3	3	---NA---	1		0	0	NaN	NaN	0.0013439	NaN	NaN	0.000534081	not found	not found	PM only	PM only
scaffold11235-size1178|m.78046	scaffold11235-m.78046	3	3	3	3	3	3	probable NADH dehydrogenase [ubiquinone] 1 alpha subcomplex subunit 5, mitochondrial	0		0	0	NaN	NaN	0.000143115	NaN	NaN	7.82173e-05	not found	not found	PM only	PM only
scaffold10099-size1272|m.72832	scaffold10099-m.72832	3	3	3	3	3	3	TolA family protein, putative	0		0	0	NaN	NaN	3.24115e-05	NaN	NaN	0.00011189	not found	not found	PM only	PM only
scaffold2578-size2438|m.28809	scaffold2578-m.28809	3	3	3	3	3	3	Desumoylating isopeptidase 1	1		0	0	NaN	NaN	6.64767e-05	NaN	NaN	2.33796e-05	not found	not found	PM only	PM only
scaffold9479-size1327|m.69902	scaffold9479-m.69902	3	3	3	3	3	3	40S ribosomal protein S7	0		0	0	NaN	NaN	5.22585e-05	NaN	NaN	5.69633e-05	not found	not found	PM only	PM only
scaffold4637-size1934|m.43141	scaffold4637-m.43141	3	3	3	3	3	3	CAMK/CDPK protein kinase	0		0	0	NaN	NaN	4.83392e-05	NaN	NaN	7.76645e-05	not found	not found	PM only	PM only
scaffold10628-size1227|m.75328	scaffold10628-m.75328	3	3	3	3	3	3	Ras family protein	0		0	0	NaN	NaN	8.4972e-05	NaN	NaN	0.000217852	not found	not found	PM only	PM only
scaffold4845-size1895|m.44474	scaffold4845-m.44474	3	3	3	3	3	3	HCO3- transporter	10		0	0	NaN	NaN	5.41918e-05	NaN	NaN	4.30698e-05	not found	not found	PM only	PM only
scaffold86-size7474|m.2644	scaffold86-m.2644	3	3	3	3	3	3	iron hydrogenase assembly protein	0		0	0	NaN	NaN	5.56963e-05	NaN	NaN	5.00011e-05	not found	not found	PM only	PM only
scaffold23184-size602|m.120260	scaffold23184-m.120260	3	3	3	3	3	3	---NA---	0		0	0	NaN	NaN	5.98308e-05	NaN	NaN	6.29077e-05	not found	not found	PM only	PM only
scaffold9625-size1314|m.70572	scaffold9625-m.70572	3	3	3	3	3	3	Purine nucleoside phosphorylase I, inosine and guanosine-specific	0		0	0	NaN	NaN	3.21319e-05	NaN	NaN	0.000108142	not found	not found	PM only	PM only
scaffold482-size4336|m.8934	scaffold482-m.8934	3	3	3	3	3	3	putative E3 ubiquitin-protein ligase HECTD4	0		0	0	NaN	NaN	1.88838e-05	NaN	NaN	2.69081e-05	not found	not found	PM only	PM only
scaffold6475-size1661|m.54340	scaffold6475-m.54340	3	3	3	2	2	1	polypyrimidine tract-binding protein 1 isoform X2	0		0	0	NaN	NaN	7.49576e-05	NaN	NaN	6.9892e-05	not found	not found	PM only	PM only
scaffold4107-size2027|m.39722	scaffold4107-m.39722	3	3	3	3	3	3	chromobox protein homolog 1-like isoform X3	6		0	0	NaN	NaN	6.26955e-05	NaN	NaN	9.80322e-05	not found	not found	PM only	PM only
scaffold11323-size1171|m.78443	scaffold11323-m.78443	3	3	3	3	3	3	GTP-binding nuclear protein Ran-3	1		0	0	NaN	NaN	3.08227e-05	NaN	NaN	3.10713e-05	not found	not found	PM only	PM only
scaffold2168-size2609|m.25498	scaffold2168-m.25498	3	3	3	3	3	3	Ca2 :Cation Antiporter (CaCA) Family	10		0	0	NaN	NaN	1.81798e-05	NaN	NaN	6.34164e-05	not found	not found	PM only	PM only
scaffold36549-size367|m.153637	scaffold36549-m.153637	3	3	3	1	2	1	---NA---	0		0	0	NaN	NaN	1.33116e-05	NaN	NaN	0.000118728	not found	not found	PM only	PM only
scaffold8789-size1393|m.66592	scaffold8789-m.66592	3	3	3	3	3	3	syntaxin 6	1		0	0	NaN	NaN	4.77763e-05	NaN	NaN	7.1912e-05	not found	not found	PM only	PM only
scaffold8895-size1381|m.67107	scaffold8895-m.67107	3	3	3	3	3	3	predicted protein	0		0	0	NaN	NaN	4.17556e-05	NaN	NaN	1.76901e-05	not found	not found	PM only	PM only
scaffold13915-size986|m.89197	scaffold13915-m.89197	3	3	3	3	3	3	mitochondrial 2-oxoglutarate/malate carrier protein	0		0	0	NaN	NaN	3.83843e-05	NaN	NaN	4.18217e-05	not found	not found	PM only	PM only
scaffold10335-size1251|m.73976	scaffold10335-m.73976	3	3	3	3	3	3	glycine cleavage system protein T	0		0	0	NaN	NaN	2.10063e-05	NaN	NaN	3.02648e-05	not found	not found	PM only	PM only
scaffold2244-size2569|m.26159	scaffold2244-m.26159	3	3	3	3	3	3	FH protein interacting protein FIP2	0		0	0	NaN	NaN	2.15426e-05	NaN	NaN	3.18473e-05	not found	not found	PM only	PM only
scaffold2181-size2602|m.25590	scaffold2181-m.25590	3	3	3	3	3	3	ubiquitin carboxyl-terminal hydrolase 14	0		0	0	NaN	NaN	2.22638e-05	NaN	NaN	1.65508e-05	not found	not found	PM only	PM only
scaffold16393-size849|m.98484	scaffold16393-m.98484	3	3	3	3	3	3	predicted protein	1		0	0	NaN	NaN	1.51849e-05	NaN	NaN	3.92608e-05	not found	not found	PM only	PM only
scaffold18161-size770|m.104667	scaffold18161-m.104667	3	3	3	3	2	3	cytoplasmic protein	0		0	0	NaN	NaN	4.2121e-05	NaN	NaN	2.34062e-05	not found	not found	PM only	PM only
scaffold555-size4169|m.9918	scaffold555-m.9918	3	3	3	3	3	3	coatomer subunit beta'-2 isoform X1	0		0	0	NaN	NaN	2.36965e-05	NaN	NaN	1.79408e-05	not found	not found	PM only	PM only
scaffold17862-size782|m.103613	scaffold17862-m.103613	3	3	1	1	1	1	acetaldehyde dehydrogenase /alcohol dehydrogenase AdhE	0		0	0	NaN	NaN	2.79945e-05	NaN	NaN	6.02549e-05	not found	not found	PM only	PM only
scaffold2636-size2414|m.29245	scaffold2636-m.29245	2	3	2	3	2	3	serine/threonine-protein phosphatase 2A 65 kDa regulatory subunit A beta isoform-like	0		0	0	NaN	NaN	5.2433e-05	NaN	NaN	6.06493e-05	not found	not found	PM only	PM only
scaffold9281-size1343|m.68954	scaffold9281-m.68954	2	3	2	3	2	3	ribosomal protein L15	0		0	0	NaN	NaN	3.33162e-05	NaN	NaN	5.66807e-05	not found	not found	PM only	PM only
scaffold3404-size2188|m.34876	scaffold3404-m.34876	2	3	2	3	2	3	glycosyltransferase family 1 protein	3		0	0	NaN	NaN	4.36501e-05	NaN	NaN	7.93356e-05	not found	not found	PM only	PM only
scaffold7956-size1484|m.62377	scaffold7956-m.62377	2	3	2	3	2	3	translation initiation factor eIF2 alpha subunit	0		0	0	NaN	NaN	3.96336e-05	NaN	NaN	4.34317e-05	not found	not found	PM only	PM only
scaffold9498-size1325|m.69998	scaffold9498-m.69998	2	3	2	3	2	3	carbonyl reductase [NADPH] 1	0		0	0	NaN	NaN	3.42612e-05	NaN	NaN	5.73515e-05	not found	not found	PM only	PM only
scaffold10942-size1200|m.76746	scaffold10942-m.76746	2	3	2	3	2	3	MOSC domain-containing protein	1		0	0	NaN	NaN	3.13837e-05	NaN	NaN	3.69852e-05	not found	not found	PM only	PM only
scaffold5086-size1854|m.45971	scaffold5086-m.45971	2	3	2	3	1	1	guanine nucleotide-binding protein subunit beta	0		0	0	NaN	NaN	1.33555e-05	NaN	NaN	3.89222e-05	not found	not found	PM only	PM only
scaffold2702-size2392|m.29749	scaffold2702-m.29749	2	3	2	3	2	3	thioredoxin reductase 1, cytoplasmic-like	2		0	0	NaN	NaN	1.09072e-05	NaN	NaN	2.52959e-05	not found	not found	PM only	PM only
scaffold448-size4431|m.8481	scaffold448-m.8481	2	3	2	3	2	3	indole-3-acetaldehyde oxidase-like	0		0	0	NaN	NaN	1.52342e-05	NaN	NaN	1.09202e-05	not found	not found	PM only	PM only
scaffold13469-size1014|m.87466	scaffold13469-m.87466	2	3	2	3	2	3	universal stress protein	0		0	0	NaN	NaN	7.10591e-06	NaN	NaN	4.23916e-05	not found	not found	PM only	PM only
scaffold1332-size3136|m.18144	scaffold1332-m.18144	2	3	2	3	2	3	cGMP-dependent protein kinase 1	0		0	0	NaN	NaN	7.45759e-06	NaN	NaN	2.14303e-05	not found	not found	PM only	PM only
scaffold5026-size1864|m.45595	scaffold5026-m.45595	2	3	2	3	2	3	sterol 14-demethylase-like	1		0	0	NaN	NaN	9.97661e-05	NaN	NaN	3.3947e-05	not found	not found	PM only	PM only
scaffold18175-size769|m.104710	scaffold18175-m.104710	2	3	2	3	2	3	---NA---	1		0	0	NaN	NaN	7.5995e-05	NaN	NaN	0.00017271	not found	not found	PM only	PM only
scaffold7549-size1529|m.60244	scaffold7549-m.60244	2	3	2	3	2	3	porin	7		0	0	NaN	NaN	7.48516e-05	NaN	NaN	0.000253972	not found	not found	PM only	PM only
scaffold14710-size938|m.92298	scaffold14710-m.92298	2	3	2	3	2	3	Coatomer subunit epsilon	0		0	0	NaN	NaN	4.90706e-05	NaN	NaN	2.1266e-05	not found	not found	PM only	PM only
scaffold11497-size1156|m.79216	scaffold11497-m.79216	2	3	2	3	2	3	aminoacyl tRNA synthase complex-interacting multifunctional protein 1	0		0	0	NaN	NaN	3.76883e-05	NaN	NaN	2.23962e-05	not found	not found	PM only	PM only
scaffold9359-size1337|m.69350	scaffold9359-m.69350	2	3	2	3	2	3	ras-related protein Rab-23	0		0	0	NaN	NaN	2.9466e-05	NaN	NaN	4.89876e-05	not found	not found	PM only	PM only
scaffold3884-size2076|m.38205	scaffold3884-m.38205	2	3	2	3	2	3	cell division cycle protein 123-like	0		0	0	NaN	NaN	2.94969e-05	NaN	NaN	0.000104075	not found	not found	PM only	PM only
scaffold5609-size1782|m.49184	scaffold5609-m.49184	2	3	2	3	2	3	DEAD-domain-containing protein	0		0	0	NaN	NaN	3.25978e-05	NaN	NaN	5.40371e-05	not found	not found	PM only	PM only
scaffold9126-size1359|m.68204	scaffold9126-m.68204	2	3	2	3	2	3	SNF1-related protein kinase regulatory subunit gamma-1	0		0	0	NaN	NaN	1.95786e-05	NaN	NaN	5.79157e-05	not found	not found	PM only	PM only
scaffold6161-size1704|m.52516	scaffold6161-m.52516	2	3	2	3	2	3	t-complex protein 1 subunit epsilon	0		0	0	NaN	NaN	1.79787e-05	NaN	NaN	3.77533e-05	not found	not found	PM only	PM only
scaffold5265-size1831|m.47086	scaffold5265-m.47086	2	3	2	3	2	3	pyruvate dehydrogenase (acetyl-transferring) kinase, mitochondrial-like	0		0	0	NaN	NaN	1.21297e-05	NaN	NaN	2.23512e-05	not found	not found	PM only	PM only
scaffold12473-size1081|m.83378	scaffold12473-m.83378	2	3	2	3	2	3	26S proteasome non-ATPase regulatory subunit 14	0		0	0	NaN	NaN	1.13294e-05	NaN	NaN	3.4524e-05	not found	not found	PM only	PM only
scaffold1656-size2901|m.21141	scaffold1656-m.21141	2	3	2	3	2	3	predicted protein	0		0	0	NaN	NaN	1.05272e-05	NaN	NaN	2.30942e-05	not found	not found	PM only	PM only
scaffold21108-size664|m.114088	scaffold21108-m.114088	2	3	2	3	2	3	---NA---	0		0	0	NaN	NaN	8.32716e-05	NaN	NaN	0.000109125	not found	not found	PM only	PM only
scaffold4815-size1901|m.44281	scaffold4815-m.44281	2	3	2	3	2	3	SET domain containing protein	0		0	0	NaN	NaN	4.08419e-05	NaN	NaN	4.18843e-05	not found	not found	PM only	PM only
scaffold19466-size721|m.108958	scaffold19466-m.108958	2	3	2	3	2	3	Microsomal glutathione S-transferase 3	3		0	0	NaN	NaN	2.78231e-05	NaN	NaN	0.000203443	not found	not found	PM only	PM only
scaffold10842-size1210|m.76308	scaffold10842-m.76308	2	3	2	3	2	3	Protein phosphatase PTC7 -like protein	0		0	0	NaN	NaN	2.41993e-05	NaN	NaN	1.45939e-05	not found	not found	PM only	PM only
scaffold1199-size3238|m.16885	scaffold1199-m.16885	2	3	2	3	2	3	YTH domain-containing family protein 2	0		0	0	NaN	NaN	2.38818e-05	NaN	NaN	2.4069e-05	not found	not found	PM only	PM only
scaffold4113-size2026|m.39758	scaffold4113-m.39758	2	3	2	3	2	3	electron transfer flavoprotein-ubiquinone oxidoreductase	0		0	0	NaN	NaN	2.01358e-05	NaN	NaN	2.55122e-05	not found	not found	PM only	PM only
scaffold6622-size1641|m.55192	scaffold6622-m.55192	2	3	2	3	2	3	PAS domain S-box protein	0		0	0	NaN	NaN	1.75892e-05	NaN	NaN	2.06775e-05	not found	not found	PM only	PM only
scaffold7097-size1582|m.57813	scaffold7097-m.57813	2	3	1	1	1	1	polypyrimidine tract-binding protein 3 isoform X2	0		0	0	NaN	NaN	1.16284e-05	NaN	NaN	2.35876e-05	not found	not found	PM only	PM only
scaffold1132-size3298|m.16243	scaffold1132-m.16243	2	3	2	2	2	2	DEAD-box ATP-dependent RNA helicase 14	0		0	0	NaN	NaN	1.14172e-05	NaN	NaN	7.8885e-06	not found	not found	PM only	PM only
scaffold1645-size2906|m.21049	scaffold1645-m.21049	2	3	2	3	2	3	presenilin family protein	9		0	0	NaN	NaN	1.10702e-05	NaN	NaN	3.35332e-05	not found	not found	PM only	PM only
scaffold184-size6008|m.4520	scaffold184-m.4520	2	3	2	3	2	3	DNA-directed RNA polymerase II subunit 1	0		0	0	NaN	NaN	9.78296e-06	NaN	NaN	1.36621e-05	not found	not found	PM only	PM only
scaffold119-size6901|m.3275	scaffold119-m.3275	2	3	2	3	2	3	tRNA(Glu)-specific nuclease WapA	2		0	0	NaN	NaN	4.54115e-06	NaN	NaN	7.63643e-06	not found	not found	PM only	PM only
scaffold21504-size652|m.115297	scaffold21504-m.115297	2	3	2	3	2	3	actin bundling protein	0		0	0	NaN	NaN	3.37533e-05	NaN	NaN	2.71941e-05	not found	not found	PM only	PM only
scaffold5455-size1805|m.48239	scaffold5455-m.48239	2	3	2	3	2	3	aspartate-semialdehyde dehydrogenase	0		0	0	NaN	NaN	2.64991e-05	NaN	NaN	3.91694e-05	not found	not found	PM only	PM only
scaffold13885-size988|m.89094	scaffold13885-m.89094	2	3	2	3	2	3	ribosomal protein l24	0		0	0	NaN	NaN	2.02149e-05	NaN	NaN	4.01864e-05	not found	not found	PM only	PM only
scaffold6044-size1720|m.51840	scaffold6044-m.51840	2	3	2	3	2	3	RuvB-like 1	0		0	0	NaN	NaN	1.85219e-05	NaN	NaN	3.79924e-05	not found	not found	PM only	PM only
scaffold19119-size733|m.107847	scaffold19119-m.107847	2	3	2	3	2	3	ras-related protein Rab-11A	0		0	0	NaN	NaN	1.06578e-05	NaN	NaN	1.90419e-05	not found	not found	PM only	PM only
scaffold385-size4673|m.7655	scaffold385-m.7655	2	3	2	3	2	3	Transcription initiation factor TFIID subunit 5	0		0	0	NaN	NaN	1.08758e-05	NaN	NaN	1.66007e-05	not found	not found	PM only	PM only
scaffold6339-size1679|m.53573	scaffold6339-m.53573	2	3	2	3	2	3	SMP-3/gluconolactonase/LRE family protein	2		0	0	NaN	NaN	7.88631e-06	NaN	NaN	3.20599e-05	not found	not found	PM only	PM only
scaffold4571-size1946|m.42708	scaffold4571-m.42708	2	3	2	3	2	3	serine hydroxymethyltransferase	0		0	0	NaN	NaN	7.48634e-06	NaN	NaN	5.37393e-05	not found	not found	PM only	PM only
scaffold34-size10905|m.1367	scaffold34-m.1367	2	3	2	3	2	3	baculoviral IAP repeat-containing protein 6-like	0		0	0	NaN	NaN	1.39485e-06	NaN	NaN	1.29125e-05	not found	not found	PM only	PM only
scaffold6681-size1633|m.55555	scaffold6681-m.55555	2	3	1	2	1	2	guanine nucleotide-binding protein G(o) subunit alpha isoform X2	0		0	0	NaN	NaN	6.66798e-06	NaN	NaN	3.48486e-05	not found	not found	PM only	PM only
scaffold31941-size426|m.143240	scaffold31941-m.143240	2	3	1	3	1	2	---NA---	1		0	0	NaN	NaN	1.04674e-05	NaN	NaN	7.7632e-05	not found	not found	PM only	PM only
scaffold3200-size2248|m.33451	scaffold3200-m.33451	1	3	1	3	1	3	nicastrin	2		0	0	NaN	NaN	1.1566e-05	NaN	NaN	4.59023e-05	not found	not found	PM only	PM only
scaffold6206-size1698|m.52776	scaffold6206-m.52776	1	3	1	3	1	3	NAD(P)-dependent alcohol dehydrogenase	1		0	0	NaN	NaN	0.000127487	NaN	NaN	9.29318e-05	not found	not found	PM only	PM only
scaffold9061-size1366|m.67892	scaffold9061-m.67892	1	3	1	3	1	3	ALA-interacting subunit 1	2		0	0	NaN	NaN	6.03387e-05	NaN	NaN	4.87747e-05	not found	not found	PM only	PM only
scaffold7965-size1483|m.62425	scaffold7965-m.62425	1	3	1	3	1	3	3-ketoacyl-CoA thiolase, mitochondrial	0		0	0	NaN	NaN	2.13773e-05	NaN	NaN	5.40087e-05	not found	not found	PM only	PM only
scaffold7894-size1492|m.62058	scaffold7894-m.62058	1	3	1	3	1	3	---NA---	0		0	0	NaN	NaN	1.97663e-05	NaN	NaN	3.30328e-05	not found	not found	PM only	PM only
scaffold7304-size1556|m.58949	scaffold7304-m.58949	1	3	1	3	1	3	predicted protein	0		0	0	NaN	NaN	1.80552e-05	NaN	NaN	1.81162e-05	not found	not found	PM only	PM only
scaffold6683-size1633|m.55565	scaffold6683-m.55565	1	3	1	3	1	3	prohibitin family protein	1		0	0	NaN	NaN	4.47185e-05	NaN	NaN	1.34328e-05	not found	not found	PM only	PM only
scaffold4334-size1989|m.41156	scaffold4334-m.41156	1	3	1	3	1	3	1-pyrroline-5-carboxylate dehydrogenase	0		0	0	NaN	NaN	2.61013e-05	NaN	NaN	3.09118e-05	not found	not found	PM only	PM only
scaffold18423-size759|m.105530	scaffold18423-m.105530	1	3	1	2	1	2	Ras-like C3 botulinum toxin substrate 1	0		0	0	NaN	NaN	2.40196e-05	NaN	NaN	3.62642e-05	not found	not found	PM only	PM only
scaffold5525-size1795|m.48679	scaffold5525-m.48679	1	3	1	3	1	3	Splicing factor U2AF 65 kDa subunit, putative	0		0	0	NaN	NaN	2.18251e-05	NaN	NaN	1.6615e-05	not found	not found	PM only	PM only
scaffold21422-size654|m.115051	scaffold21422-m.115051	1	3	1	3	1	3	RNA-binding protein BRN1	0		0	0	NaN	NaN	1.42224e-05	NaN	NaN	0.000103972	not found	not found	PM only	PM only
scaffold11493-size1156|m.79195	scaffold11493-m.79195	1	3	1	3	1	3	putative monoglyceride lipase	0		0	0	NaN	NaN	1.26751e-05	NaN	NaN	2.48867e-05	not found	not found	PM only	PM only
scaffold9837-size1294|m.71612	scaffold9837-m.71612	1	3	1	3	1	3	acetyl-CoA acetyltransferase	0		0	0	NaN	NaN	1.19486e-05	NaN	NaN	3.2474e-05	not found	not found	PM only	PM only
scaffold12753-size1060|m.84566	scaffold12753-m.84566	1	3	1	3	1	3	mitochondrial coenzyme A transporter SLC25A42	0		0	0	NaN	NaN	8.75285e-06	NaN	NaN	1.26622e-05	not found	not found	PM only	PM only
scaffold5512-size1797|m.48587	scaffold5512-m.48587	1	3	1	3	1	3	tetratricopeptide repeat protein 28-like	0		0	0	NaN	NaN	5.42694e-06	NaN	NaN	8.9925e-06	not found	not found	PM only	PM only
scaffold14265-size964|m.90571	scaffold14265-m.90571	1	3	1	3	1	3	cation-translocating P-type ATPase	1		0	0	NaN	NaN	2.59284e-06	NaN	NaN	9.82696e-06	not found	not found	PM only	PM only
scaffold1681-size2886|m.21357	scaffold1681-m.21357	1	3	1	3	1	3	---NA---	0		0	0	NaN	NaN	1.32377e-05	NaN	NaN	3.96696e-05	not found	not found	PM only	PM only
scaffold904-size3525|m.13906	scaffold904-m.13906	1	3	1	3	1	3	SPFH domain / Band 7 domain containing protein	0		0	0	NaN	NaN	1.17778e-05	NaN	NaN	3.54449e-05	not found	not found	PM only	PM only
scaffold2911-size2329|m.31318	scaffold2911-m.31318	1	3	1	3	1	3	SNF1-related protein kinase catalytic subunit alpha KIN11	0		0	0	NaN	NaN	1.15853e-05	NaN	NaN	3.69679e-05	not found	not found	PM only	PM only
scaffold6553-size1650|m.54801	scaffold6553-m.54801	1	3	1	3	1	3	predicted protein	2		0	0	NaN	NaN	8.91621e-06	NaN	NaN	1.48973e-05	not found	not found	PM only	PM only
scaffold2805-size2359|m.30520	scaffold2805-m.30520	1	3	1	3	1	3	S-methyl-5-thioribose kinase	1		0	0	NaN	NaN	8.21386e-06	NaN	NaN	2.9689e-05	not found	not found	PM only	PM only
scaffold4970-size1873|m.45256	scaffold4970-m.45256	1	3	1	3	1	3	---NA---	0		0	0	NaN	NaN	8.29042e-06	NaN	NaN	2.45766e-05	not found	not found	PM only	PM only
scaffold5252-size1832|m.46998	scaffold5252-m.46998	1	3	1	3	1	3	COP9 signalosome complex subunit 3	0		0	0	NaN	NaN	6.43803e-06	NaN	NaN	1.80381e-05	not found	not found	PM only	PM only
scaffold9159-size1356|m.68368	scaffold9159-m.68368	1	3	1	3	1	3	---NA---	0		0	0	NaN	NaN	7.97894e-06	NaN	NaN	3.70681e-05	not found	not found	PM only	PM only
scaffold17399-size802|m.101989	scaffold17399-m.101989	1	3	1	3	1	3	predicted protein	1		0	0	NaN	NaN	7.61671e-06	NaN	NaN	5.37338e-05	not found	not found	PM only	PM only
scaffold1507-size3011|m.19771	scaffold1507-m.19771	1	3	1	3	1	3	putative Glutamine amidotransferase type II	0		0	0	NaN	NaN	4.12738e-06	NaN	NaN	1.54417e-05	not found	not found	PM only	PM only
scaffold11688-size1140|m.80044	scaffold11688-m.80044	1	3	1	3	1	3	SPFH domain/band 7 family protein	1		0	0	NaN	NaN	4.85889e-06	NaN	NaN	3.1916e-05	not found	not found	PM only	PM only
scaffold5940-size1733|m.51204	scaffold5940-m.51204	1	3	1	3	1	3	carotenoid 9,1(9',1')-cleavage dioxygenase 1	1		0	0	NaN	NaN	5.21546e-06	NaN	NaN	4.14013e-05	not found	not found	PM only	PM only
scaffold11509-size1155|m.79276	scaffold11509-m.79276	1	3	1	3	1	3	phosphodiesterase	0		0	0	NaN	NaN	4.81231e-06	NaN	NaN	3.04617e-05	not found	not found	PM only	PM only
scaffold5755-size1760|m.50095	scaffold5755-m.50095	1	3	1	3	1	3	lmbr1-like conserved region-containing protein	9		0	0	NaN	NaN	1.51473e-05	NaN	NaN	6.82181e-05	not found	not found	PM only	PM only
scaffold9493-size1326|m.69970	scaffold9493-m.69970	1	3	1	3	1	3	---NA---	1		0	0	NaN	NaN	1.45202e-05	NaN	NaN	7.86286e-05	not found	not found	PM only	PM only
scaffold1156-size3275|m.16469	scaffold1156-m.16469	1	3	1	3	1	3	Glycine dehydrogenase (decarboxylating), mitochondrial	0		0	0	NaN	NaN	6.2742e-06	NaN	NaN	1.654e-05	not found	not found	PM only	PM only
scaffold4301-size1993|m.40969	scaffold4301-m.40969	1	3	1	3	1	3	protein kinase PINOID	1		0	0	NaN	NaN	7.43066e-06	NaN	NaN	2.91245e-05	not found	not found	PM only	PM only
scaffold5802-size1752|m.50359	scaffold5802-m.50359	1	3	1	3	1	3	MmgE/PrpD family domain containing protein	0		0	0	NaN	NaN	4.92573e-06	NaN	NaN	2.53962e-05	not found	not found	PM only	PM only
scaffold4042-size2043|m.39281	scaffold4042-m.39281	1	3	1	3	1	3	GTPase	0		0	0	NaN	NaN	8.66521e-06	NaN	NaN	2.20795e-05	not found	not found	PM only	PM only
scaffold4218-size2008|m.40458	scaffold4218-m.40458	1	3	1	3	1	3	predicted protein	0		0	0	NaN	NaN	6.41526e-06	NaN	NaN	2.87727e-05	not found	not found	PM only	PM only
scaffold3206-size2245|m.33484	scaffold3206-m.33484	1	3	1	3	1	3	1,3-beta-glucan synthase subunit FKS1-like,domain-1	1		0	0	NaN	NaN	5.10944e-06	NaN	NaN	2.93896e-05	not found	not found	PM only	PM only
scaffold8926-size1378|m.67272	scaffold8926-m.67272	1	3	1	3	1	3	predicted protein	1		0	0	NaN	NaN	3.5605e-06	NaN	NaN	1.44141e-05	not found	not found	PM only	PM only
scaffold12749-size1060|m.84549	scaffold12749-m.84549	1	3	1	3	1	3	DUF4336 domain-containing protein	1		0	0	NaN	NaN	3.22308e-06	NaN	NaN	2.84568e-05	not found	not found	PM only	PM only
scaffold138-size6631|m.3647	scaffold138-m.3647	1	3	1	3	1	3	vacuolar-sorting receptor 1-like	2		0	0	NaN	NaN	2.90898e-06	NaN	NaN	2.81823e-05	not found	not found	PM only	PM only
scaffold3804-size2095|m.37671	scaffold3804-m.37671	1	3	1	3	1	3	---NA---	1		0	0	NaN	NaN	5.563e-06	NaN	NaN	1.46325e-05	not found	not found	PM only	PM only
scaffold24153-size576|m.123012	scaffold24153-m.123012	8	4	8	4	8	4	hypothetical protein PBRA_002610	0		0	0	NaN	NaN	0.00122873	NaN	NaN	0.00111351	not found	not found	PM only	PM only
scaffold6406-size1670|m.53962	scaffold6406-m.53962	7	4	7	4	7	4	dihydrolipoyllysine-residue acetyltransferase component of pyruvate dehydrogenase complex, mitochondrial	0		0	0	NaN	NaN	0.000161965	NaN	NaN	0.000207877	not found	not found	PM only	PM only
scaffold15955-size873|m.96868	scaffold15955-m.96868	7	4	7	4	7	4	40S ribosomal protein S11	0		0	0	NaN	NaN	0.000441924	NaN	NaN	0.000556976	not found	not found	PM only	PM only
scaffold13562-size1009|m.87783	scaffold13562-m.87783	7	4	7	4	7	4	hypothetical protein THRCLA_38	1		0	0	NaN	NaN	0.00015443	NaN	NaN	0.000118617	not found	not found	PM only	PM only
scaffold11916-size1122|m.81008	scaffold11916-m.81008	7	4	7	3	6	3	predicted protein	0		0	0	NaN	NaN	0.000593567	NaN	NaN	0.000106393	not found	not found	PM only	PM only
scaffold4432-size1972|m.41824	scaffold4432-m.41824	7	4	7	4	7	4	T-complex protein 1, zeta subunit	0		0	0	NaN	NaN	8.20752e-05	NaN	NaN	0.000102706	not found	not found	PM only	PM only
scaffold11117-size1187|m.77510	scaffold11117-m.77510	6	4	6	4	6	4	mitochondrial carrier family	0		0	0	NaN	NaN	8.44143e-05	NaN	NaN	0.000106108	not found	not found	PM only	PM only
scaffold11620-size1146|m.79752	scaffold11620-m.79752	6	4	6	4	6	4	Hypothetical Protein FCC1311_034812	0		0	0	NaN	NaN	5.48897e-05	NaN	NaN	8.57603e-05	not found	not found	PM only	PM only
scaffold18388-size760|m.105432	scaffold18388-m.105432	6	4	6	4	6	3	RNA-binding protein cabeza isoform X1	1		0	0	NaN	NaN	0.000294251	NaN	NaN	0.000400281	not found	not found	PM only	PM only
scaffold12403-size1087|m.83073	scaffold12403-m.83073	5	4	5	4	5	4	hypothetical protein CEUSTIGMA_g1321.t1	1		0	0	NaN	NaN	4.1277e-05	NaN	NaN	4.48517e-05	not found	not found	PM only	PM only
scaffold6515-size1655|m.54581	scaffold6515-m.54581	5	4	5	4	5	4	CMGC/MAPK protein kinase	0		0	0	NaN	NaN	3.25955e-05	NaN	NaN	9.16564e-05	not found	not found	PM only	PM only
scaffold20124-size697|m.111053	scaffold20124-m.111053	5	4	5	4	5	4	---NA---	0		0	0	NaN	NaN	0.000861204	NaN	NaN	0.000174109	not found	not found	PM only	PM only
scaffold7102-size1581|m.57845	scaffold7102-m.57845	5	4	5	4	5	4	mitochondrial 2-oxoglutarate/malate carrier protein	3		0	0	NaN	NaN	2.53316e-05	NaN	NaN	6.0566e-05	not found	not found	PM only	PM only
scaffold32455-size419|m.144478	scaffold32455-m.144478	5	4	1	1	1	1	---NA---	0		0	0	NaN	NaN	3.87231e-05	NaN	NaN	6.32797e-05	not found	not found	PM only	PM only
scaffold18241-size766|m.104936	scaffold18241-m.104936	4	4	4	4	4	4	reactive intermediate/imine deaminase	1		0	0	NaN	NaN	9.36525e-05	NaN	NaN	0.000163944	not found	not found	PM only	PM only
scaffold8403-size1436|m.64698	scaffold8403-m.64698	4	4	4	4	4	4	---NA---	0		0	0	NaN	NaN	6.72384e-05	NaN	NaN	3.26036e-05	not found	not found	PM only	PM only
scaffold6577-size1646|m.54940	scaffold6577-m.54940	4	4	4	4	4	4	Delta l-pyrroline-5-carboxylate synthetase	0		0	0	NaN	NaN	6.05332e-05	NaN	NaN	0.000132735	not found	not found	PM only	PM only
scaffold12193-size1102|m.82222	scaffold12193-m.82222	4	4	4	4	4	4	paraspeckle component 1 isoform X2	0		0	0	NaN	NaN	0.00019341	NaN	NaN	0.000317079	not found	not found	PM only	PM only
scaffold4996-size1870|m.45406	scaffold4996-m.45406	4	4	4	4	4	4	MaoC family dehydratase	0		0	0	NaN	NaN	6.52321e-05	NaN	NaN	9.98332e-05	not found	not found	PM only	PM only
scaffold8709-size1401|m.66191	scaffold8709-m.66191	4	4	4	4	4	4	programmed cell death protein 4-like	0		0	0	NaN	NaN	9.37847e-05	NaN	NaN	7.17327e-05	not found	not found	PM only	PM only
scaffold8208-size1455|m.63666	scaffold8208-m.63666	4	4	4	4	4	4	C2 domain containing protein (macronuclear)	0		0	0	NaN	NaN	7.37797e-05	NaN	NaN	0.000148781	not found	not found	PM only	PM only
scaffold9117-size1359|m.68159	scaffold9117-m.68159	4	4	4	4	4	4	NADP-dependent oxidoreductase	1		0	0	NaN	NaN	4.04794e-05	NaN	NaN	7.32126e-05	not found	not found	PM only	PM only
scaffold45075-size293|m.171367	scaffold45075-m.171367	4	4	2	2	2	2	histone H2A.X	0		0	0	NaN	NaN	8.14517e-05	NaN	NaN	2.22039e-05	not found	not found	PM only	PM only
scaffold4696-size1923|m.43503	scaffold4696-m.43503	4	4	4	4	4	4	hypothetical protein O9G_000934	0		0	0	NaN	NaN	2.48128e-05	NaN	NaN	0.000112858	not found	not found	PM only	PM only
scaffold3491-size2167|m.35498	scaffold3491-m.35498	4	4	4	4	4	4	ATP-dependent zinc metalloprotease YME1L1 isoform X2	0		0	0	NaN	NaN	1.77211e-05	NaN	NaN	3.31741e-05	not found	not found	PM only	PM only
scaffold250-size5345|m.5633	scaffold250-m.5633	4	4	4	4	4	4	hypothetical protein RFI_17703	0		0	0	NaN	NaN	3.76452e-05	NaN	NaN	8.17922e-05	not found	not found	PM only	PM only
scaffold574-size4103|m.10143	scaffold574-m.10143	4	4	4	4	4	4	tetratricopeptide repeat protein 21B	0		0	0	NaN	NaN	9.6426e-06	NaN	NaN	5.64842e-05	not found	not found	PM only	PM only
scaffold1838-size2798|m.22730	scaffold1838-m.22730	3	4	3	4	3	4	long chain acyl-CoA synthetase 9, chloroplastic	1		0	0	NaN	NaN	0.000102028	NaN	NaN	0.000151822	not found	not found	PM only	PM only
scaffold20709-size677|m.112842	scaffold20709-m.112842	3	4	1	2	1	2	40S ribosomal protein S26-3-like	0		0	0	NaN	NaN	0.000134595	NaN	NaN	0.000142897	not found	not found	PM only	PM only
scaffold202-size5772|m.4822	scaffold202-m.4822	3	4	3	4	3	4	predicted protein	0		0	0	NaN	NaN	4.73732e-05	NaN	NaN	3.00539e-05	not found	not found	PM only	PM only
scaffold9113-size1360|m.68142	scaffold9113-m.68142	3	4	3	4	3	4	---NA---	0		0	0	NaN	NaN	5.93626e-05	NaN	NaN	5.69773e-05	not found	not found	PM only	PM only
scaffold7813-size1502|m.61639	scaffold7813-m.61639	3	4	3	4	3	4	muscular protein 20	0		0	0	NaN	NaN	3.85632e-05	NaN	NaN	4.63266e-05	not found	not found	PM only	PM only
scaffold1685-size2884|m.21390	scaffold1685-m.21390	3	4	3	4	3	4	minichromosome maintenance protein 7 (cell division control protein 47)	0		0	0	NaN	NaN	3.00394e-05	NaN	NaN	5.19317e-05	not found	not found	PM only	PM only
scaffold10377-size1248|m.74159	scaffold10377-m.74159	3	4	3	4	3	4	CBS domain containing protein	0		0	0	NaN	NaN	3.17203e-05	NaN	NaN	6.81991e-05	not found	not found	PM only	PM only
scaffold1946-size2732|m.23665	scaffold1946-m.23665	3	4	3	1	2	1	mbre TPR repeat protein	0		0	0	NaN	NaN	4.18464e-05	NaN	NaN	1.38078e-05	not found	not found	PM only	PM only
scaffold4294-size1995|m.40921	scaffold4294-m.40921	3	4	2	3	2	3	---NA---	1		0	0	NaN	NaN	4.19907e-05	NaN	NaN	6.18079e-05	not found	not found	PM only	PM only
scaffold8809-size1391|m.66696	scaffold8809-m.66696	3	4	3	4	3	4	polyubiquitin	1		0	0	NaN	NaN	3.19809e-05	NaN	NaN	3.0391e-05	not found	not found	PM only	PM only
scaffold148-size6545|m.3846	scaffold148-m.3846	3	4	3	4	3	4	ATP-binding cassette transporter subfamily A	12		0	0	NaN	NaN	1.99369e-05	NaN	NaN	3.20666e-05	not found	not found	PM only	PM only
scaffold8214-size1454|m.63699	scaffold8214-m.63699	3	4	3	4	3	4	60S ribosomal protein L7-2-like	0		0	0	NaN	NaN	4.22371e-05	NaN	NaN	0.000147943	not found	not found	PM only	PM only
scaffold1966-size2722|m.23834	scaffold1966-m.23834	3	4	3	4	3	4	coatomer subunit gamma-2	0		0	0	NaN	NaN	3.66171e-05	NaN	NaN	5.00121e-05	not found	not found	PM only	PM only
scaffold6760-size1622|m.56008	scaffold6760-m.56008	3	4	3	4	3	4	26S proteasome non-ATPase regulatory subunit 11	0		0	0	NaN	NaN	2.13119e-05	NaN	NaN	5.91038e-05	not found	not found	PM only	PM only
scaffold31130-size439|m.141271	scaffold31130-m.141271	3	4	1	2	0	1	phosphate ABC transporter substrate-binding protein PstS	0		0	0	NaN	NaN	5.6039e-05	NaN	NaN	5.308e-05	not found	not found	PM only	PM only
scaffold10758-size1216|m.75911	scaffold10758-m.75911	2	4	2	4	2	4	hypothetical protein BATDEDRAFT_36714	0		0	0	NaN	NaN	5.38749e-05	NaN	NaN	0.000190716	not found	not found	PM only	PM only
scaffold5184-size1843|m.46581	scaffold5184-m.46581	2	4	2	4	2	4	serine hydrolase	0		0	0	NaN	NaN	2.84674e-05	NaN	NaN	6.90666e-05	not found	not found	PM only	PM only
scaffold9495-size1326|m.69978	scaffold9495-m.69978	2	4	2	4	2	4	aldehyde-activating protein	0		0	0	NaN	NaN	2.48742e-05	NaN	NaN	5.34493e-05	not found	not found	PM only	PM only
scaffold5039-size1862|m.45666	scaffold5039-m.45666	2	4	2	4	2	4	far upstream element-binding protein 1 isoform X3	0		0	0	NaN	NaN	1.71198e-05	NaN	NaN	3.45686e-05	not found	not found	PM only	PM only
scaffold4895-size1885|m.44778	scaffold4895-m.44778	2	4	2	4	2	4	transmembrane protein, putative	3		0	0	NaN	NaN	1.36528e-05	NaN	NaN	2.39511e-05	not found	not found	PM only	PM only
scaffold2744-size2379|m.30046	scaffold2744-m.30046	2	4	2	4	2	4	phospholipid-diacylglycerol acyltransferase plh1	1		0	0	NaN	NaN	8.96686e-06	NaN	NaN	6.80515e-05	not found	not found	PM only	PM only
scaffold8907-size1380|m.67164	scaffold8907-m.67164	2	4	2	4	2	4	mitochondrial carrier family	0		0	0	NaN	NaN	3.67848e-05	NaN	NaN	5.16546e-05	not found	not found	PM only	PM only
scaffold355-size4826|m.7243	scaffold355-m.7243	2	4	2	4	2	4	Hypothetical Protein FCC1311_074052	5		0	0	NaN	NaN	1.83739e-05	NaN	NaN	3.28474e-05	not found	not found	PM only	PM only
scaffold7505-size1534|m.60023	scaffold7505-m.60023	2	4	2	4	2	4	mitochondrial succinate-fumarate transporter 1-like	0		0	0	NaN	NaN	1.12468e-05	NaN	NaN	5.02087e-05	not found	not found	PM only	PM only
scaffold5971-size1729|m.51419	scaffold5971-m.51419	2	4	2	4	2	4	predicted protein	0		0	0	NaN	NaN	3.60987e-05	NaN	NaN	5.87122e-05	not found	not found	PM only	PM only
scaffold1865-size2780|m.22955	scaffold1865-m.22955	2	4	2	4	2	4	ATP-binding cassette sub-family B member 8, mitochondrial	5		0	0	NaN	NaN	2.3618e-05	NaN	NaN	1.39299e-05	not found	not found	PM only	PM only
scaffold6319-size1682|m.53452	scaffold6319-m.53452	2	4	2	4	2	4	adenosylhomocysteinase	0		0	0	NaN	NaN	1.34458e-05	NaN	NaN	5.37945e-05	not found	not found	PM only	PM only
scaffold7245-size1563|m.58635	scaffold7245-m.58635	2	4	2	4	2	4	alpha-tocopherol transfer protein-like	0		0	0	NaN	NaN	2.91511e-05	NaN	NaN	5.07853e-05	not found	not found	PM only	PM only
scaffold5820-size1749|m.50476	scaffold5820-m.50476	2	4	2	4	2	4	poly(rC)-binding protein 2 isoform X21	0		0	0	NaN	NaN	1.00463e-05	NaN	NaN	3.47027e-05	not found	not found	PM only	PM only
scaffold3631-size2132|m.36489	scaffold3631-m.36489	2	4	2	4	2	4	acetyl-coenzyme a synthetase	0		0	0	NaN	NaN	8.97934e-06	NaN	NaN	2.14164e-05	not found	not found	PM only	PM only
scaffold1196-size3239|m.16854	scaffold1196-m.16854	2	4	2	4	2	4	glutamate-1-semialdehyde 2,1-aminomutase	3		0	0	NaN	NaN	6.38144e-06	NaN	NaN	5.14648e-05	not found	not found	PM only	PM only
scaffold2286-size2552|m.26501	scaffold2286-m.26501	2	4	2	4	2	4	transmembrane 9 superfamily member 7	10		0	0	NaN	NaN	1.00829e-05	NaN	NaN	0.00016293	not found	not found	PM only	PM only
scaffold147-size6545|m.3835	scaffold147-m.3835	2	4	2	4	2	4	brefeldin A-inhibited guanine nucleotide-exchange protein 1	0		0	0	NaN	NaN	5.14375e-06	NaN	NaN	2.5501e-05	not found	not found	PM only	PM only
scaffold44006-size301|m.169237	scaffold44006-m.169237	2	4	2	4	2	4	---NA---	0		0	0	NaN	NaN	1.36952e-05	NaN	NaN	0.000126441	not found	not found	PM only	PM only
scaffold3361-size2198|m.34579	scaffold3361-m.34579	2	4	2	4	2	4	glycyl-tRNA synthetase	0		0	0	NaN	NaN	8.63976e-06	NaN	NaN	5.32154e-05	not found	not found	PM only	PM only
scaffold590-size4071|m.10332	scaffold590-m.10332	1	4	1	4	1	4	cation transporting ATPase	9		0	0	NaN	NaN	1.34577e-05	NaN	NaN	4.19029e-05	not found	not found	PM only	PM only
scaffold15862-size878|m.96552	scaffold15862-m.96552	1	4	1	4	1	4	transcriptional regulator	0		0	0	NaN	NaN	9.91022e-06	NaN	NaN	9.53877e-06	not found	not found	PM only	PM only
scaffold3437-size2181|m.35122	scaffold3437-m.35122	1	4	1	4	1	4	hsp70-Hsp90 organizing protein	0		0	0	NaN	NaN	9.96406e-06	NaN	NaN	2.76046e-05	not found	not found	PM only	PM only
scaffold598-size4058|m.10418	scaffold598-m.10418	1	4	1	4	1	4	mitogen-activated protein kinase homolog MMK1	0		0	0	NaN	NaN	6.9394e-06	NaN	NaN	2.47437e-05	not found	not found	PM only	PM only
scaffold18446-size757|m.105613	scaffold18446-m.105613	1	4	1	4	1	4	50S ribosomal protein L22	0		0	0	NaN	NaN	7.92744e-06	NaN	NaN	3.62081e-05	not found	not found	PM only	PM only
scaffold635-size3970|m.10887	scaffold635-m.10887	1	4	1	4	1	4	pleckstrin domain-containing protein	0		0	0	NaN	NaN	5.97115e-06	NaN	NaN	2.06767e-05	not found	not found	PM only	PM only
scaffold1597-size2943|m.20611	scaffold1597-m.20611	1	4	1	4	1	4	glutathione S-transferase theta-3-like	0		0	0	NaN	NaN	3.54945e-05	NaN	NaN	3.36391e-05	not found	not found	PM only	PM only
scaffold6145-size1707|m.52421	scaffold6145-m.52421	1	4	1	4	1	4	nucleoredoxin 1	0		0	0	NaN	NaN	1.40143e-05	NaN	NaN	0.000118003	not found	not found	PM only	PM only
scaffold1102-size3327|m.15957	scaffold1102-m.15957	1	4	1	4	1	4	apoptosis inhibitor 5-like protein API5	0		0	0	NaN	NaN	1.41771e-05	NaN	NaN	3.41315e-05	not found	not found	PM only	PM only
scaffold4524-size1954|m.42403	scaffold4524-m.42403	1	4	1	4	1	4	aldehyde dehydrogenase	2		0	0	NaN	NaN	5.57315e-06	NaN	NaN	2.0619e-05	not found	not found	PM only	PM only
scaffold4348-size1987|m.41251	scaffold4348-m.41251	1	4	1	4	1	4	1,3-beta-glucanosyltransferase GAS1 [	0		0	0	NaN	NaN	2.69821e-05	NaN	NaN	6.8384e-05	not found	not found	PM only	PM only
scaffold2085-size2657|m.24810	scaffold2085-m.24810	1	4	1	4	1	4	ascorbate peroxidase	0		0	0	NaN	NaN	2.15437e-05	NaN	NaN	9.27318e-05	not found	not found	PM only	PM only
scaffold4320-size1990|m.41077	scaffold4320-m.41077	1	4	1	4	1	4	serine/threonine-protein phosphatase 2B catalytic subunit alpha isoform isoform X2	0		0	0	NaN	NaN	9.47015e-06	NaN	NaN	4.10723e-05	not found	not found	PM only	PM only
scaffold3930-size2066|m.38525	scaffold3930-m.38525	1	4	1	4	1	4	Sec1-like family protein	0		0	0	NaN	NaN	6.16195e-06	NaN	NaN	2.98659e-05	not found	not found	PM only	PM only
scaffold1097-size3333|m.15906	scaffold1097-m.15906	1	4	1	4	1	4	FACT complex subunit SPT16	0		0	0	NaN	NaN	4.03088e-06	NaN	NaN	4.09084e-05	not found	not found	PM only	PM only
scaffold999-size3427|m.14907	scaffold999-m.14907	7	5	7	5	7	5	phosphoenolpyruvate synthase	1		0	0	NaN	NaN	9.16002e-05	NaN	NaN	0.000149097	not found	not found	PM only	PM only
scaffold10793-size1213|m.76066	scaffold10793-m.76066	7	5	6	4	4	4	Rab GTPase	0		0	0	NaN	NaN	0.000117692	NaN	NaN	0.00011316	not found	not found	PM only	PM only
scaffold720-size3795|m.11855	scaffold720-m.11855	6	5	6	5	6	5	hypothetical protein FRACYDRAFT_27191	4		0	0	NaN	NaN	0.000215127	NaN	NaN	0.000520318	not found	not found	PM only	PM only
scaffold18063-size774|m.104319	scaffold18063-m.104319	6	5	6	5	6	5	40S ribosomal protein S13	0		0	0	NaN	NaN	0.000158766	NaN	NaN	0.000436647	not found	not found	PM only	PM only
scaffold13069-size1039|m.85835	scaffold13069-m.85835	6	5	6	5	6	5	dolicholphosphate-mannose synthase	1		0	0	NaN	NaN	0.000153483	NaN	NaN	0.000261561	not found	not found	PM only	PM only
scaffold5826-size1748|m.50506	scaffold5826-m.50506	6	5	6	5	6	5	aspartate kinase	0		0	0	NaN	NaN	6.30358e-05	NaN	NaN	7.23654e-05	not found	not found	PM only	PM only
scaffold9115-size1360|m.68153	scaffold9115-m.68153	6	5	6	5	6	5	eukaryotic initiation factor 4A-III	0		0	0	NaN	NaN	8.82269e-05	NaN	NaN	5.91659e-05	not found	not found	PM only	PM only
scaffold27364-size506|m.131851	scaffold27364-m.131851	5	5	5	5	5	5	Ubiquinol-cytochrome c reductase complex 14 kDa protein, putative	0		0	0	NaN	NaN	0.000304145	NaN	NaN	0.000456117	not found	not found	PM only	PM only
scaffold4123-size2023|m.39822	scaffold4123-m.39822	5	5	5	5	5	5	filamin-A isoform X2	0		0	0	NaN	NaN	0.000191463	NaN	NaN	0.000402487	not found	not found	PM only	PM only
scaffold8862-size1385|m.66957	scaffold8862-m.66957	5	5	5	5	5	5	F-actin capping protein, alpha subunit	0		0	0	NaN	NaN	5.17225e-05	NaN	NaN	3.66236e-05	not found	not found	PM only	PM only
scaffold22627-size619|m.118636	scaffold22627-m.118636	5	5	5	5	4	5	40S ribosomal protein S19-3	0		0	0	NaN	NaN	0.000168858	NaN	NaN	0.000180479	not found	not found	PM only	PM only
scaffold4459-size1966|m.41998	scaffold4459-m.41998	5	5	5	5	5	5	putative flavin-containing monooxygenase 1	0		0	0	NaN	NaN	3.7346e-05	NaN	NaN	6.21073e-05	not found	not found	PM only	PM only
scaffold2115-size2643|m.25065	scaffold2115-m.25065	5	5	5	5	5	5	glutamine-tRNA ligase	0		0	0	NaN	NaN	4.04897e-05	NaN	NaN	5.8208e-05	not found	not found	PM only	PM only
scaffold7816-size1501|m.61654	scaffold7816-m.61654	4	5	4	5	4	5	CUGBP Elav-like family member 2 isoform X13	0		0	0	NaN	NaN	7.51489e-05	NaN	NaN	0.000325793	not found	not found	PM only	PM only
scaffold7466-size1536|m.59805	scaffold7466-m.59805	4	5	4	5	4	5	surface antigen-domain-containing protein	0		0	0	NaN	NaN	4.681e-05	NaN	NaN	3.95112e-05	not found	not found	PM only	PM only
scaffold4846-size1895|m.44478	scaffold4846-m.44478	4	5	4	5	4	5	glutathione synthetase	0		0	0	NaN	NaN	7.67371e-05	NaN	NaN	6.85688e-05	not found	not found	PM only	PM only
scaffold9396-size1334|m.69530	scaffold9396-m.69530	4	5	4	5	4	5	ras protein let-60	0		0	0	NaN	NaN	7.95364e-05	NaN	NaN	9.3498e-05	not found	not found	PM only	PM only
scaffold1500-size3016|m.19699	scaffold1500-m.19699	4	5	4	5	4	5	S9 family peptidase	0		0	0	NaN	NaN	3.44592e-05	NaN	NaN	0.000129059	not found	not found	PM only	PM only
scaffold5502-size1798|m.48522	scaffold5502-m.48522	4	5	4	5	4	5	methylmalonyl Co-A mutase-associated GTPase MeaB	0		0	0	NaN	NaN	5.21488e-05	NaN	NaN	7.14492e-05	not found	not found	PM only	PM only
scaffold16888-size825|m.100205	scaffold16888-m.100205	4	5	4	5	4	5	60S ribosomal protein L11	0		0	0	NaN	NaN	9.08741e-05	NaN	NaN	0.000193713	not found	not found	PM only	PM only
scaffold3305-size2214|m.34169	scaffold3305-m.34169	4	5	4	5	4	5	ABC transporter ATP-binding protein	5		0	0	NaN	NaN	3.63909e-05	NaN	NaN	4.88843e-05	not found	not found	PM only	PM only
[truncated: 1,337 more rows]

## Sheet: Experiment 1
Table S1: Overview of proteins identified by protein mass spectrometry in MS/MS experiment 1.
The table lists all proteins identified in whole cell membranes (PM) and chromatophore membrane (CM) and lysate (CL) fractions that could be assigned an intensity. It shows how many (unique) peptides were identified that could be assigned to each protein. Annotation was performed with Blast2GO (Götz et al. 2008) with an E value cutoff of e-3 and curated manually. The table also lists the summed M…
		Protein Identification							Intenstiy									mean norm. Intensity			Intensity Level			Enrichment Factor		T-test CM/PM
Protein ID	Protein ID	Peptides	Razor + unique peptides	Unique peptides	Number of matching scaffolds	Annotation	Counts in CM+CL	Counts in PM	CM 1	CM 2	CM 3	CL 1	CL 2	CL 3	PM 1	PM 2	PM 3	CM	CL	PM	CM	CL	PM	CM/CL	CM/PM	T-test calculated	-Log T-test p-value	T-test q-value	T-test Difference	T-test significant?
scaffold1236-size3207|m.17266	scaffold1236-m.17266	1	1	1	1	DNA topoisomerase 2-binding protein 1-A	0	0	NaN	NaN	NaN	NaN	1858900	4423000	NaN	387390	NaN	NaN	1.32525e-06	5.35415e-07	NaN	1.1223	0.72869	CL only	PM only		NaN	NaN	NaN
scaffold22118-size634|m.117132	scaffold22118-m.117132	2	2	2	3	---NA---	4	0	NaN	NaN	NaN	21889000	34026000	19345000	NaN	465880	NaN	NaN	1.02462e-05	6.43896e-07	NaN	2.01056	0.808816	CL only	PM only		NaN	NaN	NaN
PCH_898232_899890	PCC0818	4	4	4	1	GMC family oxidoreductase	9	0	517290	5171900	9806200	35519000	50381000	8026800	NaN	489130	NaN	9.97591e-06	1.25335e-05	6.7603e-07	1.99895	2.09807	0.829966	0.795939	14.7566	+	1.25162	0.00512106	2.43783	+
PCH_777332_777793	PCC0710	2	2	2	1	3-hydroxyacyl-[acyl-carrier-protein] dehydratase FabZ	5	0	313380	1180700	2056500	18892000	42627000	28475000	NaN	510110	NaN	2.57435e-06	1.21528e-05	7.05027e-07	1.41067	2.08468	0.848206	0.211833	3.65142	+	0.579742	0.377646	0.810062
scaffold5163-size1845|m.46441	scaffold5163-m.46441	2	2	2	1	2-hydroxy-6-oxohepta-2,4-dienoate hydrolase	1	0	NaN	NaN	NaN	10722000	14728000	NaN	372470	NaN	NaN	NaN	5.04209e-06	8.2967e-07	NaN	1.70261	0.918905	CL only	PM only		NaN	NaN	NaN
scaffold28115-size491|m.133819	scaffold28115-m.133819	5	5	5	1	---NA---	13	0	NaN	992520	1145300	106610000	208360000	143480000	NaN	NaN	383090	1.9704e-06	6.2269e-05	9.38839e-07	1.29455	2.79427	0.972591	0.0316434	2.09876		NaN	NaN	NaN
scaffold10069-size1274|m.72683	scaffold10069-m.72683	1	1	1	1	Grx4 family monothiol glutaredoxin	0	1	NaN	NaN	NaN	NaN	NaN	NaN	NaN	755750	NaN	NaN	NaN	1.04453e-06	NaN	NaN	1.01892	not found	PM only		NaN	NaN	NaN
PCH_682553_683581	PCC0617	19	19	19	1	oxygen-dependent coproporphyrinogen oxidase	58	0	1751600	24474000	38831000	1131900000	2045900000	382170000	773840	284970	NaN	4.1687e-05	0.000469242	1.05879e-06	2.62	3.6714	1.02481	0.0888391	39.3725	+	2.09645	0	5.09726	+
PCH_774524_776614	PCC0709	2	2	2	1	HAMP domain-containing protein	2	0	NaN	4202500	4735600	NaN	7064200	NaN	556680	NaN	NaN	8.2504e-06	2.4399e-06	1.23999e-06	1.91648	1.38737	1.09342	3.38145	6.65358		NaN	NaN	NaN
scaffold14387-size958|m.91052	scaffold14387-m.91052	1	1	1	1	---NA---	1	0	NaN	NaN	NaN	10081000	NaN	NaN	NaN	NaN	524660	NaN	4.69852e-06	1.28578e-06	NaN	1.67196	1.10917	CL only	PM only		NaN	NaN	NaN
scaffold34-size10905|m.1367	scaffold34-m.1367	2	2	2	1	baculoviral IAP repeat-containing protein 6-like	0	2	NaN	NaN	NaN	NaN	NaN	NaN	626200	NaN	NaN	NaN	NaN	1.39485e-06	NaN	NaN	1.14453	not found	PM only		NaN	NaN	NaN
scaffold4089-size2033|m.39593	scaffold4089-m.39593	1	1	1	1	3-mercaptopyruvate sulfurtransferase	2	0	NaN	NaN	2448800	5410200	5731900	NaN	NaN	NaN	587350	3.98602e-06	2.25065e-06	1.43942e-06	1.60054	1.35231	1.15819	1.77105	2.76919		NaN	NaN	NaN
PCH_80807_81466	PCC0078	2	2	2	1	ATP-dependent Clp protease proteolytic subunit	5	1	NaN	1747100	1664200	23828000	32728000	NaN	NaN	1126300	NaN	3.18209e-06	1.12048e-05	1.55667e-06	1.50271	2.0494	1.1922	0.283993	2.04416		NaN	NaN	NaN
scaffold15681-size887|m.95921	scaffold15681-m.95921	1	1	1	1	putative reductase RutE in novel pyrimidine catabolism pathway	0	1	NaN	NaN	NaN	NaN	NaN	NaN	NaN	1241400	NaN	NaN	NaN	1.71575e-06	NaN	NaN	1.23445	not found	PM only		NaN	NaN	NaN
PCH_513762_515720	PCC0448	8	8	8	1	DNA topoisomerase (ATP-hydrolyzing) subunit B	18	0	5401700	22719000	26771000	63375000	25950000	35461000	639860	NaN	857620	4.13171e-05	1.8201e-05	1.76352e-06	2.61613	2.2601	1.24638	2.27004	23.4287	+	4.2342	0	4.45346	+
PCH_76708_77580	PCC0073	2	2	2	1	glycine--tRNA ligase subunit alpha	4	1	NaN	1507300	2810700	14708000	26935000	5960700	NaN	1471800	633340	3.86434e-06	6.28828e-06	1.79316e-06	1.58707	1.79853	1.25362	0.61453	2.15505		NaN	NaN	NaN
scaffold13127-size1036|m.86069	scaffold13127-m.86069	1	1	1	1	COMM domain-containing protein 5-like	0	1	NaN	NaN	NaN	NaN	NaN	NaN	584330	1706200	742840	NaN	NaN	1.82674e-06	NaN	NaN	1.26168	not found	PM only	+	0.115666	0.889651	-0.241774
scaffold9102-size1361|m.68082	scaffold9102-m.68082	4	4	4	1	predicted protein	4	0	1697000	6767600	NaN	19125000	30560000	12302000	NaN	NaN	748920	1.22384e-05	8.35169e-06	1.83538e-06	2.08773	1.92177	1.26373	1.46538	6.66807		NaN	NaN	NaN
scaffold3259-size2228|m.33865	scaffold3259-m.33865	1	1	1	1	Ubiquitin conjugation factor E4	0	1	NaN	NaN	NaN	NaN	NaN	NaN	942570	NaN	642820	NaN	NaN	1.83746e-06	NaN	NaN	1.26422	not found	PM only		NaN	NaN	NaN
scaffold16559-size841|m.99044	scaffold16559-m.99044	2	2	2	1	dioxygenase	6	0	855800	5413800	7159800	9346700	6621800	NaN	NaN	1353500	NaN	9.39477e-06	3.32169e-06	1.87068e-06	1.97289	1.52136	1.272	2.82831	5.02211	+	1.95868	0.00246178	1.93054	+
PCH_845357_846613	PCC0775	3	3	3	1	lycopene cyclase	7	1	1894100	13340000	18643000	7369400	10375000	NaN	NaN	1358400	NaN	2.32573e-05	3.50906e-06	1.87746e-06	2.36656	1.54519	1.27357	6.62779	12.3877	+	2.52492	0	3.15781	+
PCH_917713_918486	PCC0836	2	2	2	1	16S rRNA (uracil(1498)-N(3))-methyltransferase	2	0	NaN	1403200	5198900	NaN	NaN	NaN	NaN	1379300	NaN	5.69913e-06	NaN	1.90634e-06	1.75581	NaN	1.2802	CM only	2.98956		NaN	NaN	NaN
PCH_528186_528419	PCC0461	4	4	4	1	hypothetical protein	8	0	2287200	5452000	11285000	89197000	178400000	112590000	NaN	1388200	NaN	1.45606e-05	5.14388e-05	1.91864e-06	2.16318	2.71129	1.28299	0.283067	7.58903	+	2.72607	0	3.24741	+
scaffold15981-size872|m.96962	scaffold15981-m.96962	1	1	1	1	hypothetical protein EMIHUDRAFT_432817	0	1	NaN	NaN	NaN	NaN	NaN	NaN	NaN	NaN	789430	NaN	NaN	1.93466e-06	NaN	NaN	1.2866	not found	PM only		NaN	NaN	NaN
scaffold429-size4472|m.8259	scaffold429-m.8259	1	1	1	1	ABC transporter ATP-binding protein/permease	0	1	NaN	NaN	NaN	NaN	NaN	NaN	906690	NaN	NaN	NaN	NaN	2.01963e-06	NaN	NaN	1.30527	not found	PM only		NaN	NaN	NaN
PCH_349106_349750	PCC0316	1	1	1	1	DUF3172 domain-containing protein	0	0	3948600	NaN	NaN	NaN	NaN	NaN	910520	NaN	NaN	2.40074e-05	NaN	2.02817e-06	2.38034	NaN	1.3071	CM only	11.837		NaN	NaN	NaN
scaffold7880-size1494|m.61992	scaffold7880-m.61992	2	2	2	2	peptide-methionine (S)-S-oxide reductase MsrA	4	0	505300	1925800	2432100	54986000	88242000	40237000	771230	1693800	NaN	3.68673e-06	2.47923e-05	2.02946e-06	1.56664	2.39432	1.30738	0.148705	1.81661	+	2.0686	0.0471538	0.943328	+
scaffold10574-size1231|m.75070	scaffold10574-m.75070	1	1	1	1	heme peroxidase	0	2	NaN	NaN	NaN	NaN	NaN	NaN	NaN	2066700	557190	NaN	NaN	2.11095e-06	NaN	NaN	1.32448	not found	PM only		NaN	NaN	NaN
scaffold4866-size1891|m.44610	scaffold4866-m.44610	1	1	1	1	Nucleolar GTP-binding protein 2	0	2	NaN	NaN	NaN	NaN	NaN	NaN	1225300	1157300	850110	NaN	NaN	2.1374e-06	NaN	NaN	1.32989	not found	PM only	+	0.50475	0.189583	-1.49884
PCH_40242_41672	PCC0040	4	4	4	1	RNB domain-containing ribonuclease	15	0	2215600	10641000	11623000	37592000	60295000	5507900	974550	NaN	NaN	1.82177e-05	1.36157e-05	2.17079e-06	2.26049	2.13404	1.33662	1.33799	8.3922	+	2.218	0.000381514	2.86473	+
scaffold8587-size1414|m.65609	scaffold8587-m.65609	4	4	4	1	4,5-dioxygenase	9	0	3015200	18907000	25689000	102280000	165010000	46767000	990820	1578900	NaN	3.32349e-05	4.19665e-05	2.19462e-06	2.52159	2.6229	1.34136	0.791938	15.1438	+	3.15507	0	4.00569	+
scaffold15684-size887|m.95931	scaffold15684-m.95931	2	2	2	1	50S ribosomal protein L25/general stress protein Ctc	0	3	NaN	NaN	NaN	NaN	NaN	NaN	1106400	1412700	NaN	NaN	NaN	2.20849e-06	NaN	NaN	1.3441	not found	PM only		NaN	NaN	NaN
PCH_800612_801532	PCC0734	1	1	1	1	DMT family transporter	1	1	NaN	927640	1693100	2994100	NaN	NaN	1273100	1922200	512470	2.34837e-06	1.39548e-06	2.24947e-06	1.37077	1.14472	1.35208	1.68284	1.04397	+	0.108575	0.920292	-0.146471
PCH_793390_794916	PCC0726	1	1	1	1	UDP-N-acetylmuramoyl-L-alanyl-D-glutamate--2,6-diaminopimelate ligase	0	1	NaN	1544200	1630400	NaN	1749000	1695300	NaN	1636300	NaN	2.94232e-06	6.86954e-07	2.26154e-06	1.46869	0.836927	1.3544	4.28315	1.30102		NaN	NaN	NaN
scaffold205-size5745|m.4870	scaffold205-m.4870	1	1	1	1	intron-binding protein aquarius	0	0	NaN	NaN	NaN	NaN	NaN	NaN	1478400	NaN	535450	NaN	NaN	2.30267e-06	NaN	NaN	1.36223	not found	PM only		NaN	NaN	NaN
PCH_137536_138516	PCC0123	4	4	4	1	PhoH family protein	7	1	2781400	18809000	21917000	7978700	NaN	NaN	1525700	NaN	512150	3.06461e-05	3.71869e-06	2.3268e-06	2.48637	1.57039	1.36676	8.2411	13.1709	+	2.45081	0	4.17025	+
scaffold12165-size1105|m.82092	scaffold12165-m.82092	3	3	3	1	aldo/keto reductase	3	0	NaN	4054600	8113000	25385000	37456000	2693400	NaN	1431700	1138000	1.08445e-05	8.66378e-06	2.38383e-06	2.03521	1.93771	1.37728	1.2517	4.54917		NaN	NaN	NaN
scaffold7623-size1522|m.60669	scaffold7623-m.60669	2	2	2	1	RAP domain protein	5	0	447640	5056500	9855600	6913300	NaN	NaN	1086500	NaN	NaN	9.78108e-06	3.22213e-06	2.42016e-06	1.99039	1.50814	1.38384	3.03559	4.0415	+	1.31045	0.00408889	2.40299	+
PCH_266451_267305	PCC0240	2	2	2	1	16S rRNA (adenine(1518)-N(6)/adenine(1519)-N(6))-dimethyltransferase RsmA	5	0	4877900	12702000	16314000	7072700	8491600	NaN	1702100	NaN	447830	2.75959e-05	3.11467e-06	2.44445e-06	2.44084	1.49341	1.38818	8.85998	11.2892	+	2.60135	0	4.06202	+
PCH_541010_541750	PCC0472	2	2	2	1	ribonuclease III	4	1	656490	3333100	4375900	18040000	10569000	26242000	1372200	2794400	293520	6.02926e-06	7.99157e-06	2.54601e-06	1.78026	1.90263	1.40586	0.754453	2.36812	+	0.874297	0.0479948	1.51441	+
scaffold170-size6195|m.4266	scaffold170-m.4266	2	2	2	1	myosin XI-2	2	1	25823000	443160	20833000	NaN	NaN	NaN	528290	2186500	1428400	6.3947e-05	NaN	2.56644e-06	2.80582	NaN	1.40933	CM only	24.9166	+	0.568524	0.0477542	2.87594	+
scaffold14265-size964|m.90571	scaffold14265-m.90571	1	1	1	1	cation-translocating P-type ATPase	0	3	NaN	NaN	NaN	NaN	NaN	NaN	NaN	NaN	1058000	NaN	NaN	2.59284e-06	NaN	NaN	1.41378	not found	PM only		NaN	NaN	NaN
scaffold2581-size2436|m.28831	scaffold2581-m.28831	6	6	6	1	RNA helicase	16	0	1850800	22069000	21394000	61382000	74157000	57962000	NaN	NaN	1059800	3.07498e-05	2.68473e-05	2.59725e-06	2.48784	2.4289	1.41451	1.14536	11.8394	+	2.28473	0	3.52167	+
scaffold13023-size1043|m.85653	scaffold13023-m.85653	1	1	1	1	methylisocitrate lyase	0	4	NaN	NaN	NaN	NaN	NaN	NaN	1137500	2261400	898930	NaN	NaN	2.62076e-06	NaN	NaN	1.41843	not found	PM only	+	0.107653	0.865317	-0.422569
scaffold4793-size1905|m.44132	scaffold4793-m.44132	5	5	5	1	arginine biosynthesis ArgJ, mitochondrial	8	0	1721200	2102100	9154600	137460000	221210000	101690000	425120	3332600	972930	9.92141e-06	6.22157e-05	2.64577e-06	1.99657	2.7939	1.42255	0.159468	3.74991	+	1.12389	0.0113806	2.01663	+
scaffold17704-size788|m.103071	scaffold17704-m.103071	1	1	1	1	ubiquitin-conjugating enzyme E2-16 kDa	0	0	NaN	NaN	NaN	NaN	NaN	NaN	NaN	1925900	NaN	NaN	NaN	2.6618e-06	NaN	NaN	1.42518	not found	PM only		NaN	NaN	NaN
scaffold5098-size1853|m.46035	scaffold5098-m.46035	1	1	1	1	pyruvate dehydrogenase (acetyl-transferring) kinase, mitochondrial-like	0	1	NaN	NaN	NaN	NaN	NaN	NaN	1214800	NaN	NaN	NaN	NaN	2.70594e-06	NaN	NaN	1.43232	not found	PM only		NaN	NaN	NaN
scaffold23924-size582|m.122401	scaffold23924-m.122401	1	1	1	1	---NA---	0	2	NaN	NaN	NaN	NaN	NaN	NaN	1476900	1555500	NaN	NaN	NaN	2.71982e-06	NaN	NaN	1.43454	not found	PM only		NaN	NaN	NaN
PCH_887817_888638	PCC0808	1	1	1	1	dihydropteroate synthase	1	0	829050	3038700	3674400	NaN	NaN	NaN	1224300	NaN	NaN	5.79305e-06	NaN	2.7271e-06	1.76291	NaN	1.4357	CM only	2.12425	+	2.24387	0.00690935	1.41806	+
scaffold24-size12597|m.1009	scaffold24-m.1009	2	2	2	1	conserved hypotheical protein	3	0	NaN	3597500	3774300	3268000	8446900	NaN	1229000	NaN	NaN	6.83514e-06	2.22031e-06	2.73757e-06	1.83475	1.34641	1.43737	3.07847	2.49679		NaN	NaN	NaN
scaffold1754-size2847|m.21985	scaffold1754-m.21985	7	7	7	1	acetyl-CoA synthetase	18	0	7913100	25204000	30108000	43940000	75081000	38207000	2156800	1220200	736190	4.99504e-05	2.12537e-05	2.76495e-06	2.69854	2.32743	1.44169	2.3502	18.0656	+	3.05416	0	4.35145	+
scaffold57088-size220|m.194253	scaffold57088-m.194253	1	1	1	1	---NA---	3	0	NaN	1275400	1945500	13357000	NaN	9388700	NaN	NaN	1129600	2.91758e-06	5.24436e-06	2.76831e-06	1.46502	1.71969	1.44221	0.556328	1.05392		NaN	NaN	NaN
scaffold14933-size925|m.93165	scaffold14933-m.93165	1	1	1	1	exosome complex component CSL4	0	1	NaN	NaN	NaN	NaN	NaN	NaN	NaN	2025100	NaN	NaN	NaN	2.79891e-06	NaN	NaN	1.44699	not found	PM only		NaN	NaN	NaN
scaffold1942-size2738|m.23631	scaffold1942-m.23631	1	1	1	1	ankyrin-3 isoform X3	0	2	NaN	NaN	NaN	NaN	NaN	NaN	1138600	NaN	1307900	NaN	NaN	2.87074e-06	NaN	NaN	1.45799	not found	PM only		NaN	NaN	NaN
scaffold8237-size1453|m.63823	scaffold8237-m.63823	1	1	1	1	nuclear cap-binding protein subunit 3-like isoform X2	0	1	NaN	NaN	NaN	NaN	NaN	NaN	NaN	2174500	1119400	NaN	NaN	2.87435e-06	NaN	NaN	1.45854	not found	PM only		NaN	NaN	NaN
scaffold138-size6631|m.3647	scaffold138-m.3647	1	1	1	1	vacuolar-sorting receptor 1-like	0	1	NaN	NaN	NaN	NaN	NaN	NaN	NaN	NaN	1187000	NaN	NaN	2.90898e-06	NaN	NaN	1.46374	not found	PM only		NaN	NaN	NaN
scaffold3877-size2077|m.38162	scaffold3877-m.38162	2	2	2	1	FabG domain-containing protein	0	2	NaN	NaN	NaN	NaN	NaN	NaN	2149600	752400	NaN	NaN	NaN	2.91405e-06	NaN	NaN	1.4645	not found	PM only		NaN	NaN	NaN
scaffold207-size5727|m.4910	scaffold207-m.4910	1	1	1	1	beta and beta-prime subunits of DNA dependent RNA-polymerase	0	1	NaN	NaN	NaN	NaN	NaN	NaN	1310300	NaN	NaN	NaN	NaN	2.91867e-06	NaN	NaN	1.46518	not found	PM only		NaN	NaN	NaN
PCH_343370_344059	PCC0310	1	1	1	1	1-acyl-sn-glycerol-3-phosphate acyltransferase	2	1	169870	1681500	3541700	4831000	5283100	4909100	969110	2178200	1470800	3.43861e-06	2.10184e-06	2.92456e-06	1.53638	1.3226	1.46606	1.636	1.17577	+	0.0238326	0.977904	-0.0548344
scaffold4647-size1932|m.43197	scaffold4647-m.43197	1	1	1	2	ATP-binding cassette sub-family B member 7, mitochondrial-like	0	1	NaN	NaN	NaN	NaN	NaN	NaN	1707000	NaN	851580	NaN	NaN	2.94464e-06	NaN	NaN	1.46903	not found	PM only		NaN	NaN	NaN
PCH_175347_177056	PCC0155	16	16	16	1	glucose-6-phosphate isomerase	40	0	50140000	81242000	98411000	268010000	436150000	161840000	999210	2670300	NaN	0.000211671	0.000116348	2.95818e-06	3.32566	3.06576	1.47102	1.81928	71.5543	+	4.11689	0	6.23406	+
scaffold20006-size701|m.110690	scaffold20006-m.110690	4	4	4	1	---NA---	11	2	NaN	4050800	6843600	72688000	131740000	25062000	NaN	3436400	477110	9.80735e-06	3.02534e-05	2.95936e-06	1.99155	2.48077	1.4712	0.324173	3.31401		NaN	NaN	NaN
scaffold11753-size1135|m.80331	scaffold11753-m.80331	1	1	1	1	ankyrin repeat domain protein	0	2	NaN	NaN	NaN	NaN	NaN	NaN	634420	1968800	1958900	NaN	NaN	2.97831e-06	NaN	NaN	1.47397	not found	PM only	+	1.15197	0.0450084	-1.25105	+
scaffold7044-size1588|m.57536	scaffold7044-m.57536	1	1	1	1	Histone-lysine N-methyltransferase ASHR1	0	2	NaN	NaN	NaN	NaN	NaN	NaN	1813300	NaN	795520	NaN	NaN	2.99434e-06	NaN	NaN	1.4763	not found	PM only		NaN	NaN	NaN
scaffold2281-size2554|m.26456	scaffold2281-m.26456	7	7	7	1	Carboxypeptidase Taq	15	0	1953000	12917000	14845000	37176000	111220000	49700000	2203000	1625600	750710	2.1021e-05	2.61031e-05	2.99789e-06	2.32265	2.41669	1.47682	0.805305	7.01194	+	2.13349	0.000491363	2.85979	+
scaffold29584-size464|m.137513	scaffold29584-m.137513	2	2	2	1	---NA---	7	1	NaN	1877800	3152100	50355000	52401000	34602000	1355600	1754800	1500900	4.52977e-06	1.90935e-05	3.04105e-06	1.65608	2.28089	1.48302	0.237241	1.48954	+	0.0873433	0.914166	-0.198414
scaffold6572-size1647|m.54904	scaffold6572-m.54904	1	1	1	1	copine-8 isoform X1	0	1	NaN	NaN	NaN	NaN	NaN	NaN	NaN	NaN	1243900	NaN	NaN	3.04843e-06	NaN	NaN	1.48408	not found	PM only		NaN	NaN	NaN
scaffold7928-size1488|m.62241	scaffold7928-m.62241	1	1	1	2	predicted protein	0	3	NaN	NaN	NaN	NaN	NaN	NaN	2061500	1657400	932740	NaN	NaN	3.05617e-06	NaN	NaN	1.48518	not found	PM only	+	1.04534	0.253813	-0.745972
scaffold1529-size2998|m.19978	scaffold1529-m.19978	3	3	3	1	protein transporter Sec24	2	2	NaN	NaN	NaN	215640000	219050000	NaN	1385700	NaN	NaN	NaN	8.80812e-05	3.08662e-06	NaN	2.94488	1.48948	CL only	PM only		NaN	NaN	NaN
scaffold15982-size872|m.96967	scaffold15982-m.96967	2	2	2	1	---NA---	3	2	NaN	993700	5254700	15865000	20972000	NaN	NaN	2111800	1340900	5.31617e-06	7.31891e-06	3.10244e-06	1.7256	1.86445	1.4917	0.72636	1.71354		NaN	NaN	NaN
PCH_704768_705592	PCC0643	2	2	2	1	septum site-determining protein MinD	3	0	NaN	4816100	3121800	8164900	NaN	NaN	NaN	2275400	NaN	7.57886e-06	3.80547e-06	3.14485e-06	1.8796	1.58041	1.4976	1.99157	2.40993		NaN	NaN	NaN
scaffold10215-size1261|m.73410	scaffold10215-m.73410	1	1	1	1	tripartite motif-containing protein 29-like	0	1	NaN	NaN	NaN	NaN	NaN	NaN	NaN	NaN	1292700	NaN	NaN	3.16802e-06	NaN	NaN	1.50079	not found	PM only		NaN	NaN	NaN
scaffold3298-size2216|m.34119	scaffold3298-m.34119	3	3	3	1	Short-chain dehydrogenase TIC 32, chloroplastic	12	2	1480700	7261700	6209700	21626000	22102000	23980000	1483400	2436500	1161600	1.14344e-05	9.5341e-06	3.17283e-06	2.05821	1.97928	1.50145	1.19932	3.60386	+	2.7745	0.00122287	1.81534	+
scaffold12749-size1060|m.84549	scaffold12749-m.84549	1	1	1	2	DUF4336 domain-containing protein	0	1	NaN	NaN	NaN	NaN	NaN	NaN	NaN	2332000	NaN	NaN	NaN	3.22308e-06	NaN	NaN	1.50827	not found	PM only		NaN	NaN	NaN
scaffold687-size3853|m.11470	scaffold687-m.11470	1	1	1	2	thioredoxin-domain-containing protein	0	3	NaN	NaN	NaN	NaN	NaN	NaN	1993000	1265700	1468700	NaN	NaN	3.26268e-06	NaN	NaN	1.51357	not found	PM only	+	1.47062	0.00867749	-1.71586	+
scaffold19343-size725|m.108549	scaffold19343-m.108549	1	1	1	1	---NA---	0	1	NaN	NaN	NaN	NaN	NaN	NaN	NaN	NaN	1344800	NaN	NaN	3.2957e-06	NaN	NaN	1.51795	not found	PM only		NaN	NaN	NaN
scaffold7470-size1536|m.59833	scaffold7470-m.59833	1	1	1	1	putative mitochondrial prostaglandin f2-alpha synthase/D-arabinose dehydrogenase (PGFS)	0	1	NaN	NaN	NaN	NaN	NaN	NaN	1530200	NaN	1316100	NaN	NaN	3.31693e-06	NaN	NaN	1.52074	not found	PM only		NaN	NaN	NaN
scaffold730-size3782|m.11953	scaffold730-m.11953	1	1	1	1	rho guanine nucleotide exchange factor 39-like	0	1	NaN	NaN	NaN	NaN	NaN	NaN	1503300	NaN	NaN	NaN	NaN	3.34857e-06	NaN	NaN	1.52486	not found	PM only		NaN	NaN	NaN
scaffold35309-size382|m.150951	scaffold35309-m.150951	1	1	1	1	predicted protein	2	0	2114100	4299200	8603200	18476000	NaN	NaN	NaN	3726800	635720	1.19508e-05	8.61124e-06	3.3544e-06	2.0774	1.93507	1.52561	1.38781	3.56271	+	0.784176	0.0778722	1.41444
PCH_807718_810420	PCC0741	3	3	3	1	type I DNA topoisomerase	7	0	3783300	12038000	10559000	15913000	10510000	17293000	1149000	NaN	1721100	2.17919e-05	6.29978e-06	3.38864e-06	2.33829	1.79933	1.53003	3.45915	6.43086	+	2.73336	0	3.02698	+
PCH_769466_770425	PCC0703	2	2	2	1	ribonuclease Z	9	2	3599200	10255000	14254000	15353000	20917000	15087000	1102100	3222100	1342300	2.21801e-05	7.07702e-06	3.39926e-06	2.34596	1.84985	1.53138	3.1341	6.52499	+	3.406	0	2.75017	+
scaffold11355-size1168|m.78596	scaffold11355-m.78596	1	1	1	1	acyl-CoA thioesterase	0	1	NaN	NaN	NaN	NaN	NaN	NaN	NaN	2604000	1317200	NaN	NaN	3.41354e-06	NaN	NaN	1.5332	not found	PM only		NaN	NaN	NaN
scaffold16849-size826|m.100074	scaffold16849-m.100074	1	1	1	1	Hsp20/alpha crystallin family protein	3	5	NaN	NaN	NaN	14645000	NaN	17159000	1444300	3597800	845420	NaN	7.30873e-06	3.42052e-06	NaN	1.86384	1.53409	CL only	PM only	+	0.947932	0.0181424	-2.0132	+
scaffold614-size4023|m.10607	scaffold614-m.10607	1	1	1	1	inter alpha-trypsin inhibitor, heavy chain 4-like	0	1	NaN	NaN	NaN	NaN	NaN	NaN	2074000	1625800	NaN	NaN	NaN	3.43341e-06	NaN	NaN	1.53573	not found	PM only		NaN	NaN	NaN
scaffold8308-size1447|m.64191	scaffold8308-m.64191	2	2	2	1	Peptide-N(4)-(N-acetyl-beta-glucosaminyl)asp aragine amidase	0	2	NaN	NaN	NaN	5292300	NaN	NaN	NaN	2490800	NaN	NaN	2.46662e-06	3.44255e-06	NaN	1.3921	1.53688	CL only	PM only		NaN	NaN	NaN
scaffold22164-size632|m.117279	scaffold22164-m.117279	1	1	1	1	expressed conserved protein	0	3	NaN	NaN	NaN	NaN	NaN	NaN	1829800	2036400	NaN	NaN	NaN	3.44518e-06	NaN	NaN	1.53721	not found	PM only		NaN	NaN	NaN
scaffold26387-size525|m.129226	scaffold26387-m.129226	1	1	1	1	RNA-binding protein cabeza-like isoform X1	0	1	NaN	NaN	NaN	NaN	NaN	NaN	2442400	1049600	NaN	NaN	NaN	3.44553e-06	NaN	NaN	1.53726	not found	PM only		NaN	NaN	NaN
scaffold6309-size1684|m.53386	scaffold6309-m.53386	1	1	1	1	---NA---	0	1	NaN	NaN	NaN	NaN	NaN	NaN	NaN	1139100	2179600	NaN	NaN	3.45795e-06	NaN	NaN	1.53882	not found	PM only		NaN	NaN	NaN
PCH_242086_242307	PCC0219	3	3	3	1	ferredoxin--nitrite reductase	10	0	NaN	NaN	NaN	193530000	171520000	148320000	NaN	NaN	1411500	NaN	7.2264e-05	3.45916e-06	NaN	2.85892	1.53897	CL only	PM only		NaN	NaN	NaN
scaffold31821-size428|m.142969	scaffold31821-m.142969	2	2	2	1	DUF3493 domain-containing protein	4	2	NaN	633950	831410	3227400	3328000	NaN	NaN	2860900	1213200	1.33984e-06	1.32684e-06	3.46363e-06	1.12705	1.12282	1.53953	1.0098	0.38683		NaN	NaN	NaN
scaffold10982-size1197|m.76927	scaffold10982-m.76927	1	1	1	1	F1F0 ATP synthase assembly protein Atp10	0	2	NaN	NaN	NaN	NaN	NaN	NaN	NaN	2538100	NaN	NaN	NaN	3.50793e-06	NaN	NaN	1.54505	not found	PM only		NaN	NaN	NaN
scaffold5202-size1840|m.46704	scaffold5202-m.46704	3	3	3	1	retinol dehydrogenase 12-like	8	0	NaN	8287300	9775200	29469000	18586000	NaN	1574900	NaN	NaN	1.66251e-05	1.00771e-05	3.50806e-06	2.22076	2.00334	1.54507	1.64979	4.73912		NaN	NaN	NaN
scaffold22089-size634|m.117044	scaffold22089-m.117044	1	1	1	2	---NA---	0	3	NaN	NaN	NaN	NaN	NaN	NaN	1863300	2130400	1410000	NaN	NaN	3.5168e-06	NaN	NaN	1.54615	not found	PM only	+	1.20351	0.00986555	-1.97215	+
scaffold14038-size978|m.89660	scaffold14038-m.89660	1	1	1	1	---NA---	0	1	NaN	NaN	NaN	NaN	NaN	NaN	NaN	NaN	1446900	NaN	NaN	3.54592e-06	NaN	NaN	1.54973	not found	PM only		NaN	NaN	NaN
scaffold8926-size1378|m.67272	scaffold8926-m.67272	1	1	1	1	predicted protein	0	1	NaN	NaN	NaN	NaN	NaN	NaN	2187800	1626300	NaN	NaN	NaN	3.5605e-06	NaN	NaN	1.55151	not found	PM only		NaN	NaN	NaN
scaffold39413-size339|m.159827	scaffold39413-m.159827	1	1	1	2	---NA---	0	3	NaN	NaN	NaN	NaN	NaN	NaN	1990500	1956600	NaN	NaN	NaN	3.56902e-06	NaN	NaN	1.55255	not found	PM only		NaN	NaN	NaN
scaffold12766-size1059|m.84622	scaffold12766-m.84622	1	1	1	3	adenylyl cyclase-associated protein 1	0	2	NaN	NaN	NaN	NaN	NaN	NaN	2022900	1943300	NaN	NaN	NaN	3.59591e-06	NaN	NaN	1.55581	not found	PM only		NaN	NaN	NaN
scaffold20635-size680|m.112621	scaffold20635-m.112621	2	2	2	1	---NA---	6	0	NaN	1651000	1496500	21536000	37336000	13831000	1617300	NaN	NaN	2.94507e-06	9.73781e-06	3.6025e-06	1.4691	1.98846	1.5566	0.302436	0.817506		NaN	NaN	NaN
scaffold4197-size2010|m.40294	scaffold4197-m.40294	3	3	3	1	histone-lysine N-methyltransferase ATXR2 isoform X2	0	3	NaN	7693200	12802000	NaN	NaN	NaN	882580	NaN	2167500	1.8467e-05	NaN	3.63891e-06	2.2664	NaN	1.56097	CM only	5.07488		NaN	NaN	NaN
scaffold8000-size1480|m.62591	scaffold8000-m.62591	2	2	2	2	transmembrane protein putative	0	3	NaN	NaN	NaN	NaN	NaN	NaN	2001500	2360900	1367900	NaN	NaN	3.69121e-06	NaN	NaN	1.56717	not found	PM only	+	1.02841	0.10422	-1.04657
PCH_43960_44628	PCC0042	1	1	1	1	cofactor assembly of complex C subunit B	0	0	NaN	NaN	907280	NaN	NaN	NaN	NaN	2662200	1514700	1.47682e-06	NaN	3.69576e-06	1.16933	NaN	1.5677	CM only	0.399599		NaN	NaN	NaN
scaffold34982-size385|m.150229	scaffold34982-m.150229	1	1	1	2	protein FAM177A1	0	1	NaN	NaN	NaN	NaN	NaN	NaN	NaN	NaN	1509800	NaN	NaN	3.70007e-06	NaN	NaN	1.56821	not found	PM only		NaN	NaN	NaN
scaffold122-size6886|m.3321	scaffold122-m.3321	2	1	1	1	callose synthase, putative	0	1	NaN	NaN	NaN	NaN	NaN	NaN	1666500	NaN	NaN	NaN	NaN	3.7121e-06	NaN	NaN	1.56962	not found	PM only		NaN	NaN	NaN
PCH_930399_932711	PCC0848	2	2	2	1	RNB domain-containing ribonuclease	4	0	NaN	9365900	18087000	40915000	40581000	NaN	1719700	NaN	1485400	2.45182e-05	1.65429e-05	3.73543e-06	2.38949	2.21861	1.57234	1.4821	6.56367		NaN	NaN	NaN
scaffold6602-size1643|m.55086	scaffold6602-m.55086	1	1	1	1	stress-induced-phosphoprotein 1	0	2	NaN	NaN	NaN	NaN	NaN	NaN	2013600	2184800	NaN	NaN	NaN	3.75244e-06	NaN	NaN	1.57431	not found	PM only		NaN	NaN	NaN
scaffold35965-size374|m.152361	scaffold35965-m.152361	1	1	1	1	polycomb group RING finger protein 3-like isoform X2	0	2	NaN	NaN	NaN	NaN	NaN	NaN	1824100	NaN	1427100	NaN	NaN	3.78027e-06	NaN	NaN	1.57752	not found	PM only		NaN	NaN	NaN
scaffold5002-size1869|m.45443	scaffold5002-m.45443	1	1	1	1	peptidyl-prolyl cis-trans isomerase CWC27 homolog	0	2	NaN	NaN	NaN	NaN	NaN	NaN	1902600	NaN	1366300	NaN	NaN	3.7932e-06	NaN	NaN	1.57901	not found	PM only		NaN	NaN	NaN
scaffold5542-size1793|m.48784	scaffold5542-m.48784	1	1	1	1	auxilin-related protein 2-like	0	2	NaN	NaN	NaN	NaN	NaN	NaN	1161400	2443300	2231900	NaN	NaN	3.81121e-06	NaN	NaN	1.58106	not found	PM only	+	1.91755	0.000981261	-2.47476	+
scaffold57501-size217|m.195034	scaffold57501-m.195034	1	1	1	1	---NA---	1	1	NaN	2335500	5172300	20357000	23483000	NaN	1594600	2971300	NaN	6.65276e-06	8.79936e-06	3.8293e-06	1.823	1.94445	1.58312	0.75605	1.73733		NaN	NaN	NaN
scaffold1938-size2739|m.23585	scaffold1938-m.23585	11	11	11	1	9-cis-epoxycarotenoid dioxygenase	23	0	4938700	19697000	16681000	161420000	178180000	130030000	NaN	NaN	1563600	3.27965e-05	6.52737e-05	3.83192e-06	2.51583	2.81474	1.58342	0.502446	8.55878	+	2.77217	0	3.27826	+
PCH_349782_350768	PCC0317	4	4	4	1	LysR family transcriptional regulator	9	2	3434600	17029000	15633000	21489000	22845000	22315000	1782100	1459200	2263000	2.73189e-05	9.34633e-06	3.8441e-06	2.43646	1.97064	1.58479	2.92296	7.10672	+	2.41415	0.000408421	2.91	+
scaffold8238-size1453|m.63828	scaffold8238-m.63828	4	4	4	1	phosphomannomutase	8	1	1370900	3561000	5442400	14988000	37543000	14323000	1943400	2467800	NaN	8.21473e-06	8.81882e-06	3.86983e-06	1.91459	1.94541	1.58769	0.931499	2.12276	+	1.67674	0.0113023	1.47241	+
scaffold10007-size1279|m.72383	scaffold10007-m.72383	1	1	1	1	biotin synthase	0	1	NaN	NaN	NaN	NaN	NaN	NaN	2173100	2105700	NaN	NaN	NaN	3.87542e-06	NaN	NaN	1.58832	not found	PM only		NaN	NaN	NaN
PCH_909782_910525	PCC0829	5	5	5	1	pyridoxine 5'-phosphate synthase	7	1	387410	2100600	2474200	80226000	107000000	73845000	1247000	3627700	NaN	3.59256e-06	3.59602e-05	3.89577e-06	1.5554	2.55582	1.59059	0.0999038	0.922169	+	0.258605	0.771938	0.41654
PCH_623071_624309	PCC0549	3	3	3	1	LL-diaminopimelate aminotransferase	5	0	2835100	4668800	13921000	46289000	32622000	NaN	2613900	3027600	754870	1.65551e-05	1.64208e-05	3.95228e-06	2.21893	2.21539	1.59685	1.00818	4.18874	+	1.60882	0.00317136	2.13509	+
scaffold3544-size2152|m.35846	scaffold3544-m.35846	1	1	1	2	Unconventional myosin-VIIa	0	1	NaN	NaN	NaN	NaN	NaN	NaN	3094600	962730	1512500	NaN	NaN	3.97681e-06	NaN	NaN	1.59954	not found	PM only	+	0.29925	0.602742	-0.777516
scaffold14488-size951|m.91433	scaffold14488-m.91433	1	1	1	1	---NA---	0	1	NaN	NaN	NaN	NaN	NaN	NaN	1786000	NaN	NaN	NaN	NaN	3.97828e-06	NaN	NaN	1.5997	not found	PM only		NaN	NaN	NaN
scaffold6576-size1646|m.54933	scaffold6576-m.54933	2	2	2	2	CBS domain-containing protein	0	2	NaN	NaN	NaN	NaN	NaN	NaN	1638900	4047400	1105900	NaN	NaN	3.98493e-06	NaN	NaN	1.60042	not found	PM only	+	1.86466	0.010883	-1.39499	+
PCH_923321_924370	PCC0842	4	4	4	1	methionyl-tRNA formyltransferase	4	0	NaN	4428600	10498000	41925000	26225000	13161000	1793300	NaN	NaN	1.31768e-05	1.15248e-05	3.99454e-06	2.11981	2.06163	1.60147	1.14334	3.2987		NaN	NaN	NaN
scaffold1097-size3333|m.15906	scaffold1097-m.15906	1	1	1	1	FACT complex subunit SPT16	0	1	NaN	NaN	NaN	NaN	NaN	NaN	2561800	NaN	961110	NaN	NaN	4.03088e-06	NaN	NaN	1.6054	not found	PM only		NaN	NaN	NaN
scaffold64922-size178|m.208546	scaffold64922-m.208546	1	1	1	1	---NA---	1	0	NaN	NaN	NaN	5971500	NaN	NaN	NaN	2246000	2049300	NaN	2.78318e-06	4.06322e-06	NaN	1.44454	1.60887	CL only	PM only		NaN	NaN	NaN
scaffold16439-size847|m.98643	scaffold16439-m.98643	1	1	1	1	DUF614 domain protein	0	1	NaN	NaN	NaN	NaN	NaN	NaN	1956100	2452800	1816000	NaN	NaN	4.06589e-06	NaN	NaN	1.60916	not found	PM only	+	0.9183	0.0743147	-1.26238
scaffold4165-size2014|m.40091	scaffold4165-m.40091	1	1	1	1	serine/threonine-protein kinase 38-like	0	4	NaN	NaN	NaN	NaN	NaN	NaN	2615200	1685600	NaN	NaN	NaN	4.07749e-06	NaN	NaN	1.61039	not found	PM only		NaN	NaN	NaN
scaffold7883-size1493|m.62011	scaffold7883-m.62011	2	2	2	1	galactokinase	0	2	NaN	NaN	NaN	NaN	NaN	NaN	2029700	4117000	850400	NaN	NaN	4.09844e-06	NaN	NaN	1.61262	not found	PM only	+	1.07602	0.0330646	-1.42882	+
scaffold1507-size3011|m.19771	scaffold1507-m.19771	1	1	1	1	putative Glutamine amidotransferase type II	0	2	NaN	NaN	NaN	NaN	NaN	NaN	2805700	2233900	1242500	NaN	NaN	4.12738e-06	NaN	NaN	1.61567	not found	PM only	+	2.21773	0.000931459	-2.33707	+
scaffold15104-size917|m.93786	scaffold15104-m.93786	1	1	1	1	copper resistance protein CopZ	0	1	NaN	NaN	NaN	NaN	NaN	NaN	NaN	3007700	NaN	NaN	NaN	4.15697e-06	NaN	NaN	1.61878	not found	PM only		NaN	NaN	NaN
scaffold23662-size589|m.121667	scaffold23662-m.121667	3	3	3	1	RAP domain protein	13	1	594110	14160000	17113000	28626000	61955000	4145100	2809800	1487300	NaN	2.03644e-05	1.22076e-05	4.15719e-06	2.30887	2.08663	1.6188	1.66818	4.8986	+	0.816966	0.0301748	1.94382	+
scaffold6582-size1645|m.54966	scaffold6582-m.54966	1	1	1	1	coatomer subunit delta	0	2	NaN	NaN	NaN	NaN	NaN	NaN	NaN	1748100	2410000	NaN	NaN	4.16113e-06	NaN	NaN	1.61921	not found	PM only		NaN	NaN	NaN
scaffold1716-size2867|m.21667	scaffold1716-m.21667	1	1	1	1	---NA---	0	1	NaN	NaN	NaN	NaN	NaN	NaN	1869700	NaN	NaN	NaN	NaN	4.16472e-06	NaN	NaN	1.61959	not found	PM only		NaN	NaN	NaN
scaffold606-size4040|m.10501	scaffold606-m.10501	1	1	1	1	ultraviolet-B receptor UVR8	0	2	NaN	NaN	NaN	NaN	NaN	NaN	1754900	2195400	2265700	NaN	NaN	4.16528e-06	NaN	NaN	1.61964	not found	PM only	+	2.72247	0.000375605	-2.3741	+
scaffold20765-size675|m.113007	scaffold20765-m.113007	1	1	1	1	ADP-ribosyl cyclase/cyclic ADP-ribose hydrolase 1	0	1	NaN	NaN	NaN	NaN	NaN	NaN	NaN	3029300	NaN	NaN	NaN	4.18682e-06	NaN	NaN	1.62188	not found	PM only		NaN	NaN	NaN
scaffold5186-size1843|m.46595	scaffold5186-m.46595	1	1	1	1	asparagine--tRNA ligase	0	2	NaN	NaN	NaN	NaN	NaN	NaN	2015200	2851700	NaN	NaN	NaN	4.21509e-06	NaN	NaN	1.62481	not found	PM only		NaN	NaN	NaN
PCH_45611_46753	PCC0044	1	1	1	1	proton extrusion protein PcxA	4	2	436900	3510100	7205300	9166800	9554800	12717000	1536000	3666900	NaN	7.24285e-06	4.44908e-06	4.24473e-06	1.85991	1.64827	1.62785	1.62794	1.70632	+	0.502294	0.429775	0.801001
scaffold11583-size1149|m.79594	scaffold11583-m.79594	1	1	1	1	aspartyl/Asparaginyl beta-hydroxylase	0	4	NaN	NaN	NaN	NaN	NaN	NaN	2588400	2883800	1242400	NaN	NaN	4.26536e-06	NaN	NaN	1.62996	not found	PM only	+	1.73432	0.0035479	-1.92714	+
scaffold8393-size1437|m.64654	scaffold8393-m.64654	1	1	1	1	alpha-soluble NSF attachment protein	0	1	NaN	NaN	NaN	NaN	NaN	NaN	1916200	NaN	NaN	NaN	NaN	4.2683e-06	NaN	NaN	1.63025	not found	PM only		NaN	NaN	NaN
scaffold3556-size2149|m.35943	scaffold3556-m.35943	2	2	2	1	F0F1 ATP synthase subunit beta	0	2	NaN	NaN	NaN	NaN	NaN	NaN	2548300	3448800	987620	NaN	NaN	4.28775e-06	NaN	NaN	1.63223	not found	PM only	+	0.755609	0.15945	-1.08972
scaffold2660-size2404|m.29432	scaffold2660-m.29432	1	1	1	2	histone demethylase JARID1D	0	1	NaN	NaN	NaN	NaN	NaN	NaN	1927800	NaN	NaN	NaN	NaN	4.29414e-06	NaN	NaN	1.63288	not found	PM only		NaN	NaN	NaN
scaffold10191-size1262|m.73290	scaffold10191-m.73290	1	1	1	1	---NA---	0	1	NaN	NaN	NaN	NaN	NaN	NaN	1935400	NaN	NaN	NaN	NaN	4.31107e-06	NaN	NaN	1.63458	not found	PM only		NaN	NaN	NaN
scaffold1673-size2889|m.21287	scaffold1673-m.21287	1	1	1	1	DOPA 4,5-dioxygenase	0	1	NaN	NaN	NaN	NaN	NaN	NaN	1935600	NaN	NaN	NaN	NaN	4.31151e-06	NaN	NaN	1.63463	not found	PM only		NaN	NaN	NaN
PCH_518075_519040	PCC0451	1	1	1	1	RpoD/SigA family RNA polymerase sigma factor	6	2	686870	3126500	3613500	5793900	5786300	3360800	2087700	3126400	1626500	5.53309e-06	2.07501e-06	4.31913e-06	1.74297	1.31702	1.6354	2.66653	1.28106	+	0.749936	0.717379	0.334654
scaffold1672-size2889|m.21281	scaffold1672-m.21281	1	1	1	1	Transient receptor potential cation channel subfamily V member 6	0	2	NaN	NaN	NaN	NaN	NaN	NaN	2642100	2000500	NaN	NaN	NaN	4.32507e-06	NaN	NaN	1.63599	not found	PM only		NaN	NaN	NaN
PCH_245312_246052	PCC0222	1	1	1	1	alpha/beta hydrolase	1	0	NaN	NaN	NaN	11747000	NaN	NaN	NaN	3136800	NaN	NaN	5.47501e-06	4.3354e-06	NaN	1.73838	1.63703	CL only	PM only		NaN	NaN	NaN
scaffold11630-size1145|m.79803	scaffold11630-m.79803	1	1	1	1	mitochondrial adenine nucleotide transporter ADNT1-like	0	3	NaN	NaN	NaN	NaN	NaN	NaN	1760000	2861100	2096500	NaN	NaN	4.33754e-06	NaN	NaN	1.63724	not found	PM only	+	1.38354	0.0037912	-2.33968	+
[truncated: 2,377 more rows]

## Sheet: Experiment 2
Table S1: Overview of proteins identified by protein mass spectrometry in MS/MS experiment 2.
[truncated: 2,832 more rows]

## Sheet: References
Singer A, Poschmann G, Mühlich C, Valadez-Cano C, Hänsch S, Hüren V, Rensing SA, Stühler K, Nowack ECM. 2017. Massive protein import into the early-evolutionary-stage photosynthetic organelle of the amoeba Paulinella chromatophora. Curr Biol 27:2763-2773.e5.
[truncated: 1 more rows]
