# Supplementary material for: The Puzzle of Metabolite Exchange and Identification of Putative Octotrico Peptide Repeat Expression Regulators in the Nascent Photosynthetic Organelles of Paulinella chromatophora
Source: Front Microbiol. 2020 Nov 27;11:607182. doi: 10.3389/fmicb.2020.607182 (PMC7729196; doi:10.3389/fmicb.2020.607182)
Supplement: Supplementary file 4 [file Table_3.XLSX]

## Sheet: All import candidates
Table S3: Characteristics of nucleus-encoded chromatophore import candidates.
The list contains all 508 import candidates identified so far (Singer et al. 2017 plus this study), either by mass spectrometry of bioinformatic prediction of a crTP. Information is provided on whether the full-length (FL) CDS is available as indicated by the presence of a spliced leader (SL) sequence at the 5’-end of the transcript or an in frame stop codon upstream of the start ATG (5´-FL) and …
								Putative Function							MS/MS experiment 1						MS/MS experiment 2
Protein ID	Protein ID	Long/short?	5´-FL?	FL?	crTP?	No. of TMHs (TMHMM)	No. of TMHs (CCTOP)	Annotation	GO Cellular component	GO Biological process	GO Molecular function	KO number	Functional Category (Fig. 5B)	Comment	CM/PM Enrichment factor	CM/CL Enrichment factor	peptides	found in x CM+CL samples	Mean norm. Intensity in CM	Intensity level	CM/PM Enrichment factor	CM/CL Enrichment factor	peptides	found in x CM+CL samples	Mean norm. Intensity in CM	Intensity level	Enriched in CM (Fig. 3A)?	import candidate?	Import candidate Singer et al. 2017?
scaffold2759-size2374|m.30160	scaffold2759-m.30160	L	yes	yes	crTP	0	0	O-acetylhomoserine aminocarboxypropyltransferase/cysteine synthase, MetY		P:cellular amino acid metabolic process; P:cysteine biosynthetic process; P:'de novo' L-methionine biosynthetic process	F:catalytic activity; F:transferase activity, transferring alkyl or aryl (other than methyl) groups; :O-acetylhomoserine aminocarboxypropyltransferase activity; F:cysteine synthase activity; F:hydrolase activity; F:pyridoxal phosphate binding	K01740	Amino acid metabolism		7.7175	0.732914	16	6	0.000284519	3.45411	2.89438	0.26165	20	5	0.000122177	3.08699	E(HC)	HC	MS
scaffold3476-size2171|m.35404	scaffold3476-m.35404	L	yes	yes	crTP	0	0	3-phosphoshikimate 1-carboxyvinyltransferase, AroA		P:aromatic amino acid family biosynthetic process; P:cellular amino acid biosynthetic process	F:catalytic activity; F:3-phosphoshikimate 1-carboxyvinyltransferase activity; F:transferase activity, transferring alkyl or aryl (other than methyl) groups	K00800	Amino acid metabolism		2.05532	1.25119	3	6	1.34536e-05	2.12884	0.693876	0.536025	7	2	1.08572e-05	2.03572	E(HC)	HC	MS
scaffold7023-size1590|m.57406	scaffold7023-m.57406	L	yes	yes	crTP	0	0	N-acetyl-gamma-glutamyl-phosphate reductase, ArgC	C:cytoplasm;	P:arginine biosynthetic process; P:oxidation-reduction process	F:N-acetyl-gamma-glutamyl-phosphate reductase activity; F:oxidoreductase activity, acting on the aldehyde or oxo group of donors, NAD or NADP as acceptor; F:NAD binding;	K00145	Amino acid metabolism		6.22708	0.689616	11	6	5.36588e-05	2.72964	6.83191	0.694228	11	3	5.9105e-05	2.77162	E(HC)	HC	MS
scaffold3865-size2079|m.38081	scaffold3865-m.38081	L	yes	yes	crTP	0	0	acetylglutamate kinase, ArgB	C:cytoplasm;	P:arginine biosynthetic process	F:acetylglutamate kinase activity; F:acetyl-CoA:L-glutamate N-acetyltransferase activity; F:kinase activity; F:small molecule binding; F:anion binding	K00930	Amino acid metabolism		2.99743	3.02944	2	6	5.50414e-05	2.74069	1.27323	0.705835	9	4	5.56359e-05	2.74536	E(HC)	HC	MS
scaffold8035-size1476|m.62771	scaffold8035-m.62771	L	yes	yes	crTP	0	0	pyrroline-5-carboxylate reductase, ProC		P:proline biosynthetic process; P:oxidation-reduction process; P:cellular amino acid biosynthetic process	F:pyrroline-5-carboxylate reductase activity;	K00286	Amino acid metabolism		2.88805	1.62909	15	6	0.000485305	3.68602	1.9855	0.985961	18	5	0.000345873	3.53892	E(HC)	HC	MS
scaffold4638-size1933|m.43149	scaffold4638-m.43149_corr	L	yes	yes	crTP	0	0	3-isopropylmalate dehydrogenase, LeuB	C:cytoplasm; C:cytosol; C:membrane	P:leucine biosynthetic process; P:oxidation-reduction process	F:magnesium ion binding; F:3-isopropylmalate dehydrogenase activity; F:oxidoreductase activity, acting on the CH-OH group of donors, NAD or NADP as acceptor; F:NAD binding; F:metal ion binding	K00052	Amino acid metabolism		3.07736	0.63312	4	6	2.97343e-05	2.47326	PM only	CL only	6	1			E(HC)	HC	MS
scaffold4793-size1905|m.44132	scaffold4793-m.44132	L	yes	yes	short crTP	0	1	N-acetyltransferase, ArgJ	C:cytoplasm;	P:arginine biosynthetic process; P:alpha-amino acid biosynthetic process	F:glutamate N-acetyltransferase activity; F:N-acetyltransferase activity	K00620	Amino acid metabolism		3.74991	0.159468	5	6	9.92141e-06	1.99657	not found	CL only	3	1			E(HC)	HC	MS
scaffold10322-size1252|m.73921	scaffold10322-m.73921	L	yes	yes	aberrant crTP?	0	0	gamma-glutamylcyclotransferase, ChaC		P:glutathione catabolic process	F:gamma-glutamylcyclotransferase activity; F:transferase activity; F:lyase activity	K07232	Amino acid metabolism		CM only	0.754228	2	5	8.13809e-06	1.91052							E(HC)	HC
scaffold4337-size1989|m.41170	scaffold4337-m.41170	L	yes	yes	crTP	0	0	cysteine synthase A, CysK		P:cysteine biosynthetic process from serine	F:cysteine synthase activity;	K01738	Amino acid metabolism		1.39683	0.683151	15	6	0.000262494	3.41912	1.23537	0.954996	19	6	0.000427604	3.63104	E(LC)	LC	MS
scaffold3607-size2140|m.36320	scaffold3607-m.36320	L			crTP	0	0	aspartate aminotransferase, GOT1		P:cellular amino acid metabolic process; P:biosynthetic process;	F:catalytic activity; F:transaminase activity; F:pyridoxal phosphate binding	K14454	Amino acid metabolism		1.12355	0.558935	7	6	3.10694e-05	2.49233	PM only	CL only	4	1			E(LC)	LC	MS
scaffold18208-size767|m.104838	scaffold18208-m.104838	l				0	1	GNAT family N-acetyltransferase, ArgA	C:cytoplasm;	P:arginine biosynthetic process;	F:acetyl-CoA:L-glutamate N-acetyltransferase activity; F:transferase activity	K00619	Amino acid metabolism																MS
scaffold451-size4422|m.8528	scaffold451-m.8528	L	yes	yes		0	0	methionine synthase isoform X3, metH		P:methionine biosynthetic process; P:pteridine-containing compound metabolic process; P:cellular metabolic process; P:cellular aromatic compound metabolic process; P:cellular amino acid biosynthetic process; P:heterocycle metabolic process; P:organic cyclic compound metabolic process	F:zinc ion binding; F:methionine synthase activity; F:cobalamin binding; F:metal ion binding; F:methyltransferase activity	K00548	Amino acid metabolism																MS
scaffold3461-size2175|m.35288	scaffold3461-m.35288	L	yes	yes	crTP	0	0	aspartate--ammonia ligase, AsnA	C:cytoplasm;	P:asparagine biosynthetic process; P:cellular amino acid biosynthetic process	F:aspartate-ammonia ligase activity;	K01914	Amino acid metabolism																predicted
scaffold4966-size1873|m.45228	scaffold4966-m.45228	L	yes	yes	crTP	0	0	phosphoribosylformimino-5-aminoimidazole carboxamide ribotide isomerase, variant; HisA	C:plastid;	P:histidine biosynthetic process; P:cellular amino acid biosynthetic process	F:catalytic activity; F:1-(5-phosphoribosyl)-5-[(5-phosphoribosylamino)methylideneamino]imidazole-4-carboxamide isomerase activity; F:isomerase activity	K01814	Amino acid metabolism																predicted
scaffold2039-size2681|m.24429	scaffold2039-m.24429	L	yes	yes	crTP	0	0	Imidazoleglycerol phosphate synthase, cyclase subunit, HIS7	C:cytoplasm;	P:histidine biosynthetic process; P:cellular amino acid metabolic process	F:imidazoleglycerol-phosphate synthase activity; F:catalytic activity; F:transferase activity, transferring pentosyl groups	K01663	Amino acid metabolism																predicted
scaffold2991-size2309|m.31974	scaffold2991-m.31974	L	yes	yes	crTP	0	0	NADP-dependent malic enzyme isoform X2	C:mitochondrion;	P:oxidation-reduction process; P:pyruvate metabolic process; P:malate metabolic process	F:malic enzyme activity; F:malate dehydrogenase (decarboxylating) (NAD+) activity; F:NAD binding;	K00029	Carbohydrate metabolism		4.56072	0.524562	14	5	6.91163e-05	2.83958	1.32076	0.289813	12	4	4.02347e-05	2.6046	E(HC)	HC	MS
scaffold1793-size2828|m.22331	scaffold1793-m.22331	L			crTP	0	0	Aldose 1-/Glucose-6-phosphate 1-epimerase		P:carbohydrate metabolic process;	F:catalytic activity; F:calcium ion binding; F:isomerase activity; F:carbohydrate binding; F:glucose-6-phosphate 1-epimerase activity	K01792	Carbohydrate metabolism		8.18005	1.98881	29	6	0.00230465	4.36261	1.20721	0.351937	30	6	0.000506374	3.70447	E(HC)	HC	MS
scaffold2155-size2616|m.25388	scaffold2155-m.25388	L	yes	yes	crTP	0	0	glucose-6-phosphate 1-dehydrogenase 2, chloroplastic		P:glucose metabolic process; P:oxidation-reduction process; P:carbohydrate metabolic process; P:small molecule metabolic process	F:glucose-6-phosphate dehydrogenase activity; F:NADP binding; F:oxidoreductase activity	K00036	Carbohydrate metabolism		4.40599	1.46628	14	6	0.000169301	3.22866	2.21885	0.510789	16	4	0.00012912	3.11099	E(HC)	HC	MS
scaffold1754-size2847|m.21985	scaffold1754-m.21985	L	yes	yes	crTP	0	0	acetyl-CoA synthetase	C:chloroplast;	P:metabolic process; P:acetyl-CoA biosynthetic process from acetate; P:acetate metabolic process	F:catalytic activity; F:acetate-CoA ligase activity; F:AMP binding; F:drug binding; F:ligase activity; F:adenyl ribonucleotide binding; F:anion binding; F:cation binding	K01895	Carbohydrate metabolism		18.0656	2.3502	7	6	4.99504e-05	2.69854	4.44755	0.618002	11	3	4.04043e-05	2.60643	E(HC)	HC	MS
scaffold8238-size1453|m.63828	scaffold8238-m.63828	L	yes	no	crTP	0	0	phosphomannomutase	C:cytoplasm;	P:GDP-mannose biosynthetic process; P:mannose metabolic process; P:protein N-linked glycosylation; P:GDP-mannose biosynthetic process; P:protein targeting to ER	F:phosphomannomutase activity;	K17497	Carbohydrate metabolism		2.12276	0.931499	4	6	8.21473e-06	1.91459	CM only	0.688417	4	2	1.09339e-05	2.03878	E(HC)	HC	predicted
scaffold222-size5549|m.5153	scaffold222-m.5153	L			crTP	0	0	putative glucose-6-phosphate 1-epimerase		P:carbohydrate metabolic process; P:pentose-phosphate shunt;	F:catalytic activity; F:calcium ion binding; F:isomerase activity; F:6-phosphogluconolactonase activity; F:carbohydrate binding		Carbohydrate metabolism		5.85755	1.27827	18	6	0.000149288	3.17403	7.57431	0.756909	20	4	0.000100165	3.00071	E(HC)	HC	predicted
scaffold5522-size1795|m.48664	scaffold5522-m.48664	L	yes	yes	crTP	0	0	glycerol-3-phosphate dehydrogenase [NAD(+)]-like	C:glycerol-3-phosphate dehydrogenase complex; C:plastid	P:carbohydrate metabolic process; P:glycerol-3-phosphate metabolic process; P:glycerol-3-phosphate catabolic process; P:oxidation-reduction process; P:phospholipid metabolic process	F:glycerol-3-phosphate dehydrogenase [NAD+] activity; F:oxidoreductase activity; F:oxidoreductase activity, acting on the CH-OH group of donors, NAD or NADP as acceptor; F:protein homodimerization activity; F:NAD binding;	K00006	Carbohydrate metabolism		2.91442	1.73142	6	6	3.78317e-05	2.57786	1.77337	2.05895	7	2	4.30051e-05	2.63352	E(HC)	HC	predicted
scaffold4604-size1941|m.42927	scaffold4604-m.42927	L	yes	yes	crTP	0	0	inositol monophosphatase		P:phosphatidylinositol phosphorylation; P:phosphate-containing compound metabolic process	F:inositol monophosphate phosphatase activity	K01092	Carbohydrate metabolism		CM only	0.154418	4	5	1.9613e-06	1.29255	6.47976	2.21221	6	2	5.60061e-05	2.74824	E(HC)	HC	predicted
scaffold6154-size1705|m.52479	scaffold6154-m.52479	L	yes	yes	crTP	0	0	malate dehydrogenase		P:carbohydrate metabolic process; P:carboxylic acid metabolic process; P:oxidation-reduction process	F:catalytic activity; F:oxidoreductase activity; F:oxidoreductase activity, acting on the CH-OH group of donors, NAD or NADP as acceptor; F:L-malate dehydrogenase activity	K00024	Carbohydrate metabolism		1.81685	2.16744	15	6	0.00028376	3.45295	0.96389	3.59861	7	3	0.00014119	3.1498	E(HC)	HC	MS
scaffold1715-size2867|m.21655	scaffold1715-m.21655	L	yes	yes	crTP	0	0	phosphoenolpyruvate carboxykinase (ATP)		P:gluconeogenesis; P:phosphorylation	F:phosphoenolpyruvate carboxykinase activity; F:phosphoenolpyruvate carboxykinase (ATP) activity; F:ATP binding; F:purine nucleotide binding; F:kinase activity	K01610	Carbohydrate metabolism		0.75994	0.3713	1	6	3.681e-06	1.56597	PM only	CL only	2	1			E(LC)	LC	predicted
scaffold6195-size1700|m.52708	scaffold6195-m.52708	L	yes	yes	crTP	0	0	inositol monophosphatase		P:phosphatidylinositol phosphorylation; P:inositol phosphate dephosphorylation; P:cellular metabolic process; P:primary metabolic process; P:organic substance metabolic process	F:inositol monophosphate 1-phosphatase activity;	K01092	Carbohydrate metabolism																predicted
scaffold8115-size1468|m.63187	scaffold8115-m.63187	L			crTP	0	0	inositol monophosphatase		P:phosphatidylinositol phosphorylation; P:phosphate-containing compound metabolic process	F:hydrolase activity	K01092	Carbohydrate metabolism																predicted
scaffold5209-size1839|m.46742	scaffold5209-m.46742	L	yes	yes	crTP	0	0	lactoylglutathione lyase		P:oxidation-reduction process	F:lactoylglutathione lyase activity; F:metal ion binding; F:dioxygenase activity;	K01759	Carbohydrate metabolism																predicted
scaffold7199-size1570|m.58374	scaffold7199-m.58374	L		no	crTP	0	1	hydroxyacylglutathione hydrolase		P:methylglyoxal catabolic process to D-lactate via S-lactoyl-glutathione	F:hydroxyacylglutathione hydrolase activity; F:hydrolase activity	K01069	Carbohydrate metabolism																predicted
scaffold66921-size169|m.211938	scaffold66921-m.211938	unclear		no		0	0	Zinc finger, CCCH-type			F:metal ion binding		Genetic information processing								CM only	0.290901	1	2	0.000115798	3.0637	E(HC)	HC
scaffold3513-size2160|m.35642	scaffold3513-m.35642	L	yes	yes	crTP	0	0	GTPase Era	C:intracellular; C:cytoplasm; C:plasma membrane	P:ribosomal small subunit biogenesis;	F:RNA binding; F:GTPase activity; F:GTP binding; F:small ribosomal subunit rRNA binding	K03595	Genetic information processing	ribosome biogenesis	CM only	0.726821	5	6	1.3652e-05	2.1352	1.5221	0.309035	4	2	6.96736e-06	1.84307	E(HC)	HC	predicted
scaffold1299-size3156|m.17832	scaffold1299-m.17832	L	yes	yes	crTP	0	0	predicted protein	C:membrane; C:integral component of membrane	P:regulation of transcription, DNA-templated;	F:nucleic acid binding; F:DNA binding; F:DNA-binding transcription factor activity;		Genetic information processing	transcription factor	3.11983	3.32228	10	6	0.000188413	3.27511	3.73108	0.57961	17	4	0.000100997	3.00431	E(HC)	HC	MS
scaffold6523-size1654|m.54623	scaffold6523-m.54623	L	yes	no	crTP	0	0	RAP domain protein	C:membrane; C:integral component of membrane;	P:phosphorylation	F:kinase activity;		Genetic information processing	putative OPR-protein	2.81996	3.16734	5	5	2.09922e-05	2.32206	0.529429	0.65268	9	3	3.50013e-05	2.54408	E(HC)	HC	predicted
scaffold1275-size3175|m.17610	scaffold1275-m.17610	L	yes	yes	crTP	0	0	predicted protein	C:membrane; C:integral component of membrane	P:regulation of transcription, DNA-templated;	F:nucleic acid binding; F:DNA binding; F:DNA-binding transcription factor activity;		Genetic information processing	transcription factor	1.88218	1.52719	41	6	0.000920185	3.96387	1.17404	0.680268	40	6	0.000761695	3.88178	E(HC)	HC	MS
scaffold23662-size589|m.121667	scaffold23662-m.121667	l		no		0	0	RAP domain protein		P:protein phosphorylation; P:phosphorylation;	F:protein kinase activity; F:kinase activity; F:lyase activity		Genetic information processing	putative OPR-protein	4.8986	1.66818	3	6	2.03644e-05	2.30887	1.57334	0.955125	4	4	2.74986e-05	2.43931	E(HC)	HC
scaffold1161-size3267|m.16504	scaffold1161-m.16504	L	yes	yes	crTP	0	0	RAP domain protein		P:protein phosphorylation; P:phosphorylation;	F:protein kinase activity; F:kinase activity; F:lyase activity		Genetic information processing	putative OPR-protein	5.73999	2.03844	13	6	8.41224e-05	2.92491	0.991142	0.982963	19	4	7.2423e-05	2.85988	E(HC)	HC	predicted
scaffold1147-size3282|m.16381	scaffold1147-m.16381	L	yes	yes	crTP	0	0	putative translation factor	AAA+ ATPase domain; ABC-transporter extension domain; ABC transporter Uup, C-terminal; ABC transporter-like; P-loop containing nucleoside triphosphate hydrolase;		catalytic activity		Genetic information processing	likely a translation/initiation factor!	3.35251	2.23153	24	6	0.000404487	3.6069	1.48487	1.09529	23	5	0.000344844	3.53762	E(HC)	HC	MS
scaffold4470-size1965|m.42064	scaffold4470-m.42064	L	yes	yes	crTP	0	0	predicted protein	C:nucleus; C:mRNA cleavage and polyadenylation specificity factor complex;	P:carbohydrate metabolic process; P:mRNA polyadenylation; P:mRNA cleavage; P:mRNA processing; P:metabolic process;	F:RNA binding; F:hydrolase activity, hydrolyzing O-glycosyl compounds; F:hydrolase activity; F:hydrolase activity, acting on glycosyl bonds		Genetic information processing	mRNA processing	CM only	0.67524	2	5	6.64801e-06	1.82269	5.40074	1.29205	5	2	4.09944e-05	2.61272	E(HC)	HC	predicted
scaffold45940-size287|m.173044	scaffold45940-m.173044	unclear		no		0	0	linker histone H1 and H5 family protein	C:nucleosome; C:nucleus; C:intracellular organelle	P:nucleosome assembly	F:DNA binding;		Genetic information processing		1.96359	0.96515	7	6	0.00019197	3.28323	1.1134	1.45551	4	4	0.000365023	3.56232	E(HC)	HC
scaffold2581-size2436|m.28831	scaffold2581-m.28831	L	yes	yes	crTP	0	0	RNA helicase	Helicase superfamily 1/2, ATP-binding domain; Helicase, C-terminal; DEAD/DEAH box helicase domain; RNA helicase, DEAD-box type, Q motif; P-loop containing nucleoside triphosphate hydrolase		nucleic acid binding; helicase activity; ATP binding	K11927	Genetic information processing		11.8394	1.14536	6	6	3.07498e-05	2.48784	CM only	1.47522	5	2	3.48273e-05	2.54192	E(HC)	HC	MS
scaffold1889-size2767|m.23148	scaffold1889-m.23148	L	yes	yes	crTP	0	0	GTPase HflX	C:cytoplasm		F:nucleic acid binding; F:GTP binding; F:GTPase activity	K03665	Genetic information processing	ribosome biogenesis	1.26078	1.18701	4	6	1.96525e-05	2.29342	3.29336	1.55377	7	2	3.56042e-05	2.5515	E(HC)	HC	MS
scaffold23780-size586|m.121996	scaffold23780-m.121996	l		no		0	0	NAD-dependent protein deacetylase sirtuin-6-like		P:regulation of nucleobase-containing compound metabolic process; P:regulation of cell population proliferation; P:positive regulation of cellular process	F:NAD+ binding	K11416	Genetic information processing	histone modification							CM only	2.19544	1	2	1.77779e-05	2.24988	E(HC)	HC
scaffold7701-size1515|m.61064	scaffold7701-m.61064	L	yes	no	crTP	0	0	---NA---					Genetic information processing	(putative LC OPR-protein)	PM only	CL only	4	1			CM only	2.3634	5	2	1.98433e-05	2.29761	E(HC)	HC	MS
scaffold1795-size2826|m.22343	scaffold1795-m.22343	L	yes	yes	crTP	0	0	RAP domain protein		P:protein phosphorylation; P:phosphorylation;	F:protein kinase activity; F:kinase activity; F:lyase activity		Genetic information processing	putative OPR-protein	4.55846	6.68529	6	6	5.1816e-05	2.71446	2.12555	2.54341	6	2	5.86097e-05	2.76797	E(HC)	HC	predicted
scaffold550-size4177|m.9859	scaffold550-m.9859	L	yes	yes	crTP	0	0	RAP domain protein		P:protein phosphorylation;	F:protein kinase activity; F:lyase activity		Genetic information processing	putative OPR-protein	5.61291	2.5348	6	6	4.77333e-05	2.67882	4.05912	3.48816	14	2	8.28557e-05	2.91832	E(HC)	HC	predicted
scaffold7560-size1528|m.60297	scaffold7560-m.60297	l				0	0	RAP domain protein		P:protein phosphorylation; P:phosphorylation;	F:protein kinase activity; F:kinase activity; F:lyase activity		Genetic information processing	putative OPR-protein	2.81686	3.75565	5	6	4.24306e-05	2.62768	2.5411	4.5316	7	2	5.35885e-05	2.72907	E(HC)	HC
scaffold8141-size1465|m.63320	scaffold8141-m.63320	l	yes	no		0	0	DNA mismatch repair protein MutL	C:mismatch repair complex; C:MutLalpha complex	P:mismatch repair;	F:ATP binding; F:ATPase activity; F:mismatched DNA binding;	K10858	Genetic information processing								2.237	5.31143	1	2	0.00020399	3.30961	E(HC)	HC
scaffold7909-size1491|m.62133	scaffold7909-m.62133	L	yes	no	crTP	0	0	RAP domain protein	C:membrane; C:integral component of membrane	P:protein phosphorylation;	F:protein kinase activity;		Genetic information processing	putative OPR-protein	5.43421	9.01669	4	5	2.92119e-05	2.46556	1.95355	6.14265	3	2	3.29313e-05	2.51761	E(HC)	HC	MS
scaffold21796-size644|m.116179	scaffold21796-m.116179	S	yes	yes		0	0	sigma factor SigF					Genetic information processing	hypothetical protein (sigma factor?)	3.29966	26.6108	10	6	0.00382719	4.58288	1.76325	9.67123	7	6	0.00194462	4.28883	E(HC)	HC	MS
scaffold17360-size804|m.101849	scaffold17360-m.101849	l				0	0	Nhp6bp	C:nucleus;	P:maintenance of transcriptional fidelity during DNA-templated transcription elongation from RNA polymerase III promoter; P:chromatin remodeling; P:transcription by RNA polymerase II; P:RNA polymerase III preinitiation complex assembly	F:DNA binding, bending;		Genetic information processing	chromatin remodelling	1.68559	1.09434	4	6	9.94878e-05	2.99777	1.99217	14.0724	4	2	9.95356e-05	2.99798	E(HC)	HC
scaffold27776-size497|m.132952	scaffold27776-m.132952	l		no		0	0	RAP domain protein	C:membrane; C:integral component of membrane;	P:protein phosphorylation; P:phosphorylation	F:protein kinase activity; F:kinase activity;		Genetic information processing	putative OPR-protein	3.73698	CM only	4	3	2.06207e-05	2.3143	PM only	CL only	2	1			E(HC)	HC
scaffold1206-size3228|m.16958	scaffold1206-m.16958	L	yes	no	crTP	0	0	ATP-dependent helicase HrpB			F:nucleic acid binding; F:helicase activity; F:ATP binding; F:ATP-dependent helicase activity; F:hydrolase activity	K03579	Genetic information processing		6.04624	6.07337	4	6	4.90585e-05	2.69071	not found	CL only	3	1			E(HC)	HC	predicted
scaffold12106-size1109|m.81838	scaffold12106-m.81838	S	yes	yes		0	0	cold-shock protein	C:cytoplasm;	P:regulation of transcription, DNA-templated	F:DNA binding; F:nucleic acid binding		Genetic information processing	transcription factor	2.03445	3.42584	2	4	5.00345e-05	2.69927	PM only	CL only	2	1			E(HC)	HC
scaffold7623-size1522|m.60669	scaffold7623-m.60669	l				0	0	RAP domain protein	C:membrane; C:integral component of membrane	P:protein phosphorylation;	F:protein kinase activity;		Genetic information processing	putative OPR-protein	4.0415	3.03559	2	4	9.78108e-06	1.99039	not found	CL only	3	1			E(HC)	HC
scaffold7240-size1565|m.58607	scaffold7240-m.58607	L	yes	no	crTP	0	0	RAP domain protein		P:protein phosphorylation; P:phosphorylation;	F:protein kinase activity; F:kinase activity; F:lyase activity		Genetic information processing	putative OPR-protein	CM only	2.61046	3	6	1.82687e-05	2.26171	PM only	CL only	5	1			E(HC)	HC	MS
scaffold9703-size1305|m.70958	scaffold9703-m.70958	l		no		0	0	RAP domain protein		P:phosphorylation;	F:kinase activity; F:lyase activity		Genetic information processing	putative OPR-protein	1.64652	1.69425	5	6	2.40798e-05	2.38165	PM only	CL only	7	1			E(HC)	HC
scaffold911-size3519|m.13978	scaffold911-m.13978	L	yes	yes	crTP	0	0	predicted protein	C:membrane; C:integral component of membrane	P:metabolic process; P:regulation of transcription, DNA-templated	F:hydrolase activity; F:DNA binding; F:DNA-binding transcription factor activity		Genetic information processing	transcription factor	2.81937	1.35522	8	5	2.91999e-05	2.46538	PM only	CL only	10	1			E(HC)	HC	MS
scaffold155-size6471|m.3976	scaffold155-m.3976	L	yes	yes		0	0	probable methyltransferase TARBP1	C:nucleus;	P:RNA processing; P:regulation of transcription by RNA polymerase II; P:tRNA methylation	F:RNA binding; F:RNA methyltransferase activity; F:tRNA (guanine) methyltransferase activity		Genetic information processing	tRNA biogenesis							CM only	CM only	1	1	0.000120739	3.08185	E(HC)	HC
scaffold14151-size971|m.90107	scaffold14151-m.90107	l		no		0	0	ATP-dependent helicase HrpB			F:nucleic acid binding; F:helicase activity; F:ATP binding; F:ATP-dependent helicase activity		Genetic information processing		2.13551	CM only	3	3	1.70103e-05	2.23071							E(HC)	HC
scaffold6468-size1662|m.54304	scaffold6468-m.54304	L	yes	no	crTP	0	0	RAP domain protein	C:membrane; C:integral component of membrane;	P:protein phosphorylation;	F:protein kinase activity; F:lyase activity		Genetic information processing	putative OPR-protein	CM only	5.07094	3	3	1.82517e-05	2.2613							E(HC)	HC	predicted
scaffold4761-size1912|m.43933	scaffold4761-m.43933	L	yes	yes	crTP	0	0	ribosomal protein L11 methyltransferase	C:cytoplasm; C:ribosome;	P:protein methylation; P:methylation	F:methyltransferase activity; F:protein methyltransferase activity; F:transferase activity;	K02687	Genetic information processing	ribosome biogenesis	1.33176	CM only	2	3	4.52975e-05	2.65607	PM only	CL only	4	1			E(LC)	LC	MS
scaffold24995-size556|m.125402	scaffold24995-m.125402	unclear				1	1	polyubiquitin	C:nucleus; C:ribosome; C:integral component of membrane	P:translation;	F:protein binding; F:structural constituent of ribosome		Genetic information processing	ubiquitin/ribosomal L40 fusion protein, likely 130 aa	0.684412	1.67225	5	6	1.92358e-05	2.28411							E(LC)	LC
scaffold13076-size1039|m.85854	scaffold13076-m.85854	l	yes	no		0	0	cleavage and polyadenylation specificity factor subunit 4			F:nucleic acid binding; F:zinc ion binding; F:metal ion binding	K14404	Genetic information processing	mRNA processing	1.01755	1.64442	1	4	8.46067e-06	1.9274							E(LC)	LC
scaffold34171-size395|m.148424	scaffold34171-m.148424	unclear				1	1	polyubiquitin	C:nucleus; C:ribosome;	P:translation;	F:protein binding; F:structural constituent of ribosome; F:zinc ion binding	K02927	Genetic information processing	ubiquitin/ribosomal L40 fusion protein, likely 130 aa	0.723692	0.90698	4	6	1.50984e-05	2.17893							E(LC)	LC
scaffold26535-size522|m.129630	scaffold26535-m.129630	l				0	0	TRNA-specific adenosine deaminase		P:RNA processing	F:RNA binding; F:adenosine deaminase activity; F:hydrolase activity	K15440	Genetic information processing	tRNA-biogenesis															MS
scaffold23239-size601|m.120433	scaffold23239-m.120433	S	yes	yes		0	0	cold-shock protein	C:cytoplasm;	P:regulation of transcription, DNA-templated	F:nucleic acid binding;	K03704	Genetic information processing	transcription factor															MS
scaffold2653-size2406|m.29381	scaffold2653-m.29381	L	yes	yes		0	0	predicted protein	C:membrane; C:integral component of membrane	P:regulation of transcription, DNA-templated;	F:DNA binding; F:DNA-binding transcription factor activity;		Genetic information processing	transcription factor															MS
scaffold9266-size1345|m.68885	scaffold9266-m.68885	L	yes	yes	crTP	0	0	aminoacyl tRNA synthase complex-interacting multifunctional protein 1	C:intracellular part;		F:tRNA binding; F:organic cyclic compound binding; F:heterocyclic compound binding	K15437	Genetic information processing	tRNA-biogenesis															MS
scaffold34430-size392|m.148981	scaffold34430-m.148981	S	yes	yes		0	0	cold-shock protein	C:cytoplasm		F:nucleic acid binding; F:DNA binding;	K03704	Genetic information processing	transcription factor															MS
scaffold12599-size1070|m.83933	scaffold12599-m.83933	l		no		0	0	RNA-binding protein		P:protein phosphorylation;	F:protein kinase activity; F:lyase activity		Genetic information processing	putative OPR-protein															MS
scaffold1202-size3232|m.16922	scaffold1202-m.16922	L			crTP	0	0	ATP-dependent RecD-like DNA helicase		P:DNA repair; P:DNA duplex unwinding;	F:DNA binding; F:ATP-dependent 5'-3' DNA helicase activity; F:helicase activity; F:organic cyclic compound binding; F:heterocyclic compound binding	K03581	Genetic information processing	helicase															predicted
scaffold885-size3547|m.13705	scaffold885-m.13705	L	yes	yes	crTP	0	0	NAD-dependent DNA ligase LigA		P:DNA replication; P:DNA repair; P:DNA metabolic process	F:DNA ligase (NAD+) activity;	K01972	Genetic information processing	DNA repair/replication															predicted
scaffold1995-size2708|m.24069	scaffold1995-m.24069	L	yes	yes	crTP	0	0	RNA-binding protein	C:membrane; C:integral component of membrane	P:protein phosphorylation;	F:protein kinase activity;		Genetic information processing	putative OPR-protein															predicted
scaffold2428-size2490|m.27621	scaffold2428-m.27621	L			crTP	0	0	RNA-binding protein	C:membrane; C:integral component of membrane	P:protein phosphorylation;	F:protein kinase activity;		Genetic information processing	putative OPR-protein															predicted
scaffold2454-size2480|m.27830	scaffold2454-m.27830	L			crTP	0	0	RNA-binding protein	C:membrane; C:integral component of membrane	P:protein phosphorylation;	F:protein kinase activity;		Genetic information processing	putative OPR-protein															predicted
scaffold4112-size2027|m.39755	scaffold4112-m.39755	L			crTP	0	0	gastrula zinc finger protein XlCGF57.1-like	C:nucleoplasm;	P:negative regulation of transcription, DNA-templated; P:positive regulation of transcription by RNA polymerase II	F:nucleic acid binding; F:DNA-binding transcription factor activity; F:sequence-specific DNA binding	K09228	Genetic information processing	zinc finger															predicted
scaffold4167-size2013|m.40102	scaffold4167-m.40102	L	yes	yes	crTP	0	0	exodeoxyribonuclease III		P:DNA repair	F:DNA binding; F:nuclease activity; F:endonuclease activity; F:hydrolase activity	K01142	Genetic information processing	DNA repair															predicted
scaffold4883-size1889|m.44707	scaffold4883-m.44707	L			crTP	0	0	zinc finger protein 271-like	C:nucleus;	P:positive regulation of transcription, DNA-templated	F:sequence-specific DNA binding;	K09228	Genetic information processing	zinc finger															predicted
scaffold3124-size2274|m.32918	scaffold3124-m.32918	L			crTP	0	0	gastrula zinc finger protein XlCGF57.1-like		P:regulation of transcription, DNA-templated	F:DNA binding;	K09228	Genetic information processing	zinc finger															predicted
scaffold3184-size2253|m.33324	scaffold3184-m.33324	L			crTP	0	0	gastrula zinc finger protein XlCGF57.1-like		P:regulation of transcription, DNA-templated	F:nucleic acid binding;	K09228	Genetic information processing	zinc finger															predicted
scaffold7783-size1506|m.61488	scaffold7783-m.61488	L	yes	yes	crTP	0	0	gastrula zinc finger protein XlCGF57.1-like			F:nucleic acid binding	K09228	Genetic information processing	zinc finger															predicted
scaffold7282-size1558|m.58829	scaffold7282-m.58829	L			crTP	0	0	zinc finger protein 239-like			F:nucleic acid binding	K09228	Genetic information processing	zinc finger															predicted
scaffold8409-size1435|m.64727	scaffold8409-m.64727	L			crTP	0	0	gastrula zinc finger protein XlCGF8.2DB isoform X4		P:biological_process	F:nucleic acid binding; F:DNA binding;		Genetic information processing	zinc finger															predicted
scaffold8166-size1461|m.63441	scaffold8166-m.63441	L			crTP	0	0	DNA glycosylase	C:nucleus; C:intracellular membrane-bounded organelle	P:DNA repair; P:base-excision repair; P:base-excision repair, AP site formation; P:nucleic acid phosphodiester bond hydrolysis	F:DNA binding; F:catalytic activity; F:DNA-(apurinic or apyrimidinic site) endonuclease activity; F:DNA N-glycosylase activity	K10773	Genetic information processing	DNA repair															predicted
scaffold9277-size1344|m.68931	scaffold9277-m.68931	L	yes	yes	crTP	0	0	ENSANGG00000009594 protein (zinc finger)		P:regulation of transcription, DNA-templated	F:nucleic acid binding;		Genetic information processing	zinc finger															predicted
scaffold10737-size1217|m.75809	scaffold10737-m.75809	L	yes	yes	crTP	0	0	gastrula zinc finger protein XlCGF8.2DB-like			F:nucleic acid binding		Genetic information processing	zinc finger															predicted
scaffold7294-size1557|m.58884	scaffold7294-m.58884	L	yes	yes	crTP	0	0	Zinc finger protein 271 (Zinc finger protein 7) (HZF7) (Zinc finger protein ZNFphex133) (Epstein-Barr virus-induced zinc finger protein) (ZNF-EB) (CT-ZFP48) (Zinc finger protein			F:nucleic acid binding; F:DNA binding		Genetic information processing	zinc finger															predicted
scaffold11590-size1149|m.79625	scaffold11590-m.79625	L			crTP	0	0	gastrula zinc finger protein XlCGF57.1-like			F:nucleic acid binding		Genetic information processing	zinc finger															predicted
scaffold12138-size1107|m.81981	scaffold12138-m.81981	L			crTP	0	0	gastrula zinc finger protein XlCGF8.2DB-like		P:regulation of transcription, DNA-templated	F:nucleic acid binding	K09228	Genetic information processing	zinc finger															predicted
scaffold1251-size3194|m.17385	scaffold1251-m.17385	L	yes	no	crTP	0	0	ATP-dependent DNA helicase RecG		P:DNA repair; P:DNA recombination; P:DNA metabolic process; P:cellular response to DNA damage stimulus	F:nucleic acid binding; F:ATP-dependent DNA helicase activity; F:ATP binding; F:nucleotide binding; F:helicase activity	K03655	Genetic information processing	helicase															predicted
scaffold1617-size2925|m.20803	scaffold1617-m.20803	L	yes	no	crTP	0	0	RNA-binding protein	C:membrane; C:integral component of membrane;	P:protein phosphorylation;	F:protein kinase activity; F:lyase activity		Genetic information processing	putative OPR-protein															predicted
scaffold2594-size2433|m.28940	scaffold2594-m.28940	L	yes	no	crTP	0	0	RNA-binding protein		P:protein phosphorylation	F:protein kinase activity;		Genetic information processing	putative OPR-protein															predicted
scaffold3898-size2073|m.38309	scaffold3898-m.38309	L	yes	no	crTP	0	0	tRNA-dihydrouridine(16/17) synthase [NAD(P)(+)]-like		P:tRNA processing; P:oxidation-reduction process; P:tRNA dihydrouridine synthesis	F:catalytic activity; F:tRNA dihydrouridine synthase activity; F:flavin adenine dinucleotide binding;	K05542	Genetic information processing	tRNA-biogenesis															predicted
scaffold6531-size1653|m.54669	scaffold6531-m.54669	L	yes	no	crTP	0	0	RAP domain protein		P:phosphorylation;	F:kinase activity; F:lyase activity		Genetic information processing	(putative LC OPR-protein)															predicted
scaffold6946-size1601|m.56967	scaffold6946-m.56967	L	yes	no	crTP	0	0	mTERF domain-containing protein 1, mitochondrial or chloroplastic		P:regulation of transcription, DNA-templated	F:nucleic acid binding; F:double-stranded DNA binding;		Genetic information processing	transcription regulation															predicted
scaffold8325-size1445|m.64280	scaffold8325-m.64280	L	yes	no	crTP	0	0	RNA-binding protein			F:RNA binding		Genetic information processing	unclear															predicted
scaffold11679-size1141|m.80002	scaffold11679-m.80002	L	yes	no	crTP	0	0	ATP-dependent RNA helicase HrpA			F:nucleic acid binding; F:ATP-dependent RNA helicase activity; F:ATP binding		Genetic information processing	helicase															predicted
scaffold5635-size1779|m.49335	scaffold5635-m.49335	L	yes	yes	crTP	0	0	Methionyl-tRNA formyltransferase		P:biosynthetic process; P:metabolic process	F:hydroxymethyl-, formyl- and related transferase activity		Genetic information processing	tRNA-biogenesis															predicted
scaffold943-size3486|m.14326	scaffold943-m.14326	L	yes	yes	crTP	0	0	ATP-dependent helicase HrpB			F:nucleic acid binding; F:helicase activity; F:ATP binding; F:ATP-dependent helicase activity	K03579	Genetic information processing	helicase															predicted
scaffold1248-size3196|m.17366	scaffold1248-m.17366	L	yes	yes	crTP	0	0	deoxyribodipyrimidine photo-lyase-like		P:DNA repair; P:photoreactive repair	F:deoxyribodipyrimidine photo-lyase activity;	K01669	Genetic information processing	DNA repair															predicted
scaffold2514-size2457|m.28333	scaffold2514-m.28333	L	yes	yes	crTP	0	0	RNA-binding protein	C:membrane; C:integral component of membrane;		F:lyase activity		Genetic information processing	(putative LC OPR-protein)															predicted
scaffold2876-size2339|m.31045	scaffold2876-m.31045	L	yes	yes	crTP	0	0	zinc finger protein 135-like			F:nucleic acid binding	K09228	Genetic information processing	zinc finger															predicted
scaffold3035-size2296|m.32260	scaffold3035-m.32260	L	yes	yes	crTP	0	0	23S rRNA (uracil(1939)-C(5))-methyltransferase RlmD		P:RNA processing; P:metabolic process	F:RNA methyltransferase activity; F:binding; F:transferase activity	K03215	Genetic information processing	ribosome biogenesis															predicted
scaffold4377-size1982|m.41442	scaffold4377-m.41442	L	yes	yes	crTP	0	0	zinc finger protein 678-like	C:nucleus;	P:positive regulation of transcription, DNA-templated	F:sequence-specific DNA binding;	K09228	Genetic information processing	zinc finger															predicted
scaffold4660-size1930|m.43282	scaffold4660-m.43282	L	yes	yes	crTP	0	0	zinc finger protein 135-like		P:regulation of transcription, DNA-templated	F:nucleic acid binding;	K09228	Genetic information processing	zinc finger															predicted
scaffold4805-size1903|m.44219	scaffold4805-m.44219	L	yes	yes	crTP	0	0	gastrula zinc finger protein XlCGF57.1-like isoform X5			F:nucleic acid binding	K09228	Genetic information processing	zinc finger															predicted
scaffold4429-size1973|m.41804	scaffold4429-m.41804	L	yes	yes	crTP	0	0	zinc finger protein 678-like	C:nucleoplasm;	P:central nervous system development; P:negative regulation of transcription, DNA-templated; P:positive regulation of transcription by RNA polymerase II	F:nucleic acid binding; F:RNA polymerase II regulatory region sequence-specific DNA binding; F:DNA-binding transcription factor activity, RNA polymerase II-specific		Genetic information processing	zinc finger															predicted
scaffold3242-size2232|m.33745	scaffold3242-m.33745	L	yes	yes	crTP	0	0	truncated PRDM9			F:nucleic acid binding	K09230	Genetic information processing	zinc finger															predicted
scaffold3012-size2303|m.32118	scaffold3012-m.32118	L	yes	yes	crTP	0	0	zinc finger protein 271-like			F:nucleic acid binding	K09228	Genetic information processing	zinc finger															predicted
scaffold2798-size2360|m.30480	scaffold2798-m.30480	L	yes	yes	crTP	0	0	gastrula zinc finger protein XlCGF8.2DB-like			F:nucleic acid binding	K09228	Genetic information processing	zinc finger															predicted
scaffold5567-size1789|m.48943	scaffold5567-m.48943	L	yes	yes	crTP	0	0	gastrula zinc finger protein XlCGF8.2DB-like			F:nucleic acid binding; F:DNA binding		Genetic information processing	zinc finger															predicted
scaffold7072-size1585|m.57687	scaffold7072-m.57687	L	yes	yes	crTP	0	0	gastrula zinc finger protein XlCGF8.2DB-like			F:nucleic acid binding; F:DNA binding		Genetic information processing	zinc finger															predicted
scaffold7499-size1534|m.59994	scaffold7499-m.59994	L	yes	yes	crTP	0	0	zinc finger protein 501-like			F:nucleic acid binding	K09228	Genetic information processing	zinc finger															predicted
scaffold10149-size1267|m.73081	scaffold10149-m.73081	L	yes	yes	crTP	0	0	zinc finger and SCAN domain-containing protein 31 isoform X2	C:nucleus;	P:regulation of transcription, DNA-templated;	F:nucleic acid binding; F:DNA-binding transcription factor activity; F:metal ion binding		Genetic information processing	zinc finger															predicted
scaffold9593-size1317|m.70420	scaffold9593-m.70420	L	yes	yes	crTP	0	0	zinc finger protein 239-like	C:nucleus;	P:positive regulation of transcription, DNA-templated	F:DNA binding;		Genetic information processing	zinc finger															predicted
scaffold9066-size1365|m.67916	scaffold9066-m.67916	L	yes	yes	crTP	0	0	zinc finger protein 678-like			F:nucleic acid binding	K09228	Genetic information processing	zinc finger															predicted
scaffold5924-size1736|m.51104	scaffold5924-m.51104	L	yes	yes	crTP	0	0	zinc finger protein 525-like			F:nucleic acid binding		Genetic information processing	zinc finger															predicted
scaffold2519-size2456|m.28364	scaffold2519-m.28364	L	yes	no	crTP	0	0	RNA-binding protein		P:protein phosphorylation;	F:protein kinase activity; F:lyase activity		Genetic information processing	putative OPR-protein															predicted
scaffold9530-size1322|m.70142	scaffold9530-m.70142	L		no	crTP	0	0	---NA---					Genetic information processing	putative OPR-protein															predicted
scaffold11421-size1162|m.78873	scaffold11421-m.78873	L	yes	no	crTP	0	0	zinc finger protein 501-like	C:nucleus		F:nucleic acid binding	K09228	Genetic information processing	zinc finger															predicted
scaffold13098-size1037|m.85950	scaffold13098-m.85950	L		no	crTP	0	0	peptidyl-tRNA hydrolase domain-like protein		P:translational termination	F:translation release factor activity; F:hydrolase activity	K15033	Genetic information processing	translation															predicted
scaffold13093-size1038|m.85929	scaffold13093-m.85929	L		no	crTP	0	0	CCA tRNA nucleotidyltransferase		P:RNA processing;	F:nucleotide binding; F:nucleotidyltransferase activity; F:catalytic activity, acting on a tRNA	K00974	Genetic information processing	tRNA-biogenesis															predicted
scaffold15316-size905|m.94562	scaffold15316-m.94562	L		no	crTP	0	0	ATP-dependent RecD-like DNA helicase		P:DNA repair; P:DNA duplex unwinding;	F:nucleotide binding; F:DNA binding; F:ATP-dependent DNA helicase activity; F:helicase activity; F:ATP binding; F:hydrolase activity; F:ATP-dependent 5'-3' DNA helicase activity		Genetic information processing	helicase															predicted
scaffold16778-size830|m.99845	scaffold16778-m.99845	L		no	crTP	0	0	gastrula zinc finger protein XlCGF57.1-like			F:nucleic acid binding		Genetic information processing	zinc finger															predicted
scaffold18019-size776|m.104178	scaffold18019-m.104178	L		no	crTP	0	0	DEAD/DEAH box helicase			F:DNA binding; F:helicase activity; F:ATP binding; F:hydrolase activity		Genetic information processing	helicase															predicted
scaffold7213-size1568|m.58456	scaffold7213-m.58456	L	yes	yes	crTP	0	0	glutathione S-transferase			F:protein binding; F:transferase activity		Other metabolism		1.90994	0.183266	9	6	1.73642e-05	2.23965	1.00998	0.158219	9	4	2.66173e-05	2.42516	E(HC)	HC	MS
scaffold7724-size1512|m.61179	scaffold7724-m.61179	l				0	0	glutathione S-transferase			F:protein binding; F:transferase activity		Other metabolism		CM only	0.584964	3	5	4.33289e-06	1.63678	1.65981	0.222046	5	3	8.66918e-06	1.93798	E(HC)	HC
scaffold5326-size1822|m.47441	scaffold5326-m.47441	L	yes	yes	crTP	0	0	heme-binding protein		P:proteolysis	F:aspartic-type endopeptidase activity;		Other metabolism		4.17516	0.692726	13	6	0.000135015	3.13038	1.30309	0.446453	10	4	7.14071e-05	2.85374	E(HC)	HC	MS
scaffold6875-size1609|m.56608	scaffold6875-m.56608	L	yes	yes	crTP	0	0	malonic semialdehyde reductase		P:uracil catabolic process; P:nitrogen utilization; P:oxidation-reduction process	F:oxidoreductase activity; F:3-hydroxypropionate dehydrogenase (NADP+) activity;	K09019	Other metabolism		2.4931	0.672601	4	6	3.82098e-05	2.58217	1.9002	0.716341	11	2	2.91689e-05	2.46492	E(HC)	HC	MS
scaffold5580-size1786|m.49026	scaffold5580-m.49026	L			crTP	0	2	light-dependent protochlorophyllide oxido-reductase	C:membrane; C:integral component of membrane;	P:oxidation-reduction process	F:protochlorophyllide reductase activity; F:oxidoreductase activity	K00218	Other metabolism		1.56607	0.484504	5	5	1.32663e-05	2.12275	CM only	2.01764	5	3	5.95937e-05	2.7752	E(HC)	HC	MS
scaffold5202-size1840|m.46704	scaffold5202-m.46704	L			crTP	0	0	retinol dehydrogenase 12-like					Other metabolism		4.73912	1.64979	3	4	1.66251e-05	2.22076	CM only	2.26296	3	2	1.35421e-05	2.13169	E(HC)	HC	predicted
scaffold5935-size1734|m.51177	scaffold5935-m.51177	L	yes	yes	crTP	0	0	predicted protein	C:cytoplasm		F:glutathione transferase activity; F:protein binding	K07393	Other metabolism		0.847998	0.537765	3	5	6.40395e-06	1.80645	2.51033	8.26715	5	2	3.24807e-05	2.51162	E(HC)	HC	predicted
scaffold1494-size3020|m.19642	scaffold1494-m.19642	L	yes	yes	crTP	0	0	aflatoxin B1 aldehyde reductase member 4-like		P:oxidation-reduction process	F:oxidoreductase activity;	K15303	Other metabolism		2.12807	0.869568	2	6	1.33202e-05	2.12451	not found	CL only	2	1			E(HC)	HC	predicted
scaffold5315-size1823|m.47383	scaffold5315-m.47383	L	yes	yes	crTP	0	0	coproporphyrinogen III oxidase	C:membrane; C:integral component of membrane;	P:porphyrin-containing compound biosynthetic process; P:oxidation-reduction process	F:coproporphyrinogen oxidase activity; F:oxidoreductase activity	K00228	Other metabolism		CM only	0.44048	2	3	2.11458e-06	1.32522	not found	CL only	3	1			E(HC)	HC	predicted
scaffold3227-size2239|m.33642	scaffold3227-m.33642	L			crTP	0	0	glutathione S-transferase family protein			F:protein binding; F:transferase activity	K00799	Other metabolism		2.497	0.342007	7	5	1.30579e-05	2.11587	PM only	CL only	9	3			E(HC)	HC	MS
scaffold22186-size631|m.117340	scaffold22186-m.117340	l				0	0	plastid uroporphyrinogen decarboxylase isoform 1, HemE	C:membrane; C:integral component of membrane; C:intracellular membrane-bounded organelle;	P:porphyrin-containing compound biosynthetic process	F:uroporphyrinogen decarboxylase activity; F:lyase activity; F:2 iron, 2 sulfur cluster binding	K01599	Other metabolism		CM only	0.959556	1	4	1.21569e-05	2.08482							E(HC)	HC
scaffold5416-size1810|m.48008	scaffold5416-m.48008	L	yes	yes	crTP	0	0	Aldehyde reductase	C:membrane; C:integral component of membrane;	P:oxidation-reduction process	F:oxidoreductase activity; F:alcohol dehydrogenase (NADP+) activity	K00002	Other metabolism		CM only	0.671751	3	6	5.74572e-06	1.75934							E(HC)	HC	predicted
scaffold5407-size1811|m.47956	scaffold5407-m.47956	L	yes	yes	crTP	0	0	cobalamin biosynthesis protein CbiX		P:cobalamin biosynthetic process;	F:sirohydrochlorin cobaltochelatase activity		Other metabolism		0.86101	0.279291	3	6	5.13184e-06	1.71027	not found	CL only	3	1			E(LC)	LC	predicted
scaffold302-size5100|m.6463	scaffold302-m.6463	L	yes	yes		0	0	adenylate/guanylate cyclase domain-containing protein		P:cyclic nucleotide biosynthetic process; P:regulation of Rho protein signal transduction; P:intracellular signal transduction	F:Rho guanyl-nucleotide exchange factor activity; F:phosphorus-oxygen lyase activity; F:adenylate cyclase activity; F:lyase activity		Other metabolism																MS
scaffold41490-size321|m.164156	scaffold41490-m.164156	S	yes	yes		0	0	4-oxalocrotonate tautomerase family protein		P:cellular aromatic compound metabolic process;	F:isomerase activity	K01821	Other metabolism																MS
scaffold2406-size2499|m.27440	scaffold2406-m.27440	L			crTP	0	0	lipase family protein		P:lipid metabolic process			Other metabolism																predicted
scaffold3000-size2307|m.32034	scaffold3000-m.32034	L			crTP	0	0	lipase family protein		P:lipid metabolic process			Other metabolism																predicted
scaffold4321-size1990|m.41082	scaffold4321-m.41082	L	yes	yes	crTP	0	0	protein prune homolog isoform X1	C:cytoplasm; C:intracellular part	P:cellular process;	F:pyrophosphatase activity; F:binding; F:hydrolase activity	K01514	Other metabolism																predicted
scaffold6901-size1606|m.56738	scaffold6901-m.56738	L	yes	yes	crTP	0	0	dUTP diphosphatase		P:dUTP metabolic process	F:dUTP diphosphatase activity; F:hydrolase activity;		Other metabolism																predicted
scaffold7938-size1487|m.62292	scaffold7938-m.62292	L			crTP	0	0	aspartate carbamoyltransferase		P:'de novo' pyrimidine nucleobase biosynthetic process; P:cellular amino acid metabolic process; P:pyrimidine nucleotide biosynthetic process	F:aspartate carbamoyltransferase activity; F:amino acid binding; F:carboxyl- or carbamoyltransferase activity; F:carboxyl- or carbamoyltransferase activity	K00609	Other metabolism																predicted
scaffold5931-size1735|m.51150	scaffold5931-m.51150	L	yes	yes	crTP	0	0	inorganic pyrophosphatase	C:cytoplasm;	P:phosphate-containing compound metabolic process	F:magnesium ion binding; F:inorganic diphosphatase activity;	K01507	Other metabolism																predicted
scaffold9638-size1312|m.70639	scaffold9638-m.70639	L			crTP	0	1	glutathione S-transferase	C:membrane; C:integral component of membrane;		F:protein binding; F:transferase activity; F:metal ion binding		Other metabolism																predicted
scaffold8549-size1418|m.65418	scaffold8549-m.65418	L			crTP	0	1	GNAT family N-acetyltransferase	C:ribosome; C:membrane; C:integral component of membrane;	P:UDP-N-acetylglucosamine biosynthetic process	F:glucosamine 6-phosphate N-acetyltransferase activity; F:transferase activity		Other metabolism																predicted
scaffold8111-size1469|m.63166	scaffold8111-m.63166	L	yes	no	crTP	0	0	7-methylguanosine phosphate-specific 5'-nucleotidase	C:cytoplasm; C:membrane; C:integral component of membrane;	P:nucleotide metabolic process; P:dephosphorylation;	F:nucleotide binding; F:magnesium ion binding; F:5'-nucleotidase activity; F:hydrolase activity	K01081	Other metabolism																predicted
scaffold5116-size1850|m.46151	scaffold5116-m.46151	L	yes	yes	crTP	1	0	---NA---	Adenosine kinase; Carbohydrate kinase PfkB; Ribokinase-like			K00856	Other metabolism																predicted
scaffold7547-size1529|m.60233	scaffold7547-m.60233	L	yes	yes	crTP	0	0	hypoxanthine phosphoribosyltransferase	C:cytoplasm;	P:purine ribonucleoside salvage; P:nucleoside metabolic process; P:purine-containing compound salvage; P:carbohydrate derivative biosynthetic process	F:hypoxanthine phosphoribosyltransferase activity; F:binding; F:purine phosphoribosyltransferase activity	K00760	Other metabolism																predicted
scaffold3585-size2144|m.36158	scaffold3585-m.36158	L	yes	yes	crTP	0	0	carbonyl reductase [NADPH] 1	C:intracellular membrane-bounded organelle	P:metabolic process;	F:oxidoreductase activity, acting on the CH-OH group of donors, NAD or NADP as acceptor;	K00079	Other metabolism																predicted
scaffold9723-size1302|m.71056	scaffold9723-m.71056	L	yes	yes	crTP	0	0	HIT-like protein	C:nucleus; C:cytoplasm;	P:nucleotide metabolic process;	F:catalytic activity; F:nucleotide binding; F:adenosine 5'-monophosphoramidase activity		Other metabolism																predicted
scaffold4328-size1990|m.41123	scaffold4328-m.41123	L	yes	yes	crTP	0	0	inosine triphosphate pyrophosphatase	C:cytoplasm;	P:nucleoside triphosphate catabolic process; P:nucleotide metabolic process; P:deoxyribonucleoside triphosphate catabolic process	F:nucleoside-triphosphate diphosphatase activity; F:nucleotide binding; F:NADH pyrophosphatase activity; F:metal ion binding	K01519	Other metabolism																predicted
scaffold13494-size1014|m.87559	scaffold13494-m.87559	L		no	crTP	0	0	deoxyuridine 5'-triphosphate nucleotidohydrolase	C:cytosol;	P:dUTP metabolic process; P:dUMP biosynthetic process; P:DNA repair; P:dUTP catabolic process	F:magnesium ion binding; F:dUTP diphosphatase activity; F:identical protein binding;	K01520	Other metabolism																predicted
scaffold16784-size830|m.99869	scaffold16784-m.99869	L		no	crTP	0	0	Ureidoglycolate hydrolase (allantoin degradation)		P:allantoin catabolic process;	F:ureidoglycolate hydrolase activity; F:hydrolase activity; F:ureidoglycolate lyase activity		Other metabolism																predicted
scaffold6194-size1700|m.52704	scaffold6194-m.52704	L			crTP	0	0	NAD(P)-dependent oxidoreductase			F:isomerase activity		Photosynthesis and light protection		1.72653	0.761757	19	6	0.000162236	3.21015	1.29727	0.843272	14	4	0.00013893	3.1428	E(HC)	HC	MS
scaffold5513-size1797|m.48594	scaffold5513-m.48594	L	yes	yes	crTP	0	0	flavin reductase			F:isomerase activity		Photosynthesis and light protection		6.72323	0.776676	7	6	5.26143e-05	2.7211	6.81755	1.25306	9	3	8.77231e-05	2.94311	E(HC)	HC	MS
scaffold17097-size816|m.100929	scaffold17097-m.100929	S	yes	yes		0	0	photosystem I reaction center subunit PsaE (IV)	C:photosystem I; C:photosystem I reaction center; C:thylakoid membrane	P:photosynthesis		K02693	Photosynthesis and light protection		0.884781	1.68058	5	6	0.00116691	4.06704	3.08732	4.58748	4	5	0.00154547	4.18906	E(HC)	HC	MS
scaffold8429-size1432|m.64825	scaffold8429-m.64825	S	yes	yes		0	0	photosystem I reaction center subunit PsaK	C:photosystem I; C:membrane; C:thylakoid membrane; C:photosynthetic membrane; C:membrane part	P:photosynthesis;		K02698	Photosynthesis and light protection		CM only	1.91827	1	6	2.7523e-05	2.4397	0.678637	7.77283	1	2	2.22156e-05	2.34666	E(HC)	HC	MS
scaffold44621-size296|m.170468	scaffold44621-m.170468	unclear	yes	no		0	0	photosystem I reaction center subunit PsaK	C:photosystem I; C:membrane; C:thylakoid membrane; C:photosystem I; C:plastid; C:integral component of membrane	P:photosynthesis;		K02698	Photosynthesis and light protection		1.93934	5.34779	1	5	0.000106512	3.0274	7.24043	8.15138	1	3	0.000586801	3.76849	E(HC)	HC	MS
scaffold16957-size822|m.100469	scaffold16957-m.100469	S	yes	yes		0	0	high light inducible protein	C:membrane; C:integral component of membrane				Photosynthesis and light protection	HLI protein							7.78666	11.9131	2	2	0.000101678	3.00722	E(HC)	HC
scaffold9265-size1345|m.68882	scaffold9265-m.68882	L	yes	no	crTP	0	0	flavin reductase			F:isomerase activity		Photosynthesis and light protection		CM only	0.0842741	6	4	3.90724e-06	1.59187	PM only	CL only	9	2			E(HC)	HC	predicted
scaffold24198-size575|m.123151	scaffold24198-m.123151	S	yes	yes		1	1	high light inducible protein	Chlorophyll A-B binding protein; integral component of membrane				Photosynthesis and light protection	HLI protein	0.682534	0.926088	5	6	0.00019098	3.28099	0.982091	0.98398	2	4	0.000678144	3.83132	E(LC)	LC	MS
scaffold42471-size313|m.166147	scaffold42471-m.166147	S	yes	yes		0	0	---NA---		P:photosynthetic electron transport chain			Photosynthesis and light protection		0.805161	0.525174	6	6	0.000141772	3.15159	PM only	CL only	6	1			E(LC)	LC	MS
scaffold32932-size412|m.145585	scaffold32932-m.145585	S	yes	yes		1	1	high light inducible protein					Photosynthesis and light protection		1.0769	3.77166	3	6	3.02601e-05	2.48087							E(LC)	LC	MS
scaffold50730-size256|m.182242	scaffold50730-m.182242	S	yes	yes		0	0	high light inducible protein	C:chloroplast; C:integral component of membrane				Photosynthesis and light protection	HLI protein	0.787569	0.610815	2	5	2.89905e-05	2.46226							E(LC)	LC
scaffold28968-size475|m.135930	scaffold28968-m.135930	S	yes	yes		1	1	ssl1498 family light-harvesting-like protein					Photosynthesis and light protection	HLI protein	0.59636	1.58946	3	6	0.000184699	3.26646	0.399184	0.524119	3	4	2.13209e-05	2.32881	D		MS
scaffold15563-size892|m.95499	scaffold15563-m.95499	S	yes	yes		0	0	high light inducible protein	C:integral component of membrane				Photosynthesis and light protection	HLI protein	0.121104	0.0550919	2	4	1.8477e-06	1.26663	0.458548	2.68827	2	2	1.08984e-05	2.03736	D		MS
scaffold24344-size572|m.123580	scaffold24344-m.123580	S	yes	yes		0	0	high light inducible protein	C:membrane;		F:lyase activity		Photosynthesis and light protection	HLI protein	0.440749	1.00664	7	6	0.000401635	3.60383	2.49187	4.5649	4	6	0.00151295	4.17982	U		MS
scaffold63687-size184|m.206362	scaffold63687-m.206362	s				0	0	high light inducible protein	C:integral component of membrane				Photosynthesis and light protection	HLI protein	0.425292	1.43269	3	6	8.55285e-05	2.93211	4.58395	8.09694	2	6	0.000321476	3.50715	U		MS
scaffold10361-size1249|m.74090	scaffold10361-m.74090	L	yes	yes	crTP	0	0	molecular chaperone DnaJ					Protein folding and transport		CM only	0.176945	6	4	9.79315e-06	1.99092	CM only	0.343418	7	3	2.29888e-05	2.36152	E(HC)	HC	MS
scaffold6380-size1674|m.53823	scaffold6380-m.53823	L	yes	yes	crTP	0	0	peptidylprolyl isomerase		P:protein peptidyl-prolyl isomerization; P:protein folding	F:peptidyl-prolyl cis-trans isomerase activity;		Protein folding and transport		CM only	0.365775	3	5	3.59224e-06	1.55537	1.55332	0.574688	7	4	2.71064e-05	2.43307	E(HC)	HC	MS
scaffold11020-size1195|m.77079	scaffold11020-m.77079	L	yes	yes	short crTP	0	0	GrxB family glutaredoxin	C:cytoplasm;	P:glutathione metabolic process; P:oxidation-reduction process	F:protein binding; F:glutathione transferase activity; F:oxidoreductase activity		Protein folding and transport		not found	CL only	3	3			CM only	0.895837	3	2	1.93106e-05	2.2858	E(HC)	HC	MS
scaffold3298-size2216|m.34119	scaffold3298-m.34119	L	yes	yes	crTP	0	0	Short-chain dehydrogenase TIC 32, chloroplastic	Short-chain dehydrogenase/reductase SDR; NAD(P)-binding domain superfamily			K19329	Protein folding and transport		3.60386	1.19932	3	6	1.14344e-05	2.05821	not found	CL only	4	1			E(HC)	HC	predicted
scaffold4853-size1894|m.44520	scaffold4853-m.44520	L	yes	yes	crTP	0	0	FKBP-type peptidyl-prolyl cis-trans isomerase	C:cytoplasm;	P:protein folding; P:protein peptidyl-prolyl isomerization; P:chaperone-mediated protein folding	F:calcium ion binding; F:peptidyl-prolyl cis-trans isomerase activity; F:FK506 binding	0	Protein folding and transport																MS
scaffold1811-size2815|m.22486	scaffold1811-m.22486	L	yes	yes		0	0	importin subunit alpha-1-like isoform X2	C:nucleus; C:cytoplasm; C:nuclear pore; C:nucleoplasm; C:cytosol	P:protein import into nucleus; P:NLS-bearing protein import into nucleus	F:protein binding; F:nuclear import signal receptor activity; F:nucleocytoplasmic carrier activity; F:nuclear localization sequence binding	0	Protein folding and transport																MS
scaffold11985-size1117|m.81310	scaffold11985-m.81310	S	yes	yes		0	0	FKBP-type peptidyl-prolyl cis-trans isomerase	C:integral component of membrane	P:protein peptidyl-prolyl isomerization; P:protein folding;	F:peptidyl-prolyl cis-trans isomerase activity	0	Protein folding and transport																MS
scaffold64778-size179|m.208314	scaffold64778-m.208314	unclear		no		0	0	cytochrome c peroxidase		P:response to oxidative stress; P:oxidation-reduction process; P:cellular oxidant detoxification	F:peroxidase activity; F:heme binding; F:calcium ion binding; F:alternative oxidase activity		Response to oxidative stress		CM only	2.84565	4	6	9.46309e-05	2.97603	CM only	0.215722	3	2	9.74639e-06	1.98884	E(HC)	HC
scaffold27462-size503|m.132128	scaffold27462-m.132128	l		no		0	0	cytochrome C peroxidase	C:mitochondrial intermembrane space;	P:response to oxidative stress; P:oxidation-reduction process; P:response to reactive oxygen species; P:cellular response to oxidative stress; P:hydrogen peroxide catabolic process	F:peroxidase activity; F:heme binding; F:cytochrome-c peroxidase activity; F:binding	K00428	Response to oxidative stress		CM only	0.881428	5	6	4.8801e-05	2.68843	3.24646	0.387704	4	4	6.79577e-05	2.83224	E(HC)	HC	MS
scaffold19677-size713|m.109642	scaffold19677-m.109642_corr	L	yes	no	crTP	0	0	plastid cytochrome c peroxidase				K00428	Response to oxidative stress	C-term missing	11.0422	1.68506	8	6	0.000192558	3.28456	2.79564	0.822828	8	4	7.46082e-05	2.87279	E(HC)	HC	MS
scaffold8548-size1418|m.65412	scaffold8548-m.65412	L	yes	no	crTP	0	0	thioredoxin-like protein	C:cytosol; C:chloroplast thylakoid; C:chloroplast stroma;	P:cell redox homeostasis; P:metabolic process; P:response to light intensity; P:cellular response to oxidative stress; P:positive regulation of catalytic activity	F:thioredoxin-disulfide reductase activity; F:enzyme activator activity; F:protein disulfide oxidoreductase activity; F:oxidoreductase activity, acting on a sulfur group of donors, disulfide as acceptor; F:protein-disulfide reductase activity		Response to oxidative stress		3.0125	1.61447	2	4	1.40607e-05	2.14801	2.74143	2.59035	4	2	7.38691e-05	2.86846	E(HC)	HC	MS
scaffold17489-size798|m.102321	scaffold17489-m.102321	l				0	0	superoxide dismutase		P:superoxide metabolic process; P:oxidation-reduction process	F:superoxide dismutase activity; F:metal ion binding; F:oxidoreductase activity	K04564	Response to oxidative stress		2.06542	5.29289	4	4	2.15291e-05	2.33303	PM only	CL only	2	1			E(HC)	HC
scaffold21611-size649|m.115594	scaffold21611-m.115594	l				0	0	phosphatidylinositol kinase putative		P:response to oxidative stress; P:oxidation-reduction process; P:cellular oxidant detoxification	F:peroxidase activity; F:heme binding;		Response to oxidative stress		CM only	1.08076	1	4	7.83664e-06	1.89413	not found	CL only	1	1			E(HC)	HC
scaffold38997-size343|m.158960	scaffold38997-m.158960	unclear		no		0	0	cytochrome C peroxidase	C:mitochondrial intermembrane space; C:membrane;	P:response to oxidative stress; P:oxidation-reduction process; P:response to reactive oxygen species; P:cellular response to oxidative stress; P:hydrogen peroxide catabolic process; P:cellular oxidant detoxification	F:peroxidase activity; F:heme binding; F:cytochrome-c peroxidase activity	K00428	Response to oxidative stress		CM only	0.509997	2	6	9.83727e-06	1.99287	not found	CL only	1	1			E(HC)	HC
scaffold25231-size551|m.126066	scaffold25231-m.126066	unclear				0	0	thioredoxin F-type, chloroplastic-like	C:cytoplasm;	P:glycerol ether metabolic process; P:cell redox homeostasis; P:metabolic process; P:cellular response to oxidative stress	F:thioredoxin-disulfide reductase activity; F:protein disulfide oxidoreductase activity; F:oxidoreductase activity, acting on a sulfur group of donors, disulfide as acceptor; F:protein-disulfide reductase activity	K03671	Response to oxidative stress		CM only	0.444584	2	5	3.30085e-06	1.51863	not found	CL only	2	1			E(HC)	HC
scaffold9030-size1369|m.67737	scaffold9030-m.67737	L	yes	yes	crTP	0	0	thioredoxin	C:cell;	P:glycerol ether metabolic process; P:cell redox homeostasis; P:oxidation-reduction process	F:protein disulfide oxidoreductase activity;		Response to oxidative stress																predicted
scaffold24973-size557|m.125337	scaffold24973-m.125337	S	yes	yes		0	0	---NA---					short, orphan		3.6052	0.0984193	5	6	5.29731e-05	2.72406	0.872424	0.0372955	2	3	1.95514e-05	2.29118	E(HC)	HC	MS
scaffold10347-size1250|m.74031	scaffold10347-m.74031	S	yes	yes		0	0	---NA---					short, orphan		1.67088	0.156616	9	6	8.45648e-05	2.92719	3.15611	0.0578709	5	4	8.34378e-05	2.92136	E(HC)	HC
scaffold23696-size589|m.121764	scaffold23696-m.121764	S	yes	yes		0	0	---NA---					short, orphan	group 3 putative AMP	1.19928	0.23067	6	6	3.61152e-05	2.55769	4.58293	0.129029	3	4	4.62746e-05	2.66534	E(HC)	HC	MS
scaffold24369-size571|m.123655	scaffold24369-m.123655	S	yes	yes		0	0	---NA---					short, orphan	group 4 putative AMP	1.02412	0.158775	7	6	7.27315e-05	2.86172	2.2356	0.13142	5	4	0.00014319	3.15591	E(HC)	HC	MS
scaffold22321-size627|m.117732	scaffold22321-m.117732	S	yes	yes		0	0	---NA---					short, orphan	group 4 putative AMP	CM only	0.262939	1	5	6.56353e-06	1.81714	2.06334	0.362469	2	2	4.12367e-05	2.61528	E(HC)	HC	MS
scaffold8916-size1379|m.67218	scaffold8916-m.67218	S	yes	yes		0	0	---NA---					short, orphan	group 3 putative AMP	CM only	0.66892	1	6	1.6047e-05	2.20539	1.43026	0.364617	3	2	3.72921e-05	2.57162	E(HC)	HC	MS
scaffold22118-size634|m.117132	scaffold22118-m.117132	S	yes	yes		0	0	---NA---					short, orphan	group 2 putative AMP	PM only	CL only	2	3			CM only	0.401212	3	3	1.18005e-05	2.0719	E(HC)	HC	MS
scaffold21477-size653|m.115224	scaffold21477-m.115224	S	yes	yes		0	0	---NA---					short, orphan	group 2 putative AMP	2.33822	0.784843	2	5	1.70269e-05	2.23114	CM only	0.739594	2	2	2.00311e-05	2.30171	E(HC)	HC	MS
scaffold25803-size538|m.127640	scaffold25803-m.127640	S	yes	yes		0	0	mucin 17-like protein					short, orphan		1.64987	1.20134	2	6	5.42658e-05	2.73453	2.27759	0.812747	3	5	0.000220528	3.34346	E(HC)	HC	MS
scaffold15722-size884|m.96061	scaffold15722-m.96061	S	yes	yes		0	0	hypothetical protein QSI_2905					short, orphan	group 2 putative AMP	CM only	0.385604	1	4	4.90651e-06	1.69077	CM only	0.887972	1	2	1.44929e-05	2.16115	E(HC)	HC
scaffold29584-size464|m.137513	scaffold29584-m.137513	S	yes	yes		1	1	---NA---					short, orphan	group 1 putative AMP	1.48954	0.237241	2	5	4.52977e-06	1.65608	3.53359	0.957321	1	3	1.90413e-05	2.2797	E(HC)	HC	MS
scaffold16919-size823|m.100327	scaffold16919-m.100327	S	yes	yes		0	0	---NA---					short, orphan	group 4 putative AMP	1.35627	5.73188	2	6	1.45379e-05	2.1625	CM only	1.42738	2	2	1.93913e-05	2.28761	E(HC)	HC
scaffold18064-size774|m.104324	scaffold18064-m.104324	S	yes	yes		1	1	---NA---					short, orphan	group 1 putative AMP	1.41365	0.836841	4	6	6.00413e-05	2.77845	35.331	1.7251	1	2	8.57447e-05	2.93321	E(HC)	HC
scaffold22393-size625|m.117957	scaffold22393-m.117957	S	yes	yes		0	0	---NA---					short, orphan		1.10226	0.408215	2	3	6.99015e-06	1.84449	4.94356	2.71549	1	4	7.76263e-05	2.89001	E(HC)	HC	MS
scaffold29175-size471|m.136450	scaffold29175-m.136450	S	yes	yes		0	0	---NA---					short, orphan	group 4 putative AMP	0.973682	0.989778	3	6	0.000105886	3.02484	1.83463	3.49511	3	6	0.00034872	3.54248	E(HC)	HC	MS
scaffold15982-size872|m.96967	scaffold15982-m.96967	S	yes	yes		0	0	---NA---					short, orphan		1.71354	0.72636	2	4	5.31617e-06	1.7256	6.39052	5.49701	1	2	0.000115351	3.06202	E(HC)	HC	MS
scaffold27100-size511|m.131132	scaffold27100-m.131132	S	yes	yes		0	0	---NA---					short, orphan	group 4 putative AMP	0.60385	0.779927	4	6	5.51373e-05	2.74145	2.33533	5.75722	4	2	0.000119721	3.07817	E(HC)	HC
scaffold26107-size531|m.128484	scaffold26107-m.128484	S	yes	yes		1	1	---NA---					short, orphan	group 1 putative AMP	1.07231	CM only	1	3	5.9283e-06	1.77293	2.83521	10.3775	1	2	3.58164e-05	2.55408	E(HC)	HC
scaffold24891-size559|m.125099	scaffold24891-m.125099	S	yes	yes		0	0	---NA---					short, orphan	group 4 putative AMP	1.51027	1.91875	3	6	0.000199785	3.30056	0.655913	16.7278	3	2	0.000225183	3.35254	E(HC)	HC
scaffold14131-size972|m.90032	scaffold14131-m.90032	S	yes	yes		0	0	---NA---					short, orphan	group 4 putative AMP	CM only	1.74605	3	6	1.99361e-05	2.29964	PM only	CL only	3	1			E(HC)	HC	MS
scaffold21392-size655|m.114972	scaffold21392-m.114972	S	yes	yes		0	0	---NA---					short, orphan	group 4 putative AMP	3.00194	0.493632	4	6	5.1617e-05	2.71279	not found	CL only	2	1			E(HC)	HC	MS
scaffold16589-size840|m.99155	scaffold16589-m.99155	S	yes	yes		0	0	---NA---					short, orphan	group 2 putative AMP	CM only	0.202464	4	6	2.60168e-05	2.41525	not found	CL only	2	1			E(HC)	HC
scaffold46051-size286|m.173255	scaffold46051-m.173255	S	yes	yes		0	0	---NA---					short, orphan		CM only	0.168361	1	4	1.90186e-06	1.27918	not found	CL only	1	1			E(HC)	HC	MS
scaffold23027-size606|m.119811	scaffold23027-m.119811	S	yes	yes		0	0	hypothetical cytosolic protein					short, orphan	group 4 putative AMP	CM only	0.11162	2	4	2.02464e-06	1.30635	not found	CL only	1	1			E(HC)	HC
scaffold35895-size375|m.152199	scaffold35895-m.152199	S	yes	yes		0	0	---NA---					short, orphan		CM only	0.0632925	2	4	1.48117e-06	1.1706	not found	CL only	3	2			E(HC)	HC	MS
scaffold28115-size491|m.133819	scaffold28115-m.133819	S	yes	yes		0	0	---NA---					short, orphan	group 3 putative AMP	2.09876	0.0316434	5	5	1.9704e-06	1.29455	PM only	CL only	4	1			E(HC)	HC	MS
scaffold32873-size413|m.145447	scaffold32873-m.145447	S	yes	yes		0	0	---NA---					short, orphan	group 4 putative AMP	CM only	0.362202	1	5	2.80375e-06	1.44774	PM only	not found	1	0			E(HC)	HC
scaffold18933-size740|m.107249	scaffold18933-m.107249	S	yes	yes		0	0	---NA---					short, orphan		2.47359	1.90744	2	5	3.10558e-05	2.49214							E(HC)	HC
scaffold23166-size602|m.120201	scaffold23166-m.120201	S	yes	yes		0	0	NUMOD1 domain					short, orphan	group 2 putative AMP	CM only	0.398889	2	5	2.43179e-06	1.38593							E(HC)	HC
scaffold49054-size266|m.178992	scaffold49054-m.178992	S	yes	yes		1	1	---NA---					short, orphan	group 1 putative AMP	CM only	0.24768	1	6	5.06749e-06	1.70479							E(HC)	HC	MS
scaffold18567-size753|m.106016	scaffold18567-m.106016	S	yes	yes		0	0	---NA---					short, orphan	group 4 putative AMP	0.795771	0.371453	4	6	7.29565e-05	2.86306	0.759008	0.295266	4	3	6.14066e-05	2.78822	E(LC)	LC	MS
scaffold44504-size297|m.170219	scaffold44504-m.170219	S	yes	yes		0	0	---NA---					short, orphan		1.19014	0.471616	7	6	0.000110447	3.04315	0.706687	0.851759	3	3	0.000119311	3.07668	E(LC)	LC	MS
scaffold15019-size921|m.93474	scaffold15019-m.93474	S	yes	yes		0	0	Uncharacterised protein					short, orphan	group 2 putative AMP	1.35432	0.75083	7	6	7.25434e-05	2.8606	1.40225	1.2425	3	2	9.12441e-05	2.9602	E(LC)	LC	MS
scaffold10537-size1234|m.74914	scaffold10537-m.74914	S	yes	yes		1	1	---NA---					short, orphan	group 1 putative AMP	1.15788	3.4435	3	6	0.000102252	3.00967	1.35756	1.82611	1	2	3.68709e-05	2.56668	E(LC)	LC
scaffold19472-size721|m.108974	scaffold19472-m.108974	S	yes	yes		0	0	---NA---					short, orphan		0.991257	5.52422	4	4	2.21099e-05	2.34459	0.669473	3.81668	4	2	4.08996e-05	2.61172	E(LC)	LC
scaffold11441-size1160|m.78969	scaffold11441-m.78969	S	yes	yes		1	1	---NA---					short, orphan	group 1 putative AMP	0.612078	0.808685	2	6	1.86675e-05	2.27109	PM only	CL only	1	1			E(LC)	LC
scaffold34704-size389|m.149622	scaffold34704-m.149622	S	yes	yes		1	1	---NA---					short, orphan	group 1 putative AMP	1.10784	0.500228	1	6	1.37916e-05	2.13962	not found	CL only	1	1			E(LC)	LC
scaffold33572-size403|m.147014	scaffold33572-m.147014	S	yes	yes		1	1	---NA---					short, orphan	group 1 putative AMP	0.7393	0.433075	1	6	1.03627e-05	2.01547	PM only	CL only	2	1			E(LC)	LC	MS
scaffold35917-size375|m.152246	scaffold35917-m.152246	S	yes	yes		0	0	---NA---					short, orphan	group 4 putative AMP	1.24692	0.314049	5	5	1.08927e-05	2.03713	PM only	CL only	7	2			E(LC)	LC	MS
scaffold42723-size311|m.166671	scaffold42723-m.166671	S	yes	yes		0	0	hypothetical protein QSI_2905					short, orphan	group 2 putative AMP	1.0826	0.313392	1	5	8.23758e-06	1.9158	not found	CL only	1	1			E(LC)	LC
scaffold34048-size397|m.148136	scaffold34048-m.148136	S	yes	yes		0	0	---NA---					short, orphan		0.554119	0.160367	3	6	9.97417e-06	1.99888	PM only	CL only	3	1			E(LC)	LC
scaffold30471-size449|m.139680	scaffold30471-m.139680	S	yes	yes		0	0	---NA---					short, orphan	group 3 putative AMP	0.931274	0.104885	5	6	1.22649e-05	2.08866	not found	CL only	3	2			E(LC)	LC	MS
scaffold30659-size447|m.140141	scaffold30659-m.140141	S	yes	yes		0	0	---NA---					short, orphan		0.609272	0.0937181	5	5	1.3827e-05	2.14073	not found	CL only	3	2			E(LC)	LC	MS
scaffold16158-size861|m.97639	scaffold16158-m.97639	S	yes	yes		0	0	---NA---					short, orphan	group 3 putative AMP	0.765409	0.652276	1	6	1.41989e-05	2.15225							E(LC)	LC	MS
scaffold20635-size680|m.112621	scaffold20635-m.112621	S	yes	yes		0	0	---NA---					short, orphan		0.817506	0.302436	2	5	2.94507e-06	1.4691							E(LC)	LC
scaffold39569-size338|m.160160	scaffold39569-m.160160	S	yes	yes		0	0	---NA---					short, orphan	group 3 putative AMP															MS
scaffold17341-size805|m.101787	scaffold17341-m.101787	S	yes	yes		0	0	---NA---					short, orphan	group 4 putative AMP															MS
scaffold46114-size285|m.173371	scaffold46114-m.173371	S	yes	yes		0	0	---NA---					short, orphan																MS
scaffold16499-size844|m.98849	scaffold16499-m.98849	S	yes	yes		0	0	---NA---					short, orphan	group 4 putative AMP															MS
scaffold43420-size305|m.168088	scaffold43420-m.168088	S	yes	yes		0	0	---NA---					short, orphan	group 4 putative AMP															MS
scaffold43611-size304|m.168470	scaffold43611-m.168470	S	yes	yes		0	0	hypothetical protein					short, orphan	group 2 putative AMP															MS
scaffold33588-size403|m.147056	scaffold33588-m.147056	S	yes	yes		0	0	---NA---					short, orphan	group 4 putative AMP															MS
scaffold17670-size790|m.102965	scaffold17670-m.102965	S	yes	yes		0	0	Uncharacterised protein					short, orphan	group 2 putative AMP															MS
scaffold26286-size527|m.128959	scaffold26286-m.128959	S	yes	yes		0	1	---NA---					short, orphan																MS
scaffold24893-size559|m.125104	scaffold24893-m.125104	S	yes	yes		0	0	---NA---					short, orphan																MS
scaffold33461-size405|m.146757	scaffold33461-m.146757	S	yes	yes		0	0	---NA---					short, orphan																MS
scaffold15191-size912|m.94105	scaffold15191-m.94105	S	yes	yes		0	0	hypothetical protein					short, orphan	group 4 putative AMP															MS
scaffold15441-size899|m.95024	scaffold15441-m.95024	S	yes	yes		0	0	hypothetical protein A1s21148_01050					short, orphan	group 4 putative AMP															MS
scaffold50182-size259|m.181176	scaffold50182-m.181176	S	yes	yes		0	0	---NA---					short, orphan	group 4 putative AMP															MS
scaffold25001-size556|m.125420	scaffold25001-m.125420	S	yes	yes		0	0	---NA---					short, orphan	group 4 putative AMP															MS
scaffold39884-size334|m.160856	scaffold39884-m.160856	S	yes	yes		0	0	---NA---					short, orphan	group 4 putative AMP															MS
scaffold25127-size553|m.125783	scaffold25127-m.125783	S	yes	yes		2	2	---NA---					short, orphan	group 1 putative AMP?															MS
scaffold31956-size426|m.143276	scaffold31956-m.143276	S	yes	yes		0	0	---NA---					short, orphan	group 3 putative AMP															MS
scaffold20206-size694|m.111322	scaffold20206-m.111322	S	yes	yes		0	0	---NA---					short, orphan	group 3 putative AMP															MS
scaffold39816-size335|m.160708	scaffold39816-m.160708	S	yes	yes		0	0	---NA---					short, orphan																MS
scaffold13994-size981|m.89486	scaffold13994-m.89486	S	yes	yes		0	0	---NA---					short, orphan	group 4 putative AMP															MS
scaffold38058-size352|m.156909	scaffold38058-m.156909	S	yes	yes		0	0	---NA---					short, orphan	group 4 putative AMP															MS
scaffold20138-size696|m.111104	scaffold20138-m.111104	S	yes	yes		0	0	hypothetical protein					short, orphan	group 2 putative AMP															MS
scaffold16209-size858|m.97815	scaffold16209-m.97815	S	yes	yes		0	0	---NA---					short, orphan	group 2 putative AMP															MS
scaffold26215-size529|m.128786	scaffold26215-m.128786	S	yes	yes		0	0	---NA---					short, orphan																MS
scaffold17216-size811|m.101345	scaffold17216-m.101345	S	yes	yes		0	0	---NA---					short, orphan	group 3 putative AMP															MS
scaffold17698-size789|m.103052	scaffold17698-m.103052	S	yes	yes		0	0	---NA---					short, orphan	group 4 putative AMP															MS
scaffold25644-size541|m.127195	scaffold25644-m.127195	S	yes	yes		0	1	---NA---					short, orphan																MS
scaffold16642-size837|m.99352	scaffold16642-m.99352	S	yes	yes		0	0	---NA---					short, orphan	group 4 putative AMP															MS
scaffold19440-size722|m.108874	scaffold19440-m.108874	S	yes	yes		0	0	---NA---					short, orphan	group 2 putative AMP															MS
scaffold18997-size737|m.107468	scaffold18997-m.107468	S	yes	yes		0	0	---NA---					short, orphan	group 3 putative AMP															MS
scaffold31894-size427|m.143133	scaffold31894-m.143133	S	yes	yes		1	1	---NA---					short, orphan	group 1 putative AMP															MS
scaffold35714-size377|m.151830	scaffold35714-m.151830	S	yes	yes		0	0	hypothetical protein B7Z37_06480					short, orphan																MS
scaffold39118-size342|m.159203	scaffold39118-m.159203	S	yes	yes		0	0	---NA---					short, orphan	group 4 putative AMP															MS
scaffold43360-size306|m.167970	scaffold43360-m.167970	S	yes	yes		0	0	DUF1830 domain-containing protein					short, orphan																MS
scaffold34559-size390|m.149268	scaffold34559-m.149268	S	yes	yes		0	0	Nif11-like leader peptide family natural product precursor					short, orphan																MS
scaffold32043-size425|m.143480	scaffold32043-m.143480	S	yes	yes		0	0	---NA---					short, orphan	group 4 putative AMP															MS
scaffold33374-size406|m.146554	scaffold33374-m.146554	S	yes	yes		0	0	---NA---					short, orphan	group 4 putative AMP															MS
scaffold25331-size549|m.126348	scaffold25331-m.126348	S	yes	yes		0	0	---NA---					short, orphan																MS
scaffold37632-size356|m.156003	scaffold37632-m.156003	S	yes	yes		0	0	---NA---					short, orphan																MS
scaffold23261-size600|m.120506	scaffold23261-m.120506	S	yes	yes		0	0	---NA---					short, orphan	group 4 putative AMP															MS
scaffold28224-size488|m.134072	scaffold28224-m.134072	S	yes	yes		0	0	---NA---					short, orphan	group 4 putative AMP															MS
scaffold20685-size678|m.112776	scaffold20685-m.112776	S	yes	yes		1	1	---NA---					short, orphan	group 1 putative AMP															MS
scaffold19736-size711|m.109805	scaffold19736-m.109805	l	yes	no		0	0	---NA---					Uncharacterized protein		CM only	0.39324	8	6	4.73515e-05	2.67533	2.3883	0.0791039	8	4	4.08076e-05	2.61074	E(HC)	HC	MS
scaffold422-size4494|m.8175	scaffold422-m.8175	L	yes	yes	crTP	0	0	200 kDa antigen p200, putative					Uncharacterized protein		1.89967	0.268044	30	6	0.000135713	3.13262	1.65117	0.175283	7	4	4.80367e-05	2.68157	E(HC)	HC	MS
scaffold28896-size476|m.135730	scaffold28896-m.135730	l		no		0	0	DUF1679 domain-containing protein			F:catalytic activity		Uncharacterized protein		CM only	0.234727	3	5	2.10113e-06	1.32245	CM only	0.298353	1	2	4.83065e-06	1.68401	E(HC)	HC
scaffold9102-size1361|m.68082	scaffold9102-m.68082	L	yes	yes	short crTP	0	0	predicted protein			F:catalytic activity; F:coenzyme binding		Uncharacterized protein		6.66807	1.46538	4	5	1.22384e-05	2.08773	CM only	0.434146	5	2	1.30889e-05	2.1169	E(HC)	HC	MS
scaffold2713-size2390|m.29827	scaffold2713-m.29827	L	yes	yes		0	0	hypothetical protein PTSG_02229	Leucine rich repeat 5				Uncharacterized protein		1.73567	1.66157	9	6	5.56987e-05	2.74584	2.60331	0.593822	14	3	6.70979e-05	2.82671	E(HC)	HC
scaffold3807-size2095|m.37686	scaffold3807-m.37686	L	yes	yes	crTP	0	0	predicted protein	C:chloroplast				Uncharacterized protein		2.67446	1.31369	5	6	4.25367e-05	2.62876	0.791427	0.597003	6	4	3.03723e-05	2.48248	E(HC)	HC	MS
scaffold27834-size496|m.133101	scaffold27834-m.133101	unclear				0	0	---NA---					Uncharacterized protein		2.31211	0.365177	1	6	0.000182881	3.26217	CM only	0.695167	1	2	0.0009458	3.9758	E(HC)	HC
scaffold20717-size677|m.112869	scaffold20717-m.112869	l		no		0	0	---NA---					Uncharacterized protein								CM only	0.730191	2	2	1.63389e-05	2.21322	E(HC)	HC
scaffold17382-size803|m.101928	scaffold17382-m.101928	unclear				0	0	---NA---					Uncharacterized protein								CM only	0.813502	1	2	0.00147909	4.16999	E(HC)	HC	MS
scaffold24632-size564|m.124423	scaffold24632-m.124423	l		no		0	0	---NA---					Uncharacterized protein		2.94653	0.583084	4	6	9.3112e-05	2.96901	1.95822	1.03426	3	3	0.000155602	3.19202	E(HC)	HC	MS
scaffold24-size12597|m.1009	scaffold24-m.1009	L	yes	yes	crTP	0	0	conserved hypotheical protein					Uncharacterized protein		2.49679	3.07847	2	4	6.83514e-06	1.83475	CM only	1.0582	7	2	2.0586e-05	2.31357	E(HC)	HC	predicted
scaffold4456-size1967|m.41982	scaffold4456-m.41982	L	yes	yes	crTP	0	0	predicted protein					Uncharacterized protein		4.69243	1.31815	14	6	0.000206234	3.31436	2.43109	1.08982	13	3	0.000157343	3.19685	E(HC)	HC	MS
scaffold12803-size1056|m.84759	scaffold12803-m.84759	L	yes	yes	crTP	0	0	DUF2358 domain-containing protein					Uncharacterized protein		not found	CL only	1	2			CM only	1.13353	3	2	2.06812e-05	2.31558	E(HC)	HC	predicted
scaffold44777-size295|m.170767	scaffold44777-m.170767	unclear	yes	no		0	0	---NA---					Uncharacterized protein		not found	CL only	3	3			CM only	1.2394	2	2	6.62447e-05	2.82115	E(HC)	HC	MS
scaffold28902-size476|m.135746	scaffold28902-m.135746	l		no		0	0	---NA---					Uncharacterized protein		2.70697	2.55155	2	6	2.94076e-05	2.46846	2.47109	1.31828	4	2	2.49015e-05	2.39623	E(HC)	HC
scaffold19642-size714|m.109522	scaffold19642-m.109522	l				0	0	hypothetical protein					Uncharacterized protein		2.3384	2.45608	2	6	5.56648e-05	2.74558	0.789038	1.50791	4	2	3.67942e-05	2.56578	E(HC)	HC	MS
scaffold38409-size348|m.157685	scaffold38409-m.157685	unclear				0	0	---NA---					Uncharacterized protein		0.995243	1.54837	2	6	2.37361e-05	2.37541	1.58001	1.64029	2	2	5.75599e-05	2.76012	E(HC)	HC
scaffold7283-size1558|m.58836	scaffold7283-m.58836	L	yes	yes	crTP	0	0	hypothetical protein					Uncharacterized protein		2.99493	5.68186	3	6	2.81385e-05	2.4493	CM only	1.64333	2	2	1.94697e-05	2.28936	E(HC)	HC	predicted
scaffold19884-size705|m.110294	scaffold19884-m.110294	l	yes	no		0	0	---NA---					Uncharacterized protein		1.57327	0.994389	4	6	5.91749e-05	2.77214	2.79311	2.12527	7	4	0.000135889	3.13318	E(HC)	HC	MS
scaffold18898-size741|m.107131	scaffold18898-m.107131	unclear				2	3	---NA---					Uncharacterized protein	protein fragment	1.07198	2.59649	3	4	3.43747e-05	2.53624	1.75131	3.44009	3	2	4.19128e-05	2.62235	E(HC)	HC
scaffold20006-size701|m.110690	scaffold20006-m.110690	unclear				0	0	---NA---					Uncharacterized protein		3.31401	0.324173	4	5	9.80735e-06	1.99155	3.5852	11.434	2	2	6.9489e-05	2.84192	E(HC)	HC
scaffold11914-size1122|m.81001	scaffold11914-m.81001	L		no	crTP	0	0	---NA---					Uncharacterized protein		4.87014	4.60386	2	6	4.5682e-05	2.65974	not found	CL only	2	1			E(HC)	HC	predicted
scaffold6373-size1674|m.53780	scaffold6373-m.53780	l				0	0	YicC family protein					Uncharacterized protein		2.40347	3.00585	3	5	1.87622e-05	2.27328	PM only	CL only	4	1			E(HC)	HC	MS
scaffold6547-size1651|m.54762	scaffold6547-m.54762	L	yes	yes	crTP	0	0	DUF547 domain-containing protein	C:intracellular; C:cell;	P:electron transport chain; P:intracellular signal transduction; P:cell redox homeostasis; P:oxidation-reduction process	F:electron transfer activity; F:protein disulfide oxidoreductase activity;		Uncharacterized protein		2.52622	1.75466	6	6	9.72234e-05	2.98777	PM only	CL only	5	2			E(HC)	HC	MS
scaffold11858-size1127|m.80757	scaffold11858-m.80757	L			crTP	0	0	predicted protein	C:chloroplast				Uncharacterized protein		1.60507	1.1217	2	4	7.95995e-06	1.90091	PM only	CL only	3	1			E(HC)	HC	predicted
scaffold23412-size596|m.120948	scaffold23412-m.120948	unclear				0	0	---NA---					Uncharacterized protein		2.88939	0.933643	3	6	7.8087e-05	2.89258	PM only	CL only	3	1			E(HC)	HC	MS
scaffold20528-size683|m.112289	scaffold20528-m.112289	unclear				0	0	---NA---					Uncharacterized protein		CM only	0.101808	2	4	3.36439e-06	1.52691	not found	CL only	1	1			E(HC)	HC
scaffold68398-size162|m.214421	scaffold68398-m.214421	unclear		no		0	0	---NA---					Uncharacterized protein		1.45669	1065.27	1	4	0.00132396	4.12188	2.29194	CM only	1	1	0.00208673	4.31947	E(HC)	HC
scaffold61997-size193|m.203393	scaffold61997-m.203393	unclear		no		0	0	---NA---					Uncharacterized protein								1.55753	CM only	2	1	2.1311e-05	2.3286	E(HC)	HC
scaffold3724-size2111|m.37137	scaffold3724-m.37137	L	yes	yes	crTP	0	0	unnamed protein product					Uncharacterized protein		CM only	CM only	1	3	5.44304e-06	1.73584							E(HC)	HC	predicted
scaffold10961-size1199|m.76842	scaffold10961-m.76842	L	yes	yes	crTP	0	0	putative plastid-lipid-associated protein 4, chloroplastic					Uncharacterized protein		1.51452	3.60553	8	6	8.8529e-05	2.94709							E(HC)	HC	predicted
scaffold50027-size260|m.180867	scaffold50027-m.180867	unclear				0	0	---NA---					Uncharacterized protein		CM only	0.657217	1	4	1.1576e-06	1.06356							E(HC)	HC
scaffold23648-size590|m.121631	scaffold23648-m.121631	unclear	yes	no		0	0	---NA---					Uncharacterized protein		1.60628	0.529343	1	5	1.61845e-05	2.2091							E(HC)	HC
scaffold48403-size270|m.177719	scaffold48403-m.177719	unclear		no		0	0	---NA---					Uncharacterized protein		CM only	0.347404	1	5	8.02208e-05	2.90429							E(HC)	HC
scaffold52878-size243|m.186367	scaffold52878-m.186367	unclear	yes	no		0	0	---NA---					Uncharacterized protein		CM only	0.337807	1	3	3.7544e-06	1.57454							E(HC)	HC
scaffold27511-size502|m.132251	scaffold27511-m.132251	unclear				0	0	---NA---					Uncharacterized protein		CM only	0.0353035	1	4	3.71175e-07	0.569579							E(HC)	HC
scaffold531-size4225|m.9611	scaffold531-m.9611	L	yes	yes	crTP	0	0	DUF3386 domain-containing protein					Uncharacterized protein		1.45644	0.818016	16	6	9.12807e-05	2.96038	1.17395	0.119432	24	4	2.83818e-05	2.45304	E(LC)	LC	MS
scaffold47856-size274|m.176668	scaffold47856-m.176668	unclear				0	0	---NA---					Uncharacterized protein		1.4417	1.4316	3	6	8.83413e-05	2.94616	0.580801	0.355662	4	2	3.37826e-05	2.52869	E(LC)	LC	MS
scaffold22270-size629|m.117585	scaffold22270-m.117585	unclear				0	0	---NA---					Uncharacterized protein								0.768915	0.926875	2	2	2.03307e-05	2.30815	E(LC)	LC	MS
scaffold7571-size1527|m.60359	scaffold7571-m.60359	L	yes	yes	crTP	0	0	predicted protein	C:chloroplast stroma; C:chloroplast envelope; C:apoplast				Uncharacterized protein		0.943011	0.746852	6	6	2.37117e-05	2.37496	1.09446	0.982232	8	2	5.12884e-05	2.71002	E(LC)	LC	MS
scaffold45931-size287|m.173022	scaffold45931-m.173022	unclear				0	1	---NA---					Uncharacterized protein		0.694907	0.310847	2	5	5.49291e-06	1.7398	1.29282	1.0727	3	2	2.8192e-05	2.45013	E(LC)	LC	MS
scaffold21443-size654|m.115109	scaffold21443-m.115109	l		no		0	0	---NA---					Uncharacterized protein		1.36322	1.28714	3	6	1.21741e-05	2.08544	not found	CL only	3	1			E(LC)	LC
scaffold4985-size1871|m.45342	scaffold4985-m.45342	L	yes	no	crTP	0	0	DUF2470 domain-containing protein		P:oxidation-reduction process	F:oxidoreductase activity;		Uncharacterized protein		1.34478	1.25143	2	6	3.46096e-05	2.5392	not found	CL only	3	1			E(LC)	LC	MS
scaffold36887-size364|m.154376	scaffold36887-m.154376	unclear				0	0	---NA---					Uncharacterized protein		0.720458	0.820784	3	6	8.23965e-05	2.91591	PM only	CL only	3	2			E(LC)	LC	MS
scaffold27610-size500|m.132517	scaffold27610-m.132517	l		no		0	0	---NA---					Uncharacterized protein		1.44103	0.733363	2	4	7.49782e-06	1.87494	PM only	CL only	4	1			E(LC)	LC
scaffold57088-size220|m.194253	scaffold57088-m.194253	unclear		no		0	0	---NA---					Uncharacterized protein		1.05392	0.556328	1	4	2.91758e-06	1.46502	PM only	CL only	1	1			E(LC)	LC	MS
scaffold25486-size545|m.126779	scaffold25486-m.126779	unclear				0	0	---NA---					Uncharacterized protein		0.726412	0.63121	1	5	1.17294e-05	2.06928	PM only	not found	1	0			E(LC)	LC	MS
scaffold38523-size347|m.157948	scaffold38523-m.157948	unclear		no		0	0	---NA---					Uncharacterized protein		1.24506	1.28524	1	6	5.79658e-05	2.76317							E(LC)	LC
scaffold35854-size375|m.152101	scaffold35854-m.152101	unclear				0	0	---NA---					Uncharacterized protein		1.4448	0.197092	1	6	1.21386e-05	2.08417							E(LC)	LC	MS
scaffold32067-size425|m.143545	scaffold32067-m.143545	unclear				0	0	---NA---					Uncharacterized protein		0.554364	0.0593674	5	6	1.29189e-05	2.11123	0.386576	0.0558895	4	4	3.52488e-05	2.54714	D		MS
scaffold4760-size1912|m.43929	scaffold4760-m.43929	L			crTP	0	0	hypothetical protein					Uncharacterized protein		3.70292	1.44679	7	6	3.64884e-05	2.56215	0.455194	0.0635528	10	4	6.46325e-06	1.81045	U		MS
scaffold14470-size952|m.91360	scaffold14470-m.91360	l		no		0	0	---NA---					Uncharacterized protein		0.86492	1.13538	1	5	0.000299448	3.47632	0.224754	0.169379	1	2	8.79633e-05	2.9443	D		MS
scaffold91-size7393|m.2744	scaffold91-m.2744	l				1	3	---NA---					Uncharacterized protein																MS
scaffold10023-size1278|m.72456	scaffold10023-m.72456	l				0	0	---NA---					Uncharacterized protein																MS
scaffold19084-size734|m.107740	scaffold19084-m.107740	l				0	0	---NA---					Uncharacterized protein																MS
scaffold29990-size457|m.138534	scaffold29990-m.138534	l				0	0	predicted protein	C:membrane; C:integral component of membrane				Uncharacterized protein																MS
scaffold9161-size1355|m.68378	scaffold9161-m.68378	L	yes	yes	crTP	0	0	predicted protein	C:chloroplast				Uncharacterized protein																MS
scaffold9244-size1348|m.68783	scaffold9244-m.68783	L			crTP	0	0	---NA---					Uncharacterized protein																MS
scaffold12822-size1055|m.84838	scaffold12822-m.84838	unclear				0	0	NUMOD1 domain					Uncharacterized protein																MS
scaffold26454-size524|m.129401	scaffold26454-m.129401	unclear				0	0	---NA---					Uncharacterized protein																MS
scaffold19873-size706|m.110257	scaffold19873-m.110257	unclear				0	0	hypothetical protein					Uncharacterized protein																MS
scaffold19401-size723|m.108740	scaffold19401-m.108740	unclear				0	0	---NA---					Uncharacterized protein																MS
scaffold33495-size404|m.146837	scaffold33495-m.146837	unclear				0	0	---NA---					Uncharacterized protein																MS
scaffold39564-size338|m.160150	scaffold39564-m.160150	unclear	yes	no		0	0	---NA---					Uncharacterized protein																MS
scaffold4643-size1932|m.43171	scaffold4643-m.43171	L	yes	yes		0	0	---NA---					Uncharacterized protein																MS
scaffold278-size5216|m.6080	scaffold278-m.6080	L	yes	yes		8	7	---NA---	Major facilitator superfamily domain; RGS domain superfamily				uncharacterized protein	ORF in reverse frame (hypothetical protein / NAD-dependent epimerase/dehydratase) , likely false positive in MS!															MS
scaffold7567-size1527|m.60334	scaffold7567-m.60334	l		no		0	0	NEDD4-binding protein 2-like 1 isoform X1					Uncharacterized protein																MS
scaffold22629-size619|m.118641	scaffold22629-m.118641	l		no		0	0	---NA---					Uncharacterized protein																MS
scaffold14335-size961|m.90839	scaffold14335-m.90839	L		no	crTP	0	0	---NA---					Uncharacterized protein																MS
scaffold1726-size2863|m.21744	scaffold1726-m.21744	L			crTP	0	0	DUF924 domain-containing protein			F:protein binding; F:protein carboxyl O-methyltransferase activity		Uncharacterized protein																predicted
scaffold4193-size2010|m.40267	scaffold4193-m.40267	L	yes	yes	crTP	0	0	nodulation protein S NodS					Uncharacterized protein																predicted
scaffold5438-size1807|m.48148	scaffold5438-m.48148	L			crTP	0	1	hypothetical protein Harvfovirus84_4					Uncharacterized protein																predicted
scaffold4653-size1931|m.43232	scaffold4653-m.43232	L	yes	yes	crTP	2	1	predicted protein (DUF3411)	C:membrane; C:integral component of membrane				Uncharacterized protein																predicted
scaffold6391-size1672|m.53879	scaffold6391-m.53879	L	yes	yes	crTP	0	0	predicted protein			F:protein binding		Uncharacterized protein																predicted
scaffold8356-size1441|m.64435	scaffold8356-m.64435	L			crTP	0	0	MEKHLA domain-containing protein					Uncharacterized protein																predicted
scaffold7297-size1557|m.58901	scaffold7297-m.58901	L			crTP	0	1	predicted protein	C:nucleus; C:membrane; C:integral component of membrane				Uncharacterized protein																predicted
scaffold7959-size1484|m.62393	scaffold7959-m.62393	L			crTP	0	3	unnamed product	C:membrane; C:integral component of membrane				Uncharacterized protein																predicted
scaffold9346-size1338|m.69288	scaffold9346-m.69288	L			crTP	0	0	---NA---					Uncharacterized protein																predicted
scaffold7794-size1505|m.61544	scaffold7794-m.61544	L	yes	yes	crTP	0	0	hypothetical protein EOO38_02355					Uncharacterized protein																predicted
scaffold8610-size1411|m.65716	scaffold8610-m.65716	L	yes	yes	crTP	0	0	hypothetical protein GUITHDRAFT_115755	C:chloroplast				Uncharacterized protein																predicted
scaffold10207-size1261|m.73364	scaffold10207-m.73364	L			crTP	0	0	predicted protein	C:chloroplast				Uncharacterized protein																predicted
scaffold9458-size1328|m.69815	scaffold9458-m.69815	L	yes	yes	crTP	0	0	DUF2358 domain-containing protein					Uncharacterized protein																predicted
scaffold5498-size1799|m.48500	scaffold5498-m.48500	L	yes	yes	crTP	0	0	hypothetical protein EMIHUDRAFT_209348					Uncharacterized protein																predicted
scaffold9184-size1353|m.68497	scaffold9184-m.68497	L			crTP	0	0	RWD domain-containing protein 2B					Uncharacterized protein																predicted
scaffold12390-size1087|m.83016	scaffold12390-m.83016	L	yes	yes	crTP	0	0	DUF393 domain-containing protein					Uncharacterized protein																predicted
scaffold7423-size1541|m.59562	scaffold7423-m.59562	L	yes	yes	crTP	0	0	---NA---			F:nucleic acid binding; F:RNA binding; F:RNA-DNA hybrid ribonuclease activity		Uncharacterized protein																predicted
scaffold14230-size966|m.90436	scaffold14230-m.90436	L			crTP	0	0	DUF1971 domain-containing protein					Uncharacterized protein																predicted
scaffold9045-size1367|m.67816	scaffold9045-m.67816	L	yes	yes	crTP	0	0	---NA---					Uncharacterized protein																predicted
scaffold14423-size955|m.91183	scaffold14423-m.91183	L			crTP	0	0	---NA---					Uncharacterized protein																predicted
scaffold10657-size1224|m.75458	scaffold10657-m.75458	L	yes	no	crTP	1	1	---NA---					Uncharacterized protein																predicted
scaffold12949-size1047|m.85359	scaffold12949-m.85359	L	yes	no	crTP	0	0	---NA---					Uncharacterized protein																predicted
scaffold11726-size1137|m.80213	scaffold11726-m.80213	L	yes	no	crTP	0	0	---NA---			F:nucleic acid binding		Uncharacterized protein																predicted
scaffold15680-size887|m.95916	scaffold15680-m.95916	L	yes	no	crTP	0	0	---NA---					Uncharacterized protein																predicted
scaffold6163-size1704|m.52529	scaffold6163-m.52529	L	yes	yes	crTP	0	0	predicted protein	C:membrane; C:integral component of membrane;		F:FMN binding; F:cofactor binding		Uncharacterized protein																predicted
scaffold3474-size2173|m.35389	scaffold3474-m.35389	L	yes	yes	crTP	0	1	conserved hypothetical protein			F:catalytic activity		Uncharacterized protein																predicted
scaffold3271-size2225|m.33941	scaffold3271-m.33941	L	yes	yes	crTP	0	0	predicted protein			F:DNA binding		Uncharacterized protein																predicted
scaffold4199-size2010|m.40315	scaffold4199-m.40315	L	yes	yes	crTP	0	0	DUF427 domain-containing protein					Uncharacterized protein																predicted
scaffold5394-size1813|m.47882	scaffold5394-m.47882	L	yes	yes	crTP	0	1	DUF1415 domain-containing protein					Uncharacterized protein																predicted
scaffold6695-size1631|m.55647	scaffold6695-m.55647	L	yes	yes	crTP	0	0	predicted protein					Uncharacterized protein																predicted
scaffold10678-size1222|m.75541	scaffold10678-m.75541	L	yes	yes	crTP	0	0	---NA---					Uncharacterized protein																predicted
scaffold4588-size1944|m.42822	scaffold4588-m.42822	L	yes	yes	crTP	0	1	---NA---					Uncharacterized protein																predicted
scaffold13837-size991|m.88904	scaffold13837-m.88904	L	yes	yes	crTP	0	0	YciI family protein					Uncharacterized protein																predicted
scaffold10721-size1218|m.75736	scaffold10721-m.75736	L	yes	yes	crTP	0	0	---NA---					Uncharacterized protein																predicted
scaffold7254-size1562|m.58679	scaffold7254-m.58679	L	yes	yes	crTP	0	0	hypothetical protein EOO38_02355				K09776	Uncharacterized protein																predicted
scaffold10556-size1232|m.74988	scaffold10556-m.74988	L	yes	yes	crTP	0	0	---NA---			F:nucleic acid binding		Uncharacterized protein																predicted
scaffold12351-size1090|m.82848	scaffold12351-m.82848	L		no	crTP	0	0	---NA---					Uncharacterized protein																predicted
scaffold13230-size1028|m.86485	scaffold13230-m.86485	L		no	crTP	0	0	---NA---					Uncharacterized protein																predicted
scaffold13838-size991|m.88907	scaffold13838-m.88907	L		no	crTP	0	0	---NA---					Uncharacterized protein																predicted
scaffold15903-size876|m.96691	scaffold15903-m.96691	L	yes	no	crTP	0	0	failed axon connections isoform X2					Uncharacterized protein																predicted
scaffold17021-size819|m.100675	scaffold17021-m.100675	L		no	crTP	0	0	---NA---					Uncharacterized protein																predicted
scaffold17368-size803|m.101880	scaffold17368-m.101880	L		no	crTP	0	0	---NA---					Uncharacterized protein																predicted
scaffold1938-size2739|m.23585	scaffold1938-m.23585	L			crTP	0	0	9-cis-epoxycarotenoid dioxygenase		P:oxidation-reduction process	F:oxidoreductase activity, acting on single donors with incorporation of molecular oxygen, incorporation of two atoms of oxygen; F:metal ion binding; F:dioxygenase activity	K11159	Unspecific function		8.55878	0.502446	11	6	3.27965e-05	2.51583	1.64427	0.14011	14	4	2.61227e-05	2.41702	E(HC)	HC	MS
scaffold1149-size3278|m.16407	scaffold1149-m.16407	L	yes	yes		0	0	ankyrin repeat protein		P:signal transduction; P:cellular process	F:protein binding;		Unspecific function		0.693979	0.193785	3	6	1.56458e-05	2.1944	2.58064	0.269982	3	2	8.74965e-05	2.94199	E(HC)	HC
scaffold3832-size2089|m.37865	scaffold3832-m.37865	l				0	0	S9 family peptidase		P:proteolysis;	F:serine-type peptidase activity; F:peptidase activity, acting on L-amino acid peptides		Unspecific function		4.41565	0.214523	15	6	6.78708e-05	2.83168	10.5767	0.324862	19	4	0.000193087	3.28575	E(HC)	HC	MS
scaffold36323-size370|m.153140	scaffold36323-m.153140	S	yes	yes		0	0	conserved hypothetical phage protein		P:biosynthetic process;	F:nucleotidyltransferase activity		Unspecific function		not found	CL only	3	3			CM only	0.366224	2	3	5.13577e-06	1.71061	E(HC)	HC	MS
scaffold2281-size2554|m.26456	scaffold2281-m.26456	L	yes	yes	crTP	0	0	Carboxypeptidase Taq		P:proteolysis	F:metallocarboxypeptidase activity; F:carboxypeptidase activity; F:metallopeptidase activity		Unspecific function		7.01194	0.805305	7	6	2.1021e-05	2.32265	3.54704	0.528538	8	3	2.58291e-05	2.41211	E(HC)	HC	MS
scaffold14534-size948|m.91591	scaffold14534-m.91591	l		no		0	0	putative ascorbate peroxidase	C:membrane; C:integral component of membrane;	P:response to oxidative stress; P:oxidation-reduction process; P:cellular oxidant detoxification	F:peroxidase activity; F:heme binding; F:oxidoreductase activity; F:L-ascorbate peroxidase activity	K00434	Unspecific function								CM only	0.558644	1	2	6.78575e-06	1.8316	E(HC)	HC
scaffold2706-size2392|m.29779	scaffold2706-m.29779	L	yes	yes	crTP	0	0	metal-dependent protein hydrolase			F:hydrolase activity		Unspecific function		10.6761	1.59787	17	6	0.000371599	3.57007	3.20824	0.595709	20	5	0.000295692	3.47084	E(HC)	HC	MS
scaffold1864-size2781|m.22947	scaffold1864-m.22947	L	yes	yes	crTP	0	0	Murein tripeptide amidase MpaA	C:nucleus;	P:proteolysis;	F:metallocarboxypeptidase activity; F:zinc ion binding; F:hydrolase activity		Unspecific function	Cell wall associated	4.00366	1.80507	3	6	2.05462e-05	2.31273	CM only	0.677084	5	3	1.17931e-05	2.07163	E(HC)	HC	predicted
scaffold1561-size2974|m.20274	scaffold1561-m.20274	L	yes	yes	crTP	0	1	S9 family peptidase		P:proteolysis;	F:serine-type endopeptidase activity; F:serine-type peptidase activity; F:serine-type exopeptidase activity	K01354	Unspecific function								CM only	0.694697	7	2	1.08202e-05	2.03423	E(HC)	HC	predicted
scaffold9603-size1316|m.70466	scaffold9603-m.70466	L	yes	yes	crTP	0	0	Dopa 45-dioxygenase		P:oxidation-reduction process	F:dioxygenase activity;		Unspecific function		1.93375	0.626245	3	6	1.21875e-05	2.08592	1.91115	0.72002	4	3	3.03388e-05	2.482	E(HC)	HC	MS
scaffold7537-size1530|m.60181	scaffold7537-m.60181	L	yes	yes	crTP	0	0	CIA30 family protein	NADH:ubiquinone oxidoreductase intermediate-associated protein 30; Complex I intermediate-associated protein 30, mitochondrial; Galactose-binding-like domain superfamily		; NADH:ubiquinone oxidoreductase intermediate-associated protein 30; Complex I intermediate-associated protein 30, mitochondrial; Complex I intermediate-associated protein 30, mitochondrial; Galactose-binding-like domain superfamily; Galactose-binding-like domain superfamily		Unspecific function		3.01785	1.2658	11	6	0.000101376	3.00593	0.703467	0.780015	9	4	7.82487e-05	2.89348	E(HC)	HC	MS
scaffold13986-size982|m.89452	scaffold13986-m.89452	l				0	0	predicted protein	C:membrane; C:integral component of membrane;	P:oxidation-reduction process; P:ubiquinone-6 biosynthetic process	F:catalytic activity; F:NADH dehydrogenase activity; F:coenzyme binding;		Unspecific function		7.71549	1.13019	11	6	0.000295328	3.4703	4.54923	0.924086	10	5	0.000654431	3.81586	E(HC)	HC	MS
scaffold5040-size1862|m.45673	scaffold5040-m.45673	L	yes	yes	crTP	0	0	pheophytinase, chloroplastic	C:chloroplast envelope		F:catalytic activity;		Unspecific function		2.68142	1.05074	10	6	0.000185222	3.26769	3.98873	0.968171	12	5	0.000276516	3.44172	E(HC)	HC	MS
scaffold8587-size1414|m.65609	scaffold8587-m.65609	L	yes	yes	crTP	0	0	4,5-dioxygenase		P:oxidation-reduction process	F:dioxygenase activity;	K10253	Unspecific function		15.1438	0.791938	4	6	3.32349e-05	2.52159	4.21011	1.08306	3	2	4.31848e-05	2.63533	E(HC)	HC	MS
scaffold10622-size1227|m.75301	scaffold10622-m.75301	L			crTP	0	0	predicted protein					Unspecific function		1.55821	0.642375	7	6	4.14126e-05	2.61713	3.31222	1.3478	5	3	7.51364e-05	2.87585	E(HC)	HC	MS
scaffold4552-size1950|m.42586	scaffold4552-m.42586	L	yes	yes	crTP	0	0	predicted protein	C:chloroplast; C:chloroplast thylakoid;	P:oxidation-reduction process	F:oxidoreductase activity;		Unspecific function		3.23632	1.41285	7	5	5.0019e-05	2.69914	2.76802	1.53835	6	3	3.6758e-05	2.56535	E(HC)	HC	predicted
scaffold2536-size2452|m.28498	scaffold2536-m.28498	L	yes	yes	crTP	0	0	zeta-carotene desaturase		P:oxidation-reduction process	F:oxidoreductase activity;		Unspecific function		2.36196	2.00216	10	6	9.93713e-05	2.99726	2.81679	1.64253	12	5	0.000192342	3.28407	E(HC)	HC	MS
scaffold3546-size2152|m.35858	scaffold3546-m.35858	L	yes	yes	crTP	0	0	predicted protein	C:chloroplast; C:chloroplast thylakoid;	P:oxidation-reduction process	F:oxidoreductase activity;		Unspecific function		6.24579	2.72284	13	6	0.000146493	3.16582	2.24168	1.84788	12	3	5.06904e-05	2.70493	E(HC)	HC	predicted
scaffold4821-size1900|m.44328	scaffold4821-m.44328	L	yes	yes	crTP	0	2	saccharopine dehydrogenase-like oxidoreductase	C:membrane; C:integral component of membrane;	P:oxidation-reduction process	F:oxidoreductase activity;		Unspecific function		5.54139	2.45366	5	5	3.11747e-05	2.4938	1.07648	1.95042	4	2	3.21461e-05	2.50713	E(HC)	HC	predicted
scaffold1153-size3277|m.16443	scaffold1153-m.16443	L	yes	yes	crTP	0	0	predicted protein		P:phosphorylation; P:primary metabolic process; P:organic substance metabolic process	F:kinase activity;		Unspecific function		2.05568	4.95556	4	4	1.48023e-05	2.17033	3.06459	2.06444	10	4	3.86498e-05	2.58715	E(HC)	HC	predicted
scaffold15656-size888|m.95828	scaffold15656-m.95828	L	yes	yes		0	0	heme-binding protein					Unspecific function	signal peptide predicted!	2.77139	0.524871	4	6	1.56839e-05	2.19545	2.18455	2.71627	4	2	4.6183e-05	2.66448	E(HC)	HC
scaffold14649-size942|m.92048	scaffold14649-m.92048	l				0	0	class I SAM-dependent methyltransferase	C:membrane; C:integral component of membrane;	P:metabolic process; P:methylation	F:phosphatidylethanolamine N-methyltransferase activity; F:methyltransferase activity; F:transferase activity;		Unspecific function		6.42404	3.41445	5	6	5.44481e-05	2.73598	4.83475	3.54876	6	4	0.00011395	3.05671	E(HC)	HC
scaffold5034-size1863|m.45635	scaffold5034-m.45635	L	yes	yes	crTP	0	0	CIA30 family protein		P:mitochondrial respiratory chain complex I assembly			Unspecific function		3.05246	0.938423	5	6	2.66443e-05	2.42561	CM only	3.662	4	2	5.37883e-05	2.73069	E(HC)	HC	predicted
scaffold4968-size1873|m.45241	scaffold4968-m.45241	L	yes	yes	crTP	0	0	predicted protein	C:Golgi membrane;	P:COPII vesicle coating			Unspecific function		CM only	0.645492	1	4	1.66092e-06	1.22035	2.86484	11.2242	3	2	4.82159e-05	2.68319	E(HC)	HC	predicted
scaffold5942-size1733|m.51219	scaffold5942-m.51219	l				0	0	Oligoribonuclease, mitochondrial		P:RNA phosphodiester bond hydrolysis, exonucleolytic	F:3'-5'-exoribonuclease activity; F:nucleic acid binding; F:hydrolase activity;		Unspecific function		CM only	3.80722	3	4	1.50505e-05	2.17755	not found	CL only	3	1			E(HC)	HC
scaffold5629-size1780|m.49304	scaffold5629-m.49304	L	yes	yes	crTP	0	0	predicted protein	C:nucleus;	P:biosynthetic process;	F:catalytic activity; F:transferase activity		Unspecific function		2.40426	2.7969	3	6	2.20944e-05	2.34428	PM only	CL only	2	1			E(HC)	HC	MS
scaffold1254-size3193|m.17412	scaffold1254-m.17412	L	yes	yes	crTP	0	0	erythromycin esterase family protein		P:response to antibiotic; P:nucleoside metabolic process			Unspecific function		1.88985	1.60639	3	6	1.55776e-05	2.1925	not found	CL only	3	1			E(HC)	HC	predicted
scaffold648-size3937|m.11032	scaffold648-m.11032	L	yes	yes	crTP	0	0	glutamyl aminopeptidase-like isoform X1	C:membrane; C:integral component of membrane;	P:proteolysis;	F:aminopeptidase activity; F:peptidase activity; F:metallopeptidase activity; F:zinc ion binding; F:hydrolase activity; F:metal ion binding		Unspecific function		CM only	1.30034	2	6	6.98643e-06	1.84426	PM only	CL only	9	2			E(HC)	HC	MS
scaffold1294-size3161|m.17796	scaffold1294-m.17796	L	yes	yes	crTP	0	0	kelch domain-containing protein		P:protein ubiquitination	F:protein binding	K10457	Unspecific function		5.74243	1.26946	4	6	2.96413e-05	2.4719	not found	CL only	6	1			E(HC)	HC	predicted
scaffold8738-size1398|m.66337	scaffold8738-m.66337	L	yes	yes	crTP	0	0	CIA30 family protein		P:mitochondrial respiratory chain complex I assembly			Unspecific function		1.5029	0.880648	3	6	7.54978e-06	1.87793	PM only	CL only	4	1			E(HC)	HC	predicted
scaffold7415-size1541|m.59525	scaffold7415-m.59525	L	yes	yes	crTP	0	0	Zn-dependent hydrolase			F:hydrolase activity		Unspecific function		2.33379	0.826047	5	6	1.42781e-05	2.15467	not found	CL only	3	1			E(HC)	HC	predicted
scaffold4016-size2050|m.39110	scaffold4016-m.39110	L			crTP	0	0	SDR family NAD(P)-dependent oxidoreductase			F:catalytic activity; F:NADP binding; F:coenzyme binding		Unspecific function		CM only	0.673653	3	5	8.92315e-06	1.95052	not found	CL only	1	1			E(HC)	HC	predicted
scaffold9486-size1327|m.69937	scaffold9486-m.69937	L			crTP	0	0	hypothetical protein OsJ_03229	C:chloroplast;	P:metabolic process; P:methylation	F:methyltransferase activity; F:transferase activity		Unspecific function		CM only	0.544638	1	3	2.384e-06	1.37731	not found	CL only	2	1			E(HC)	HC	predicted
scaffold8539-size1419|m.65370	scaffold8539-m.65370	L	yes	no	crTP	0	1	SDR family NAD(P)-dependent oxidoreductase			F:catalytic activity; F:NADP binding; F:coenzyme binding		Unspecific function		2.35624	0.169341	9	6	1.02641e-05	2.01132	PM only	CL only	4	1			E(HC)	HC	predicted
scaffold7880-size1494|m.61992	scaffold7880-m.61992	L	yes	yes	crTP	0	0	peptide-methionine (S)-S-oxide reductase MsrA		P:oxidation-reduction process; P:cellular protein modification process	F:peptide-methionine (S)-S-oxide reductase activity; F:oxidoreductase activity	K07304	Unspecific function		1.81661	0.148705	2	6	3.68673e-06	1.56664	not found	CL only	5	1			E(HC)	HC	MS
scaffold16559-size841|m.99044	scaffold16559-m.99044	l				0	0	dioxygenase		P:oxidation-reduction process	F:oxidoreductase activity;		Unspecific function		5.02211	2.82831	2	5	9.39477e-06	1.97289	1.20401	CM only	1	1	1.42483e-05	2.15376	E(HC)	HC
scaffold719-size3797|m.11842	scaffold719-m.11842	L	yes	yes		0	0	ankyrin repeat domain-containing protein	C:membrane; C:integral component of membrane	P:protein ubiquitination	F:ubiquitin-protein transferase activity; F:protein binding;		Unspecific function								98.6245	CM only	2	1	0.000404715	3.60715	E(HC)	HC
scaffold13-size15225|m.540	scaffold13-m.540	L	yes	yes		1	1	low-density lipoprotein receptor-related protein 2-like	Immunoglobulin-like fold; Legume lectin domain; Filamin/ABP280 repeat-like; Concanavalin A-like lectin/glucanase domain superfamily; Immunoglobulin E-set				Unspecific function	signal peptide predicted! Tail anchor, huge protein, only C-terminal aa 3200-4600 show homologies in blast and are followed by the TMH	2.9322	3.40317	9	6	0.000795675	3.90074	PM only	not found	17	0			E(HC)	HC
scaffold4879-size1889|m.44690	scaffold4879-m.44690	L	yes	yes	crTP	0	0	CBBY-like protein	C:chloroplast; C:chloroplast stroma; C:chloroplast envelope;	P:metabolic process;	F:hydrolase activity		Unspecific function		CM only	1.51878	3	6	4.00718e-06	1.60284							E(HC)	HC	MS
scaffold12165-size1105|m.82092	scaffold12165-m.82092	l	yes	no		0	1	aldo/keto reductase					Unspecific function		4.54917	1.2517	3	5	1.08445e-05	2.03521							E(HC)	HC	MS
scaffold14443-size954|m.91254	scaffold14443-m.91254	l				0	0	protein AIM2-like	C:membrane; C:integral component of membrane;	P:phosphorylation;	F:ATP binding; F:kinase activity; F:transferase activity, transferring phosphorus-containing groups; F:hydrolase activity		Unspecific function		CM only	0.877537	1	4	4.93465e-06	1.69326							E(HC)	HC
scaffold6448-size1664|m.54194	scaffold6448-m.54194	l		no		0	0	predicted protein		P:methylation	F:O-methyltransferase activity;	K07146	Unspecific function		CM only	0.498344	1	3	1.73567e-06	1.23947							E(HC)	HC
scaffold3921-size2067|m.38463	scaffold3921-m.38463	L	yes	yes	crTP	0	1	protein-L-isoaspartate(D-aspartate) O-methyltransferase-like		P:cellular protein modification process; P:metabolic process	F:protein-L-isoaspartate (D-aspartate) O-methyltransferase activity; F:transferase activity	K00573	Unspecific function		1.41128	1.75107	9	6	8.9326e-05	2.95098	0.901594	1.24145	7	3	6.70184e-05	2.82619	E(LC)	LC	MS
scaffold7882-size1493|m.62008	scaffold7882-m.62008	L			crTP	0	0	oxidoreductase, short chain dehydrogenase/reductase family		P:oxidation-reduction process	F:carbonyl reductase (NADPH) activity; F:oxidoreductase activity;		Unspecific function		not found	CL only	1	2			0.759925	1.37067	3	2	1.33569e-05	2.12571	E(LC)	LC	predicted
scaffold9651-size1311|m.70708	scaffold9651-m.70708	L	yes	yes		0	0	predicted protein	C:membrane; C:integral component of membrane;	P:oxidation-reduction process	F:peptide-methionine (S)-S-oxide reductase activity; F:transferase activity, transferring glycosyl groups		Unspecific function	signal peptide predicted!	0.804577	1.02497	2	5	2.47708e-05	2.39394	1.26352	1.42675	3	2	1.54492e-05	2.18891	E(LC)	LC	MS
scaffold5541-size1793|m.48778	scaffold5541-m.48778	L	yes	yes	crTP	0	0	SDR family NAD(P)-dependent oxidoreductase			F:catalytic activity; F:NADP binding; F:coenzyme binding		Unspecific function		0.956852	1.33317	3	6	1.12079e-05	2.04952	not found	CL only	2	1			E(LC)	LC	predicted
scaffold10792-size1214|m.76063	scaffold10792-m.76063	L	yes	yes	aberrant crTP?	0	0	thermonuclease family protein	Staphylococcal nuclease (SNase-like), OB-fold; SNase-like, OB-fold superfamily				Unspecific function		1.00287	0.981478	3	6	1.25565e-05	2.09887	not found	CL only	1	1			E(LC)	LC
scaffold5279-size1829|m.47163	scaffold5279-m.47163	L			crTP	0	0	NAD(P)-binding protein	NAD(P)-binding domain; NAD(P)-binding domain superfamily				Unspecific function		1.46824	0.88066	8	6	5.14739e-05	2.71159	PM only	CL only	4	1			E(LC)	LC	predicted
scaffold6205-size1698|m.52774	scaffold6205-m.52774	L	yes	yes	crTP	0	0	SDR family NAD(P)-dependent oxidoreductase	C:membrane; C:integral component of membrane;	P:oxidation-reduction process	F:calcium-dependent phospholipid binding; F:oxidoreductase activity;		Unspecific function		0.653637	0.362907	5	5	9.07302e-06	1.95775	PM only	CL only	4	1			E(LC)	LC	MS
scaffold21448-size653|m.115124	scaffold21448-m.115124	l				0	0	Receptor-type tyrosine-protein phosphatase F	C:nucleus		F:nucleic acid binding; F:RNA binding; F:calcium ion binding;		Unspecific function		1.23503	2.26245	1	6	6.73448e-06	1.8283							E(LC)	LC
scaffold1267-size3181|m.17531	scaffold1267-m.17531	l				0	0	WEE/WEE-UNCLASSIFIED protein kinase		P:protein phosphorylation	F:protein kinase activity; F:ATP binding; F:ATP binding; F:kinase activity		Unspecific function																MS
scaffold16215-size858|m.97839	scaffold16215-m.97839	l				0	0	aldo/keto reductase		P:oxidation-reduction process	F:oxidoreductase activity;		Unspecific function																MS
scaffold27634-size500|m.132579	scaffold27634-m.132579	l				0	0	Aldo/keto reductase		P:oxidation-reduction process	F:oxidoreductase activity;		Unspecific function																MS
scaffold4372-size1983|m.41410	scaffold4372-m.41410	L			crTP	1	1	predicted protein	FAD/NAD(P)-binding domain superfamily; FAD dependent oxidoreductase				Unspecific function																MS
scaffold5573-size1788|m.48983	scaffold5573-m.48983	L			crTP	0	0	fructosamine kinase family protein	C:membrane; C:integral component of membrane;	P:phosphorylation;	F:kinase activity; F:transferase activity		Unspecific function																MS
scaffold3351-size2202|m.34509	scaffold3351-m.34509	L	yes	yes		0	0	lamin Dm0-like	C:intermediate filament; C:membrane; C:integral component of membrane		F:structural molecule activity;		Unspecific function																MS
scaffold20055-size699|m.110831	scaffold20055-m.110831	S	yes	yes		0	0	hypothetical protein EPO47_01495			F:FMN binding; F:cofactor binding		Unspecific function																MS
scaffold25691-size540|m.127343	scaffold25691-m.127343	unclear				0	0	hypothetical protein		P:protein dephosphorylation; P:riboflavin biosynthetic process; P:dephosphorylation; P:peptidyl-tyrosine dephosphorylation; P:oxidation-reduction process	F:catalytic activity; F:protein tyrosine phosphatase activity; F:zinc ion binding; F:5-amino-6-(5-phosphoribosylamino)uracil reductase activity; F:diaminohydroxyphosphoribosylaminopyrimidine deaminase activity; F:oxidoreductase activity; F:hydrolase activity; F:phosphatase activity; F:metal ion binding; F:NADP binding;		Unspecific function																MS
scaffold12491-size1079|m.83448	scaffold12491-m.83448	l	yes	no		0	0	conserved TPR domain protein	C:cytosol;	P:response to drug	F:protein binding; F:protein binding	K16365	Unspecific function																MS
scaffold1463-size3039|m.19382	scaffold1463-m.19382	L	yes	yes	crTP	0	0	peptidase M3		P:proteolysis;	F:metalloendopeptidase activity; F:peptidase activity	K01414	Unspecific function																MS
scaffold820-size3657|m.13008	scaffold820-m.13008	L	yes	yes		1	1	predicted protein	Carbohydrate-binding module family 5/12; Cellulose/chitin-binding protein, N-terminal; Carbohydrate-binding module superfamily 5/12	Carbohydrate-binding module family 5/12; Carbohydrate-binding module family 5/12; Cellulose/chitin-binding protein, N-terminal; Cellulose/chitin-binding protein, N-terminal; Cellulose/chitin-binding protein, N-terminal; Cellulose/chitin-binding protein, N-terminal; Cellulose/chitin-binding protein, N-terminal; Cellulose/chitin-binding protein, N-terminal; Cellulose/chitin-binding protein, N-termi…	F:hydrolase activity		Unspecific function																MS
scaffold12647-size1067|m.84127	scaffold12647-m.84127	L	yes	yes		0	0	aldehyde oxidoreductase		P:oxidation-reduction process	F:oxidoreductase activity;		Unspecific function																MS
scaffold19901-size705|m.110350	scaffold19901-m.110350	S	yes	yes		0	0	acetyltransferase	C:cellular_component;	P:biological_process;	F:molecular_function; F:transferase activity		Unspecific function																MS
scaffold8213-size1454|m.63693	scaffold8213-m.63693	l		no		0	1	TKL/IRAK protein kinase		P:protein phosphorylation; P:phosphorylation	F:protein binding; F:protein kinase activity; F:ATP binding; F:kinase activity		Unspecific function																MS
scaffold1062-size3365|m.15542	scaffold1062-m.15542	L	yes	yes	crTP	0	0	S9 family peptidase		P:proteolysis;	F:serine-type endopeptidase activity; F:serine-type peptidase activity	K01278	Unspecific function																predicted
scaffold1427-size3064|m.19035	scaffold1427-m.19035	L	yes	yes	crTP	0	0	acylamino-acid-releasing enzyme isoform X2		P:proteolysis;	F:serine-type endopeptidase activity; F:serine-type peptidase activity	K01303	Unspecific function																predicted
scaffold2405-size2499|m.27431	scaffold2405-m.27431	L			crTP	0	0	SagB/ThcOx family dehydrogenase		P:oxidation-reduction process	F:oxidoreductase activity		Unspecific function																predicted
scaffold2103-size2647|m.24966	scaffold2103-m.24966	L	yes	yes	crTP	0	0	predicted protein	C:chloroplast;	P:dephosphorylation;	F:protein binding; F:hydrolase activity; F:phosphatase activity		Unspecific function																predicted
scaffold4100-size2029|m.39669	scaffold4100-m.39669	L	yes	yes	crTP	0	0	hypothetical protein EON65_55045	C:membrane; C:integral component of membrane;	P:translation; P:proteolysis; P:nucleic acid phosphodiester bond hydrolysis; P:RNA phosphodiester bond hydrolysis, endonucleolytic	F:nucleic acid binding; F:structural constituent of ribosome; F:catalytic activity; F:carboxypeptidase activity; F:endonuclease activity; F:RNA-DNA hybrid ribonuclease activity; F:transferase activity; F:hydrolase activity; F:ligase activity;		Unspecific function																predicted
scaffold5251-size1833|m.46991	scaffold5251-m.46991	L	yes	yes	crTP	0	0	HAD family hydrolase			F:hydrolase activity		Unspecific function																predicted
scaffold4152-size2016|m.40021	scaffold4152-m.40021	L	yes	yes	crTP	0	0	predicted protein	C:membrane; C:integral component of membrane;		F:hydrolase activity		Unspecific function																predicted
scaffold4265-size2001|m.40740	scaffold4265-m.40740	L	yes	yes	crTP	0	0	peptidoglycan editing factor PgeF				K05810	Unspecific function																predicted
scaffold5801-size1752|m.50354	scaffold5801-m.50354	L	yes	yes	crTP	0	0	2-hydroxy-6-oxohepta-2,4-dienoate hydrolase			F:catalytic activity		Unspecific function																predicted
scaffold3853-size2082|m.37997	scaffold3853-m.37997	L			crTP	0	0	alpha/beta hydrolase			F:hydrolase activity	K01066	Unspecific function																predicted
scaffold5028-size1863|m.45605	scaffold5028-m.45605	L	yes	yes	crTP	0	0	SDR family oxidoreductase			F:catalytic activity; F:NADP binding; F:coenzyme binding		Unspecific function																predicted
scaffold4044-size2043|m.39291	scaffold4044-m.39291	L			crTP	0	0	Zn-dependent hydrolase			F:hydrolase activity		Unspecific function																predicted
scaffold6449-size1664|m.54198	scaffold6449-m.54198	L	yes	yes	crTP	0	0	class I SAM-dependent methyltransferase			F:methyltransferase activity; F:transferase activity		Unspecific function																predicted
scaffold3752-size2105|m.37329	scaffold3752-m.37329	L	yes	yes	crTP	0	0	2-oxoglutarate and Fe(II)-dependent oxygenase superfamily protein isoform 1		P:oxidation-reduction process	F:iron ion binding; F:oxidoreductase activity; F:oxidoreductase activity, acting on paired donors, with incorporation or reduction of molecular oxygen; F:L-ascorbic acid binding; F:catalytic activity		Unspecific function																predicted
scaffold6193-size1700|m.52701	scaffold6193-m.52701	L			crTP	0	0	NAD-dependent protein deacetylase sirtuin-2-like isoform X1			F:NAD+ binding; F:hydrolase activity; F:metal ion binding	K11412	Unspecific function																predicted
scaffold4645-size1932|m.43182	scaffold4645-m.43182	L	yes	yes	crTP	0	0	MBL fold metallo-hydrolase			F:hydrolase activity		Unspecific function																predicted
scaffold5163-size1845|m.46441	scaffold5163-m.46441	L	yes	yes	crTP	0	1	2-hydroxy-6-oxohepta-2,4-dienoate hydrolase			F:catalytic activity		Unspecific function																predicted
scaffold3747-size2105|m.37296	scaffold3747-m.37296	L	yes	yes	crTP	0	0	putative cyclin 1 putativeserine peptidase family S51 peptidase E		P:proteolysis;	F:serine-type peptidase activity; F:hydrolase activity		Unspecific function																predicted
scaffold6518-size1655|m.54595	scaffold6518-m.54595	L			crTP	0	0	arsenical resistance protein ArsH		P:oxidation-reduction process	F:oxidoreductase activity	K11811	Unspecific function																predicted
scaffold7028-size1590|m.57434	scaffold7028-m.57434	L	yes	yes	crTP	0	0	predicted protein	C:chloroplast; C:chloroplast stroma;	P:SNARE complex assembly	F:SNARE binding;		Unspecific function																predicted
scaffold7248-size1563|m.58651	scaffold7248-m.58651	L	yes	yes	crTP	0	1	maf-like protein	C:mitochondrion;		F:nucleoside-triphosphate diphosphatase activity	K06287	Unspecific function																predicted
scaffold7123-size1578|m.57957	scaffold7123-m.57957	L	yes	yes	crTP	0	0	predicted protein		P:oxidation-reduction process	F:oxidoreductase activity;		Unspecific function																predicted
scaffold7165-size1573|m.58196	scaffold7165-m.58196	L	yes	yes	crTP	0	0	low choriolytic enzyme		P:proteolysis;	F:metalloendopeptidase activity; F:peptidase activity; F:metallopeptidase activity; F:zinc ion binding; F:hydrolase activity; F:metal ion binding		Unspecific function																predicted
scaffold7071-size1585|m.57681	scaffold7071-m.57681	L			crTP	0	0	alpha/beta fold hydrolase			F:catalytic activity; F:hydrolase activity	K13703	Unspecific function																predicted
scaffold7353-size1550|m.59222	scaffold7353-m.59222	L			crTP	0	0	Tetratricopeptide repeat (TPR)-like superfamily protein	C:chloroplast; C:membrane		F:protein binding		Unspecific function																predicted
scaffold8185-size1459|m.63539	scaffold8185-m.63539	L			crTP	0	0	peptide-methionine (S)-S-oxide reductase MsrA		P:cellular protein modification process; P:oxidation-reduction process	F:peptide-methionine (S)-S-oxide reductase activity; F:oxidoreductase activity;	K07304	Unspecific function																predicted
scaffold6899-size1607|m.56730	scaffold6899-m.56730	L			crTP	0	0	alpha/beta fold hydrolase			F:catalytic activity; F:hydrolase activity	K13703	Unspecific function																predicted
scaffold7963-size1483|m.62412	scaffold7963-m.62412	L	yes	yes	crTP	0	0	P-loop containing nucleoside triphosphate hydrolase protein		P:phosphorylation;	F:ATP binding; F:kinase activity; F:hydrolase activity		Unspecific function																predicted
scaffold9616-size1315|m.70530	scaffold9616-m.70530	L			crTP	0	0	predicted protein		P:dephosphorylation; P:methylation	F:methyltransferase activity; F:phosphatase activity;		Unspecific function																predicted
scaffold9906-size1287|m.71939	scaffold9906-m.71939	L			crTP	0	0	hydrolase, TatD family protein			F:deoxyribonuclease activity; F:hydrolase activity, acting on ester bonds; F:endodeoxyribonuclease activity, producing 5'-phosphomonoesters	K03424	Unspecific function																predicted
scaffold1956-size2727|m.23744	scaffold1956-m.23744	L			crTP	0	0	lipase			F:hydrolase activity		Unspecific function																predicted
scaffold8759-size1396|m.66436	scaffold8759-m.66436	L			crTP	0	0	predicted protein			F:lyase activity		Unspecific function																predicted
scaffold8088-size1470|m.63036	scaffold8088-m.63036	L			crTP	0	0	class I SAM-dependent methyltransferase		P:methylation	F:methyltransferase activity;		Unspecific function																predicted
scaffold7636-size1521|m.60733	scaffold7636-m.60733	L			crTP	0	0	class I SAM-dependent methyltransferase		P:methylation	F:methyltransferase activity;		Unspecific function																predicted
scaffold3773-size2101|m.37459	scaffold3773-m.37459	L	yes	no	crTP	0	0	NAD(P)/FAD-dependent oxidoreductase				K07007	Unspecific function																predicted
scaffold9096-size1362|m.68062	scaffold9096-m.68062	L	yes	no	crTP	0	0	flavin-containing monooxygenase FMO GS-OX-like 4		P:oxidation-reduction process	F:monooxygenase activity; F:N,N-dimethylaniline monooxygenase activity; F:oxidoreductase activity; F:flavin adenine dinucleotide binding; F:NADP binding;		Unspecific function																predicted
scaffold9858-size1291|m.71707	scaffold9858-m.71707	L	yes	no	crTP	0	0	SagB-type dehydrogenase domain-containing protein		P:oxidation-reduction process	F:oxidoreductase activity		Unspecific function																predicted
scaffold10905-size1204|m.76568	scaffold10905-m.76568	L	yes	no	crTP	0	0	carotenoid cleavage dioxygenase		P:oxidation-reduction process	F:oxidoreductase activity, acting on single donors with incorporation of molecular oxygen, incorporation of two atoms of oxygen;	K11159	Unspecific function																predicted
scaffold11046-size1193|m.77178	scaffold11046-m.77178	L	yes	no	crTP	0	0	class I SAM-dependent methyltransferase					Unspecific function																predicted
scaffold2081-size2659|m.24769	scaffold2081-m.24769	L	yes	yes	crTP	0	1	putative peptidase D	Aminopeptidase P, N-terminal; Peptidase M24; Creatinase/Aminopeptidase P/Spt16, N-terminal; Creatinase/aminopeptidase-like			K14213	Unspecific function																predicted
scaffold2049-size2677|m.24507	scaffold2049-m.24507	L	yes	yes	crTP	0	0	predicted protein		P:metabolic process	F:catalytic activity;		Unspecific function																predicted
scaffold896-size3537|m.13817	scaffold896-m.13817	L	yes	yes	crTP	0	0	S9 family peptidase		P:proteolysis;	F:serine-type endopeptidase activity; F:serine-type peptidase activity; F:serine-type exopeptidase activity	K01354	Unspecific function																predicted
scaffold1906-size2757|m.23302	scaffold1906-m.23302	L	yes	yes	crTP	0	0	FAD-binding protein		P:oxidation-reduction process;	F:oxidoreductase activity; F:pentachlorophenol monooxygenase activity; F:FAD binding		Unspecific function																predicted
scaffold361-size4784|m.7321	scaffold361-m.7321	L	yes	yes	crTP	0	1	aldo/keto reductase		P:oxidation-reduction process	F:oxidoreductase activity;		Unspecific function																predicted
scaffold5964-size1730|m.51381	scaffold5964-m.51381	L	yes	yes	crTP	0	0	hypothetical protein DD238_004714		P:microtubule-based movement;	F:nucleotide binding; F:motor activity; F:microtubule motor activity; F:calcium ion binding; F:ATP binding; F:microtubule binding		Unspecific function																predicted
scaffold6469-size1661|m.54307	scaffold6469-m.54307	L	yes	yes	crTP	0	0	predicted protein		P:methylation	F:methyltransferase activity; F:binding; F:hydrolase activity		Unspecific function																predicted
scaffold5766-size1758|m.50165	scaffold5766-m.50165	L	yes	yes	crTP	0	0	NAD(P)-dependent dehydrogenase (short-subunit alcohol dehydrogenase family)					Unspecific function																predicted
scaffold5581-size1786|m.49033	scaffold5581-m.49033	L	yes	yes	crTP	0	0	predicted protein		P:oxidation-reduction process	F:catalytic activity; F:oxidoreductase activity;		Unspecific function																predicted
scaffold8034-size1476|m.62766	scaffold8034-m.62766	L	yes	yes	crTP	0	0	predicted protein		P:protein peptidyl-prolyl isomerization; P:protein folding; P:oxidation-reduction process	F:peptidyl-prolyl cis-trans isomerase activity; F:oxidoreductase activity;		Unspecific function																predicted
scaffold3441-size2180|m.35154	scaffold3441-m.35154	L	yes	yes	crTP	0	0	septum formation protein MAF			F:nucleoside-triphosphate diphosphatase activity; F:pyrophosphatase activity		Unspecific function																predicted
scaffold8287-size1449|m.64078	scaffold8287-m.64078	L	yes	yes	crTP	0	0	predicted protein		P:dephosphorylation; P:methylation	F:methyltransferase activity; F:phosphatase activity;		Unspecific function																predicted
scaffold8415-size1435|m.64754	scaffold8415-m.64754	L	yes	yes	crTP	0	0	flagellar associated protein	C:membrane;	P:ion transport; P:transmembrane transport			unspecific function																predicted
scaffold9876-size1290|m.71798	scaffold9876-m.71798	L		no	crTP	0	0	lipase			F:hydrolase activity		Unspecific function																predicted
scaffold10590-size1230|m.75144	scaffold10590-m.75144	L		no	crTP	0	0	tyrosyl-DNA phosphodiesterase 2-like		P:carbohydrate metabolic process; P:metabolic process;	F:hydrolase activity, hydrolyzing O-glycosyl compounds; F:hydrolase activity; F:hydrolase activity, acting on glycosyl bonds; F:metal ion binding		Unspecific function																predicted
scaffold12879-size1051|m.85081	scaffold12879-m.85081	L		no	crTP	0	0	manganese-dependent ADP-ribose/CDP-alcohol diphosphatase isoform X3			F:hydrolase activity		Unspecific function																predicted
scaffold14415-size956|m.91154	scaffold14415-m.91154	L		no	crTP	0	0	Tetratricopeptide repeat (TPR)-like superfamily protein	C:chloroplast; C:membrane		F:protein binding		Unspecific function																predicted
scaffold14945-size924|m.93206	scaffold14945-m.93206	L		no	crTP	0	0	predicted protein	C:membrane; C:integral component of membrane;	P:oxidation-reduction process	F:catalytic activity; F:oxidoreductase activity;		Unspecific function																predicted
scaffold18531-size754|m.105901	scaffold18531-m.105901	L		no	crTP	0	0	predicted protein	C:membrane; C:integral component of membrane;	P:proteolysis; P:oxidation-reduction process	F:catalytic activity; F:metalloendopeptidase activity; F:metal ion binding; F:dioxygenase activity;		Unspecific function																predicted

## Sheet: Identified in CM
Table S3: Characteristics of proteins identified in the chromatophore insoluble fraction.
The list contains all 818 proteins identified in the chromatophore membrane fraction (CM) with ≥3 summed spectral counts in chromatophore derived samples (CM + CL) in at least one of the two MS analyses. It is indicated for each protein wether the corresponding gene is encoded in the host cell nuclear genome or in the chromatophore genome. Additional information is provided on whether the full-le…
								Putative Function							MS/MS experiment 1						MS/MS experiment 2
Protein ID	Protein ID	Encoded in	Long/short?	5´-FL?	FL?	crTP?	No. of TMH	Annotation	GO Cellular component	GO Biological process	GO Molecular function	KO Number	Functional Category	Comment	CM/PM Enrichment factor	CM/CL Enrichment factor	peptides	found in x CM+CL samples	Mean norm. Intensity in CM	Intensity level	CM/PM Enrichment factor	CM/CL Enrichment factor	peptides	found in x CM+CL samples	Mean norm. Intensity in CM	Intensity level	Enriched in CM (Fig.3A)?	Enriched in CL (Singer et al. 2017)?	Import candidate?	Import candidate Singer et al. 2017?
scaffold10322-size1252|m.73921	scaffold10322-m.73921	nucleus	L	yes	yes	aberrant crTP?	0	gamma-glutamylcyclotransferase		P:glutathione catabolic process	F:gamma-glutamylcyclotransferase activity; F:transferase activity; F:lyase activity	K07232	Amino acid metabolism		CM only	0.754228	2	5	8.13809e-06	1.91052							E(HC)		HC
scaffold2759-size2374|m.30160	scaffold2759-m.30160	nucleus	L	yes	yes	crTP	0	O-acetylhomoserine aminocarboxypropyltransferase/cysteine synthase, MetY		P:cellular amino acid metabolic process; P:cysteine biosynthetic process; P:'de novo' L-methionine biosynthetic process	F:catalytic activity; F:transferase activity, transferring alkyl or aryl (other than methyl) groups; :O-acetylhomoserine aminocarboxypropyltransferase activity; F:cysteine synthase activity; F:hydrolase activity; F:pyridoxal phosphate binding	K01740	Amino acid metabolism		7.7175	0.732914	16	6	0.000284519	3.45411	2.89438	0.26165	20	5	0.000122177	3.08699	E(HC)	yes	HC	yes
scaffold3476-size2171|m.35404	scaffold3476-m.35404	nucleus	L	yes	yes	crTP	0	3-phosphoshikimate 1-carboxyvinyltransferase, AroA		P:aromatic amino acid family biosynthetic process; P:cellular amino acid biosynthetic process	F:catalytic activity; F:3-phosphoshikimate 1-carboxyvinyltransferase activity; F:transferase activity, transferring alkyl or aryl (other than methyl) groups	K00800	Amino acid metabolism		2.05532	1.25119	3	6	1.34536e-05	2.12884	0.693876	0.536025	7	2	1.08572e-05	2.03572	E(HC)	yes	HC	yes
scaffold3865-size2079|m.38081	scaffold3865-m.38081	nucleus	L	yes	yes	crTP	0	acetylglutamate kinase, ArgB	C:cytoplasm;	P:arginine biosynthetic process	F:acetylglutamate kinase activity; F:acetyl-CoA:L-glutamate N-acetyltransferase activity; F:kinase activity; F:small molecule binding; F:anion binding	K00930	Amino acid metabolism		2.99743	3.02944	2	6	5.50414e-05	2.74069	1.27323	0.705835	9	4	5.56359e-05	2.74536	E(HC)	yes	HC	yes
scaffold4638-size1933|m.43149	scaffold4638-m.43149_corr	nucleus	L	yes	yes	crTP	0	3-isopropylmalate dehydrogenase, LeuB	C:cytoplasm; C:cytosol; C:membrane	P:leucine biosynthetic process; P:oxidation-reduction process	F:magnesium ion binding; F:3-isopropylmalate dehydrogenase activity; F:oxidoreductase activity, acting on the CH-OH group of donors, NAD or NADP as acceptor; F:NAD binding; F:metal ion binding	K00052	Amino acid metabolism		3.07736	0.63312	4	6	2.97343e-05	2.47326	PM only	CL only	6	1			E(HC)	yes	HC	yes
scaffold4793-size1905|m.44132	scaffold4793-m.44132	nucleus	L	yes	yes	short crTP	0	arginine biosynthesis ArgJ, mitochondrial	C:cytoplasm;	P:arginine biosynthetic process; P:alpha-amino acid biosynthetic process	F:glutamate N-acetyltransferase activity; F:N-acetyltransferase activity	K00620	Amino acid metabolism		3.74991	0.159468	5	6	9.92141e-06	1.99657	not found	CL only	3	1			E(HC)	yes	HC	yes
scaffold7023-size1590|m.57406	scaffold7023-m.57406	nucleus	L	yes	yes	crTP	0	N-acetyl-gamma-glutamyl-phosphate reductase, ArgC	C:cytoplasm;	P:arginine biosynthetic process; P:oxidation-reduction process	F:N-acetyl-gamma-glutamyl-phosphate reductase activity; F:oxidoreductase activity, acting on the aldehyde or oxo group of donors, NAD or NADP as acceptor; F:NAD binding;	K00145	Amino acid metabolism		6.22708	0.689616	11	6	5.36588e-05	2.72964	6.83191	0.694228	11	3	5.9105e-05	2.77162	E(HC)	yes	HC	yes
scaffold8035-size1476|m.62771	scaffold8035-m.62771	nucleus	L	yes	yes	crTP	0	pyrroline-5-carboxylate reductase, ProC		P:proline biosynthetic process; P:oxidation-reduction process; P:cellular amino acid biosynthetic process	F:pyrroline-5-carboxylate reductase activity;	K00286	Amino acid metabolism		2.88805	1.62909	15	6	0.000485305	3.68602	1.9855	0.985961	18	5	0.000345873	3.53892	E(HC)	yes	HC	yes
scaffold3607-size2140|m.36320	scaffold3607-m.36320	nucleus	L			crTP	0	aspartate aminotransferase		P:cellular amino acid metabolic process; P:biosynthetic process;	F:catalytic activity; F:transaminase activity; F:pyridoxal phosphate binding	K14454	Amino acid metabolism		1.12355	0.558935	7	6	3.10694e-05	2.49233	PM only	CL only	4	1			E(LC)	yes	LC	yes
scaffold4337-size1989|m.41170	scaffold4337-m.41170	nucleus	L	yes	yes	crTP	0	cysteine synthase A, CysK		P:cysteine biosynthetic process from serine	F:cysteine synthase activity;	K01738	Amino acid metabolism		1.39683	0.683151	15	6	0.000262494	3.41912	1.23537	0.954996	19	6	0.000427604	3.63104	E(LC)	yes	LC	yes
scaffold1754-size2847|m.21985	scaffold1754-m.21985	nucleus	L	yes	yes	crTP	0	acetyl-CoA synthetase	C:chloroplast;	P:metabolic process; P:acetyl-CoA biosynthetic process from acetate; P:acetate metabolic process	F:catalytic activity; F:acetate-CoA ligase activity; F:AMP binding; F:drug binding; F:ligase activity; F:adenyl ribonucleotide binding; F:anion binding; F:cation binding	K01895	Carbohydrate metabolism		18.0656	2.3502	7	6	4.99504e-05	2.69854	4.44755	0.618002	11	3	4.04043e-05	2.60643	E(HC)	yes	HC	yes
scaffold1793-size2828|m.22331	scaffold1793-m.22331	nucleus	L			crTP	0	Aldose 1-/Glucose-6-phosphate 1-epimerase		P:carbohydrate metabolic process;	F:catalytic activity; F:calcium ion binding; F:isomerase activity; F:carbohydrate binding; F:glucose-6-phosphate 1-epimerase activity	K01792	Carbohydrate metabolism		8.18005	1.98881	29	6	0.00230465	4.36261	1.20721	0.351937	30	6	0.000506374	3.70447	E(HC)	yes	HC	yes
scaffold2155-size2616|m.25388	scaffold2155-m.25388	nucleus	L	yes	yes	crTP	0	glucose-6-phosphate 1-dehydrogenase 2, chloroplastic		P:glucose metabolic process; P:oxidation-reduction process; P:carbohydrate metabolic process; P:small molecule metabolic process	F:glucose-6-phosphate dehydrogenase activity; F:NADP binding; F:oxidoreductase activity	K00036	Carbohydrate metabolism		4.40599	1.46628	14	6	0.000169301	3.22866	2.21885	0.510789	16	4	0.00012912	3.11099	E(HC)	yes	HC	yes
scaffold222-size5549|m.5153	scaffold222-m.5153	nucleus	L			crTP	0	putative glucose-6-phosphate 1-epimerase		P:carbohydrate metabolic process; P:pentose-phosphate shunt;	F:catalytic activity; F:calcium ion binding; F:isomerase activity; F:6-phosphogluconolactonase activity; F:carbohydrate binding		Carbohydrate metabolism		5.85755	1.27827	18	6	0.000149288	3.17403	7.57431	0.756909	20	4	0.000100165	3.00071	E(HC)		HC
scaffold2991-size2309|m.31974	scaffold2991-m.31974	nucleus	L	yes	yes	crTP	0	NADP-dependent malic enzyme isoform X2	C:mitochondrion;	P:oxidation-reduction process; P:pyruvate metabolic process; P:malate metabolic process	F:malic enzyme activity; F:malate dehydrogenase (decarboxylating) (NAD+) activity; F:NAD binding;	K00029	Carbohydrate metabolism		4.56072	0.524562	14	5	6.91163e-05	2.83958	1.32076	0.289813	12	4	4.02347e-05	2.6046	E(HC)	yes	HC	yes
scaffold4604-size1941|m.42927	scaffold4604-m.42927	nucleus	L	yes	yes	crTP	0	inositol monophosphatase		P:phosphatidylinositol phosphorylation; P:phosphate-containing compound metabolic process	F:inositol monophosphate phosphatase activity	K01092	Carbohydrate metabolism		CM only	0.154418	4	5	1.9613e-06	1.29255	6.47976	2.21221	6	2	5.60061e-05	2.74824	E(HC)		HC
scaffold5522-size1795|m.48664	scaffold5522-m.48664	nucleus	L	yes	yes	crTP	0	glycerol-3-phosphate dehydrogenase [NAD(+)]-like	C:glycerol-3-phosphate dehydrogenase complex; C:plastid	P:carbohydrate metabolic process; P:glycerol-3-phosphate metabolic process; P:glycerol-3-phosphate catabolic process; P:oxidation-reduction process; P:phospholipid metabolic process	F:glycerol-3-phosphate dehydrogenase [NAD+] activity; F:oxidoreductase activity; F:oxidoreductase activity, acting on the CH-OH group of donors, NAD or NADP as acceptor; F:protein homodimerization activity; F:NAD binding;	K00006	Carbohydrate metabolism		2.91442	1.73142	6	6	3.78317e-05	2.57786	1.77337	2.05895	7	2	4.30051e-05	2.63352	E(HC)		HC
scaffold6154-size1705|m.52479	scaffold6154-m.52479	nucleus	L	yes	yes	crTP	0	malate dehydrogenase		P:carbohydrate metabolic process; P:carboxylic acid metabolic process; P:oxidation-reduction process	F:catalytic activity; F:oxidoreductase activity; F:oxidoreductase activity, acting on the CH-OH group of donors, NAD or NADP as acceptor; F:L-malate dehydrogenase activity	K00024	Carbohydrate metabolism		1.81685	2.16744	15	6	0.00028376	3.45295	0.96389	3.59861	7	3	0.00014119	3.1498	E(HC)	yes	HC	yes
scaffold8238-size1453|m.63828	scaffold8238-m.63828	nucleus	L	yes	no	crTP	0	phosphomannomutase	C:cytoplasm;	P:GDP-mannose biosynthetic process; P:mannose metabolic process; P:protein N-linked glycosylation; P:GDP-mannose biosynthetic process; P:protein targeting to ER	F:phosphomannomutase activity;	K17497	Carbohydrate metabolism		2.12276	0.931499	4	6	8.21473e-06	1.91459	CM only	0.688417	4	2	1.09339e-05	2.03878	E(HC)		HC
scaffold1715-size2867|m.21655	scaffold1715-m.21655	nucleus	L	yes	yes	crTP	0	phosphoenolpyruvate carboxykinase (ATP)		P:gluconeogenesis; P:phosphorylation	F:phosphoenolpyruvate carboxykinase activity; F:phosphoenolpyruvate carboxykinase (ATP) activity; F:ATP binding; F:purine nucleotide binding; F:kinase activity	K01610	Carbohydrate metabolism		0.75994	0.3713	1	6	3.681e-06	1.56597	PM only	CL only	2	1			E(LC)		LC
scaffold4957-size1875|m.45177	scaffold4957-m.45177	nucleus	L	yes	yes		0	glyceraldehyde 3-phosphate dehydrogenase, putative		P:glucose metabolic process; P:glycolytic process; P:oxidation-reduction process	F:oxidoreductase activity, acting on the aldehyde or oxo group of donors, NAD or NADP as acceptor; F:glyceraldehyde-3-phosphate dehydrogenase (NAD+) (phosphorylating) activity; F:NADP binding; F:NAD binding		Carbohydrate metabolism		0.322912	1.50134	4	5	3.61078e-05	2.5576	PM only	CL only	4	1			D
scaffold1147-size3282|m.16381	scaffold1147-m.16381	nucleus	L	yes	yes	crTP	0	ATP-binding cassette superfamily	AAA+ ATPase domain; ABC-transporter extension domain; ABC transporter Uup, C-terminal; ABC transporter-like; P-loop containing nucleoside triphosphate hydrolase;		catalytic activity		Genetic information processing	likely a translation/initiation factor!	3.35251	2.23153	24	6	0.000404487	3.6069	1.48487	1.09529	23	5	0.000344844	3.53762	E(HC)	yes	HC	yes
scaffold1161-size3267|m.16504	scaffold1161-m.16504	nucleus	L	yes	yes	crTP	0	RAP domain protein	no GO terms	P:protein phosphorylation; P:phosphorylation;	F:protein kinase activity; F:kinase activity; F:lyase activity		Genetic information processing	putative OPR-protein	5.73999	2.03844	13	6	8.41224e-05	2.92491	0.991142	0.982963	19	4	7.2423e-05	2.85988	E(HC)		HC
scaffold1206-size3228|m.16958	scaffold1206-m.16958	nucleus	L	yes	no	crTP	0	ATP-dependent helicase HrpB			F:nucleic acid binding; F:helicase activity; F:ATP binding; F:ATP-dependent helicase activity; F:hydrolase activity	K03579	Genetic information processing		6.04624	6.07337	4	6	4.90585e-05	2.69071	not found	CL only	3	1			E(HC)		HC
scaffold12106-size1109|m.81838	scaffold12106-m.81838	nucleus	S	yes	yes		0	cold-shock protein	C:cytoplasm;	P:regulation of transcription, DNA-templated	F:DNA binding; F:nucleic acid binding		Genetic information processing	transcription factor	2.03445	3.42584	2	4	5.00345e-05	2.69927	PM only	CL only	2	1			E(HC)		HC
scaffold1275-size3175|m.17610	scaffold1275-m.17610	nucleus	L	yes	yes	crTP	0	predicted protein	C:membrane; C:integral component of membrane	P:regulation of transcription, DNA-templated;	F:nucleic acid binding; F:DNA binding; F:DNA-binding transcription factor activity;		Genetic information processing	transcription factor	1.88218	1.52719	41	6	0.000920185	3.96387	1.17404	0.680268	40	6	0.000761695	3.88178	E(HC)	yes	HC	yes
scaffold1299-size3156|m.17832	scaffold1299-m.17832	nucleus	L	yes	yes	crTP	0	predicted protein	C:membrane; C:integral component of membrane	P:regulation of transcription, DNA-templated;	F:nucleic acid binding; F:DNA binding; F:DNA-binding transcription factor activity;		Genetic information processing	transcription factor	3.11983	3.32228	10	6	0.000188413	3.27511	3.73108	0.57961	17	4	0.000100997	3.00431	E(HC)	yes	HC	yes
scaffold14151-size971|m.90107	scaffold14151-m.90107	nucleus	l		no		0	ATP-dependent helicase HrpB			F:nucleic acid binding; F:helicase activity; F:ATP binding; F:ATP-dependent helicase activity		Genetic information processing		2.13551	CM only	3	3	1.70103e-05	2.23071							E(HC)		HC
scaffold155-size6471|m.3976	scaffold155-m.3976	nucleus	L	yes	yes		0	probable methyltransferase TARBP1	C:nucleus;	P:RNA processing; P:regulation of transcription by RNA polymerase II; P:tRNA methylation	F:RNA binding; F:RNA methyltransferase activity; F:tRNA (guanine) methyltransferase activity		Genetic information processing	tRNA biogenesis							CM only	CM only	1	1	0.000120739	3.08185	E(HC)		HC
scaffold17360-size804|m.101849	scaffold17360-m.101849	nucleus	l				0	Nhp6bp	C:nucleus;	P:maintenance of transcriptional fidelity during DNA-templated transcription elongation from RNA polymerase III promoter; P:chromatin remodeling; P:transcription by RNA polymerase II; P:RNA polymerase III preinitiation complex assembly	F:DNA binding, bending;		Genetic information processing	chromatin remodelling	1.68559	1.09434	4	6	9.94878e-05	2.99777	1.99217	14.0724	4	2	9.95356e-05	2.99798	E(HC)		HC
scaffold1795-size2826|m.22343	scaffold1795-m.22343	nucleus	L	yes	yes	crTP	0	RAP domain protein	no GO terms	P:protein phosphorylation; P:phosphorylation;	F:protein kinase activity; F:kinase activity; F:lyase activity		Genetic information processing	putative OPR-protein	4.55846	6.68529	6	6	5.1816e-05	2.71446	2.12555	2.54341	6	2	5.86097e-05	2.76797	E(HC)		HC
scaffold1889-size2767|m.23148	scaffold1889-m.23148	nucleus	L	yes	yes	crTP	0	GTPase HflX	C:cytoplasm		F:nucleic acid binding; F:GTP binding; F:GTPase activity	K03665	Genetic information processing	ribosome biogenesis	1.26078	1.18701	4	6	1.96525e-05	2.29342	3.29336	1.55377	7	2	3.56042e-05	2.5515	E(HC)	yes	HC	yes
scaffold21796-size644|m.116179	scaffold21796-m.116179	nucleus	S	yes	yes		0	sigma factor SigF	no IPS match	no IPS match	no IPS match		Genetic information processing	hypothetical protein (sigma factor?)	3.29966	26.6108	10	6	0.00382719	4.58288	1.76325	9.67123	7	6	0.00194462	4.28883	E(HC)	yes	HC	yes
scaffold23662-size589|m.121667	scaffold23662-m.121667	nucleus	l		no		0	RAP domain protein	no GO terms	P:protein phosphorylation; P:phosphorylation;	F:protein kinase activity; F:kinase activity; F:lyase activity		Genetic information processing	putative OPR-protein	4.8986	1.66818	3	6	2.03644e-05	2.30887	1.57334	0.955125	4	4	2.74986e-05	2.43931	E(HC)		HC
scaffold23780-size586|m.121996	scaffold23780-m.121996	nucleus	l		no		0	NAD-dependent protein deacetylase sirtuin-6-like		P:regulation of nucleobase-containing compound metabolic process; P:regulation of cell population proliferation; P:positive regulation of cellular process	F:NAD+ binding	K11416	Genetic information processing	histone modification							CM only	2.19544	1	2	1.77779e-05	2.24988	E(HC)		HC
scaffold2581-size2436|m.28831	scaffold2581-m.28831	nucleus	L	yes	yes	crTP	0	RNA helicase	Helicase superfamily 1/2, ATP-binding domain; Helicase, C-terminal; DEAD/DEAH box helicase domain; RNA helicase, DEAD-box type, Q motif; P-loop containing nucleoside triphosphate hydrolase		nucleic acid binding; helicase activity; ATP binding	K11927	Genetic information processing		11.8394	1.14536	6	6	3.07498e-05	2.48784	CM only	1.47522	5	2	3.48273e-05	2.54192	E(HC)	yes	HC	yes
scaffold27776-size497|m.132952	scaffold27776-m.132952	nucleus	l		no		0	RAP domain protein	C:membrane; C:integral component of membrane;	P:protein phosphorylation; P:phosphorylation	F:protein kinase activity; F:kinase activity;		Genetic information processing	putative OPR-protein	3.73698	CM only	4	3	2.06207e-05	2.3143	PM only	CL only	2	1			E(HC)		HC
scaffold3513-size2160|m.35642	scaffold3513-m.35642	nucleus	L	yes	yes	crTP	0	GTPase Era	C:intracellular; C:cytoplasm; C:plasma membrane	P:ribosomal small subunit biogenesis;	F:RNA binding; F:GTPase activity; F:GTP binding; F:small ribosomal subunit rRNA binding	K03595	Genetic information processing	ribosome biogenesis	CM only	0.726821	5	6	1.3652e-05	2.1352	1.5221	0.309035	4	2	6.96736e-06	1.84307	E(HC)		HC
scaffold4470-size1965|m.42064	scaffold4470-m.42064	nucleus	L	yes	yes	crTP	0	predicted protein	C:nucleus; C:mRNA cleavage and polyadenylation specificity factor complex;	P:carbohydrate metabolic process; P:mRNA polyadenylation; P:mRNA cleavage; P:mRNA processing; P:metabolic process;	F:RNA binding; F:hydrolase activity, hydrolyzing O-glycosyl compounds; F:hydrolase activity; F:hydrolase activity, acting on glycosyl bonds		Genetic information processing	mRNA processing	CM only	0.67524	2	5	6.64801e-06	1.82269	5.40074	1.29205	5	2	4.09944e-05	2.61272	E(HC)		HC
scaffold45940-size287|m.173044	scaffold45940-m.173044	nucleus	unclear		no		0	linker histone H1 and H5 family protein	C:nucleosome; C:nucleus; C:intracellular organelle	P:nucleosome assembly	F:DNA binding;		Genetic information processing		1.96359	0.96515	7	6	0.00019197	3.28323	1.1134	1.45551	4	4	0.000365023	3.56232	E(HC)		HC
scaffold550-size4177|m.9859	scaffold550-m.9859	nucleus	L	yes	yes	crTP	0	RAP domain protein	no GO terms	P:protein phosphorylation;	F:protein kinase activity; F:lyase activity		Genetic information processing	putative OPR-protein	5.61291	2.5348	6	6	4.77333e-05	2.67882	4.05912	3.48816	14	2	8.28557e-05	2.91832	E(HC)		HC
scaffold6468-size1662|m.54304	scaffold6468-m.54304	nucleus	L	yes	no	crTP	0	RAP domain protein	C:membrane; C:integral component of membrane;	P:protein phosphorylation;	F:protein kinase activity; F:lyase activity		Genetic information processing	putative OPR-protein	CM only	5.07094	3	3	1.82517e-05	2.2613							E(HC)		HC
scaffold6523-size1654|m.54623	scaffold6523-m.54623	nucleus	L	yes	no	crTP	0	RAP domain protein	C:membrane; C:integral component of membrane;	P:phosphorylation	F:kinase activity;		Genetic information processing	putative OPR-protein	2.81996	3.16734	5	5	2.09922e-05	2.32206	0.529429	0.65268	9	3	3.50013e-05	2.54408	E(HC)		HC
scaffold66921-size169|m.211938	scaffold66921-m.211938	nucleus	unclear		no		0	Zinc finger, CCCH-type	no GO terms	no GO terms	F:metal ion binding		Genetic information processing								CM only	0.290901	1	2	0.000115798	3.0637	E(HC)		HC
scaffold7240-size1565|m.58607	scaffold7240-m.58607	nucleus	L	yes	no	crTP	0	RAP domain protein	no GO terms	P:protein phosphorylation; P:phosphorylation;	F:protein kinase activity; F:kinase activity; F:lyase activity		Genetic information processing	putative OPR-protein	CM only	2.61046	3	6	1.82687e-05	2.26171	PM only	CL only	5	1			E(HC)	yes	HC	yes
scaffold7560-size1528|m.60297	scaffold7560-m.60297	nucleus	l				0	RAP domain protein	no GO terms	P:protein phosphorylation; P:phosphorylation;	F:protein kinase activity; F:kinase activity; F:lyase activity		Genetic information processing	putative OPR-protein	2.81686	3.75565	5	6	4.24306e-05	2.62768	2.5411	4.5316	7	2	5.35885e-05	2.72907	E(HC)		HC
scaffold7623-size1522|m.60669	scaffold7623-m.60669	nucleus	l				0	RAP domain protein	C:membrane; C:integral component of membrane	P:protein phosphorylation;	F:protein kinase activity;		Genetic information processing	putative OPR-protein	4.0415	3.03559	2	4	9.78108e-06	1.99039	not found	CL only	3	1			E(HC)		HC
scaffold7701-size1515|m.61064	scaffold7701-m.61064	nucleus	L	yes	no	crTP	0	---NA---	no GO terms	no GO terms	no GO terms		Genetic information processing	(putative LC OPR-protein)	PM only	CL only	4	1			CM only	2.3634	5	2	1.98433e-05	2.29761	E(HC)	yes	HC	yes
scaffold7909-size1491|m.62133	scaffold7909-m.62133	nucleus	L	yes	no	crTP	0	RAP domain protein	C:membrane; C:integral component of membrane	P:protein phosphorylation;	F:protein kinase activity;		Genetic information processing	putative OPR-protein	5.43421	9.01669	4	5	2.92119e-05	2.46556	1.95355	6.14265	3	2	3.29313e-05	2.51761	E(HC)	yes	HC	yes
scaffold8141-size1465|m.63320	scaffold8141-m.63320	nucleus	l	yes	no		0	DNA mismatch repair protein MutL	C:mismatch repair complex; C:MutLalpha complex	P:mismatch repair;	F:ATP binding; F:ATPase activity; F:mismatched DNA binding;	K10858	Genetic information processing								2.237	5.31143	1	2	0.00020399	3.30961	E(HC)		HC
scaffold911-size3519|m.13978	scaffold911-m.13978	nucleus	L	yes	yes	crTP	0	predicted protein	C:membrane; C:integral component of membrane	P:metabolic process; P:regulation of transcription, DNA-templated	F:hydrolase activity; F:DNA binding; F:DNA-binding transcription factor activity		Genetic information processing	transcription factor	2.81937	1.35522	8	5	2.91999e-05	2.46538	PM only	CL only	10	1			E(HC)	yes	HC	yes
scaffold9703-size1305|m.70958	scaffold9703-m.70958	nucleus	l		no		0	RAP domain protein	no GO terms	P:phosphorylation;	F:kinase activity; F:lyase activity		Genetic information processing	putative OPR-protein	1.64652	1.69425	5	6	2.40798e-05	2.38165	PM only	CL only	7	1			E(HC)		HC
scaffold13076-size1039|m.85854	scaffold13076-m.85854	nucleus	l	yes	no		0	cleavage and polyadenylation specificity factor subunit 4			F:nucleic acid binding; F:zinc ion binding; F:metal ion binding	K14404	Genetic information processing	mRNA processing	1.01755	1.64442	1	4	8.46067e-06	1.9274							E(LC)		LC
scaffold24995-size556|m.125402	scaffold24995-m.125402	nucleus	unclear				1	polyubiquitin	C:nucleus; C:ribosome; C:integral component of membrane	P:translation;	F:protein binding; F:structural constituent of ribosome		Genetic information processing	ubiquitin/ribosomal L40 fusion protein, likely 130 aa	0.684412	1.67225	5	6	1.92358e-05	2.28411							E(LC)		LC
scaffold34171-size395|m.148424	scaffold34171-m.148424	nucleus	unclear				1	polyubiquitin	C:nucleus; C:ribosome;	P:translation;	F:protein binding; F:structural constituent of ribosome; F:zinc ion binding	K02927	Genetic information processing	ubiquitin/ribosomal L40 fusion protein, likely 130 aa	0.723692	0.90698	4	6	1.50984e-05	2.17893							E(LC)		LC
scaffold4761-size1912|m.43933	scaffold4761-m.43933	nucleus	L	yes	yes	crTP	0	ribosomal protein L11 methyltransferase	C:cytoplasm; C:ribosome;	P:protein methylation; P:methylation	F:methyltransferase activity; F:protein methyltransferase activity; F:transferase activity;	K02687	Genetic information processing	ribosome biogenesis	1.33176	CM only	2	3	4.52975e-05	2.65607	PM only	CL only	4	1			E(LC)	yes	LC	yes
scaffold1494-size3020|m.19642	scaffold1494-m.19642	nucleus	L	yes	yes	crTP	0	aflatoxin B1 aldehyde reductase member 4-like		P:oxidation-reduction process	F:oxidoreductase activity;	K15303	Other metabolism		2.12807	0.869568	2	6	1.33202e-05	2.12451	not found	CL only	2	1			E(HC)		HC
scaffold22186-size631|m.117340	scaffold22186-m.117340	nucleus	l				0	plastid uroporphyrinogen decarboxylase isoform 1, HemE	C:membrane; C:integral component of membrane; C:intracellular membrane-bounded organelle;	P:porphyrin-containing compound biosynthetic process	F:uroporphyrinogen decarboxylase activity; F:lyase activity; F:2 iron, 2 sulfur cluster binding	K01599	Other metabolism		CM only	0.959556	1	4	1.21569e-05	2.08482							E(HC)		HC
scaffold3227-size2239|m.33642	scaffold3227-m.33642	nucleus	L			crTP	0	glutathione S-transferase family protein			F:protein binding; F:transferase activity	K00799	Other metabolism		2.497	0.342007	7	5	1.30579e-05	2.11587	PM only	CL only	9	3			E(HC)	yes	HC	yes
scaffold5202-size1840|m.46704	scaffold5202-m.46704	nucleus	L			crTP	0	retinol dehydrogenase 12-like	no GO terms	no GO terms	no GO terms		Other metabolism		4.73912	1.64979	3	4	1.66251e-05	2.22076	CM only	2.26296	3	2	1.35421e-05	2.13169	E(HC)		HC
scaffold5315-size1823|m.47383	scaffold5315-m.47383	nucleus	L	yes	yes	crTP	0	coproporphyrinogen III oxidase	C:membrane; C:integral component of membrane;	P:porphyrin-containing compound biosynthetic process; P:oxidation-reduction process	F:coproporphyrinogen oxidase activity; F:oxidoreductase activity	K00228	Other metabolism		CM only	0.44048	2	3	2.11458e-06	1.32522	not found	CL only	3	1			E(HC)		HC
scaffold5326-size1822|m.47441	scaffold5326-m.47441	nucleus	L	yes	yes	crTP	0	heme-binding protein	no GO terms	P:proteolysis	F:aspartic-type endopeptidase activity;		Other metabolism		4.17516	0.692726	13	6	0.000135015	3.13038	1.30309	0.446453	10	4	7.14071e-05	2.85374	E(HC)	yes	HC	yes
scaffold5416-size1810|m.48008	scaffold5416-m.48008	nucleus	L	yes	yes	crTP	0	Aldehyde reductase	C:membrane; C:integral component of membrane;	P:oxidation-reduction process	F:oxidoreductase activity; F:alcohol dehydrogenase (NADP+) activity	K00002	Other metabolism		CM only	0.671751	3	6	5.74572e-06	1.75934							E(HC)		HC
scaffold5580-size1786|m.49026	scaffold5580-m.49026	nucleus	L			crTP	0	light-dependent protochlorophyllide oxido-reductase	C:membrane; C:integral component of membrane;	P:oxidation-reduction process	F:protochlorophyllide reductase activity; F:oxidoreductase activity	K00218	Other metabolism		1.56607	0.484504	5	5	1.32663e-05	2.12275	CM only	2.01764	5	3	5.95937e-05	2.7752	E(HC)	yes	HC	yes
scaffold5935-size1734|m.51177	scaffold5935-m.51177	nucleus	L	yes	yes	crTP	0	predicted protein	C:cytoplasm		F:glutathione transferase activity; F:protein binding	K07393	Other metabolism		0.847998	0.537765	3	5	6.40395e-06	1.80645	2.51033	8.26715	5	2	3.24807e-05	2.51162	E(HC)		HC
scaffold6875-size1609|m.56608	scaffold6875-m.56608	nucleus	L	yes	yes	crTP	0	malonic semialdehyde reductase		P:uracil catabolic process; P:nitrogen utilization; P:oxidation-reduction process	F:oxidoreductase activity; F:3-hydroxypropionate dehydrogenase (NADP+) activity;	K09019	Other metabolism		2.4931	0.672601	4	6	3.82098e-05	2.58217	1.9002	0.716341	11	2	2.91689e-05	2.46492	E(HC)	yes	HC	yes
scaffold7213-size1568|m.58456	scaffold7213-m.58456	nucleus	L	yes	yes	crTP	0	glutathione S-transferase			F:protein binding; F:transferase activity		Other metabolism		1.90994	0.183266	9	6	1.73642e-05	2.23965	1.00998	0.158219	9	4	2.66173e-05	2.42516	E(HC)	yes	HC	yes
scaffold7724-size1512|m.61179	scaffold7724-m.61179	nucleus	l				0	glutathione S-transferase			F:protein binding; F:transferase activity		Other metabolism		CM only	0.584964	3	5	4.33289e-06	1.63678	1.65981	0.222046	5	3	8.66918e-06	1.93798	E(HC)		HC
scaffold5407-size1811|m.47956	scaffold5407-m.47956	nucleus	L	yes	yes	crTP	0	cobalamin biosynthesis protein CbiX		P:cobalamin biosynthetic process;	F:sirohydrochlorin cobaltochelatase activity		Other metabolism		0.86101	0.279291	3	6	5.13184e-06	1.71027	not found	CL only	3	1			E(LC)		LC
scaffold16957-size822|m.100469	scaffold16957-m.100469	nucleus	S	yes	yes		0	high light inducible protein	C:membrane; C:integral component of membrane	no GO terms	no GO terms		Photosynthesis and light protection	HLI protein							7.78666	11.9131	2	2	0.000101678	3.00722	E(HC)		HC
scaffold17097-size816|m.100929	scaffold17097-m.100929	nucleus	S	yes	yes		0	photosystem I reaction center subunit PsaE (IV)	C:photosystem I; C:photosystem I reaction center; C:thylakoid membrane	P:photosynthesis		K02693	Photosynthesis and light protection		0.884781	1.68058	5	6	0.00116691	4.06704	3.08732	4.58748	4	5	0.00154547	4.18906	E(HC)	yes	HC	yes
scaffold44621-size296|m.170468	scaffold44621-m.170468	nucleus	unclear	yes	no		0	photosystem I reaction center subunit PsaK	C:photosystem I; C:membrane; C:thylakoid membrane; C:photosystem I; C:plastid; C:integral component of membrane	P:photosynthesis;		K02698	Photosynthesis and light protection		1.93934	5.34779	1	5	0.000106512	3.0274	7.24043	8.15138	1	3	0.000586801	3.76849	E(HC)	yes	HC	yes
scaffold5513-size1797|m.48594	scaffold5513-m.48594	nucleus	L	yes	yes	crTP	0	flavin reductase	no GO terms	no GO terms	F:isomerase activity		Photosynthesis and light protection		6.72323	0.776676	7	6	5.26143e-05	2.7211	6.81755	1.25306	9	3	8.77231e-05	2.94311	E(HC)	yes	HC	yes
scaffold6194-size1700|m.52704	scaffold6194-m.52704	nucleus	L			crTP	0	NAD(P)-dependent oxidoreductase	no GO terms	no GO terms	F:isomerase activity		Photosynthesis and light protection		1.72653	0.761757	19	6	0.000162236	3.21015	1.29727	0.843272	14	4	0.00013893	3.1428	E(HC)	yes	HC	yes
scaffold8429-size1432|m.64825	scaffold8429-m.64825	nucleus	S	yes	yes		0	photosystem I reaction center subunit PsaK	C:photosystem I; C:membrane; C:thylakoid membrane; C:photosynthetic membrane; C:membrane part	P:photosynthesis;		K02698	Photosynthesis and light protection		CM only	1.91827	1	6	2.7523e-05	2.4397	0.678637	7.77283	1	2	2.22156e-05	2.34666	E(HC)	yes	HC	yes
scaffold9265-size1345|m.68882	scaffold9265-m.68882	nucleus	L	yes	no	crTP	0	flavin reductase	no GO terms	no GO terms	F:isomerase activity		Photosynthesis and light protection		CM only	0.0842741	6	4	3.90724e-06	1.59187	PM only	CL only	9	2			E(HC)		HC
scaffold24198-size575|m.123151	scaffold24198-m.123151	nucleus	S	yes	yes		1	high light inducible protein	Chlorophyll A-B binding protein; integral component of membrane				Photosynthesis and light protection	HLI protein	0.682534	0.926088	5	6	0.00019098	3.28099	0.982091	0.98398	2	4	0.000678144	3.83132	E(LC)	yes	LC	yes
scaffold32932-size412|m.145585	scaffold32932-m.145585	nucleus	S	yes	yes		1	high light inducible protein					Photosynthesis and light protection		1.0769	3.77166	3	6	3.02601e-05	2.48087							E(LC)	yes	LC	yes
scaffold42471-size313|m.166147	scaffold42471-m.166147	nucleus	S	yes	yes		0	---NA---		P:photosynthetic electron transport chain			Photosynthesis and light protection		0.805161	0.525174	6	6	0.000141772	3.15159	PM only	CL only	6	1			E(LC)	yes	LC	yes
scaffold50730-size256|m.182242	scaffold50730-m.182242	nucleus	S	yes	yes		0	high light inducible protein	C:chloroplast; C:integral component of membrane	no GO terms	no GO terms		Photosynthesis and light protection	HLI protein	0.787569	0.610815	2	5	2.89905e-05	2.46226							E(LC)		LC
scaffold15563-size892|m.95499	scaffold15563-m.95499	nucleus	S	yes	yes		0	high light inducible protein	C:integral component of membrane	no GO terms	no GO terms		Photosynthesis and light protection	HLI protein	0.121104	0.0550919	2	4	1.8477e-06	1.26663	0.458548	2.68827	2	2	1.08984e-05	2.03736	D	yes		yes
scaffold28968-size475|m.135930	scaffold28968-m.135930	nucleus	S	yes	yes		1	ssl1498 family light-harvesting-like protein					Photosynthesis and light protection	HLI protein	0.59636	1.58946	3	6	0.000184699	3.26646	0.399184	0.524119	3	4	2.13209e-05	2.32881	D	yes		yes
scaffold24344-size572|m.123580	scaffold24344-m.123580	nucleus	S	yes	yes		0	high light inducible protein	C:membrane;	no GO terms	F:lyase activity		Photosynthesis and light protection	HLI protein	0.440749	1.00664	7	6	0.000401635	3.60383	2.49187	4.5649	4	6	0.00151295	4.17982	U	yes		yes
scaffold63687-size184|m.206362	scaffold63687-m.206362	nucleus	s				0	high light inducible protein	C:integral component of membrane	no GO terms	no GO terms		Photosynthesis and light protection	HLI protein	0.425292	1.43269	3	6	8.55285e-05	2.93211	4.58395	8.09694	2	6	0.000321476	3.50715	U	yes		yes
scaffold10361-size1249|m.74090	scaffold10361-m.74090	nucleus	L	yes	yes	crTP	0	molecular chaperone DnaJ	no GO terms	no GO terms	no GO terms		Protein folding and transport		CM only	0.176945	6	4	9.79315e-06	1.99092	CM only	0.343418	7	3	2.29888e-05	2.36152	E(HC)	yes	HC	yes
scaffold11020-size1195|m.77079	scaffold11020-m.77079	nucleus	L	yes	yes	short crTP	0	GrxB family glutaredoxin	C:cytoplasm;	P:glutathione metabolic process; P:oxidation-reduction process	F:protein binding; F:glutathione transferase activity; F:oxidoreductase activity		Protein folding and transport		not found	CL only	3	3			CM only	0.895837	3	2	1.93106e-05	2.2858	E(HC)	yes	HC	yes
scaffold3298-size2216|m.34119	scaffold3298-m.34119	nucleus	L	yes	yes	crTP	0	Short-chain dehydrogenase TIC 32, chloroplastic	Short-chain dehydrogenase/reductase SDR; NAD(P)-binding domain superfamily			K19329	Protein folding and transport		3.60386	1.19932	3	6	1.14344e-05	2.05821	not found	CL only	4	1			E(HC)		HC
scaffold6380-size1674|m.53823	scaffold6380-m.53823	nucleus	L	yes	yes	crTP	0	peptidylprolyl isomerase		P:protein peptidyl-prolyl isomerization; P:protein folding	F:peptidyl-prolyl cis-trans isomerase activity;		Protein folding and transport		CM only	0.365775	3	5	3.59224e-06	1.55537	1.55332	0.574688	7	4	2.71064e-05	2.43307	E(HC)	yes	HC	yes
scaffold17489-size798|m.102321	scaffold17489-m.102321	nucleus	l				0	superoxide dismutase		P:superoxide metabolic process; P:oxidation-reduction process	F:superoxide dismutase activity; F:metal ion binding; F:oxidoreductase activity	K04564	Response to oxidative stress		2.06542	5.29289	4	4	2.15291e-05	2.33303	PM only	CL only	2	1			E(HC)		HC
scaffold19677-size713|m.109642	scaffold19677-m.109642_corr	nucleus	L	yes	no	crTP	0	plastid cytochrome c peroxidase	no GO terms	no GO terms	no GO terms	K00428	Response to oxidative stress	C-term missing	11.0422	1.68506	8	6	0.000192558	3.28456	2.79564	0.822828	8	4	7.46082e-05	2.87279	E(HC)	yes	HC	yes
scaffold21611-size649|m.115594	scaffold21611-m.115594	nucleus	l				0	phosphatidylinositol kinase putative		P:response to oxidative stress; P:oxidation-reduction process; P:cellular oxidant detoxification	F:peroxidase activity; F:heme binding;		Response to oxidative stress		CM only	1.08076	1	4	7.83664e-06	1.89413	not found	CL only	1	1			E(HC)		HC
scaffold25231-size551|m.126066	scaffold25231-m.126066	nucleus	unclear				0	thioredoxin F-type, chloroplastic-like	C:cytoplasm;	P:glycerol ether metabolic process; P:cell redox homeostasis; P:metabolic process; P:cellular response to oxidative stress	F:thioredoxin-disulfide reductase activity; F:protein disulfide oxidoreductase activity; F:oxidoreductase activity, acting on a sulfur group of donors, disulfide as acceptor; F:protein-disulfide reductase activity	K03671	Response to oxidative stress		CM only	0.444584	2	5	3.30085e-06	1.51863	not found	CL only	2	1			E(HC)		HC
scaffold27462-size503|m.132128	scaffold27462-m.132128	nucleus	l		no		0	cytochrome C peroxidase	C:mitochondrial intermembrane space;	P:response to oxidative stress; P:oxidation-reduction process; P:response to reactive oxygen species; P:cellular response to oxidative stress; P:hydrogen peroxide catabolic process	F:peroxidase activity; F:heme binding; F:cytochrome-c peroxidase activity; F:binding	K00428	Response to oxidative stress		CM only	0.881428	5	6	4.8801e-05	2.68843	3.24646	0.387704	4	4	6.79577e-05	2.83224	E(HC)	yes	HC	yes
scaffold38997-size343|m.158960	scaffold38997-m.158960	nucleus	unclear		no		0	cytochrome C peroxidase	C:mitochondrial intermembrane space; C:membrane;	P:response to oxidative stress; P:oxidation-reduction process; P:response to reactive oxygen species; P:cellular response to oxidative stress; P:hydrogen peroxide catabolic process; P:cellular oxidant detoxification	F:peroxidase activity; F:heme binding; F:cytochrome-c peroxidase activity	K00428	Response to oxidative stress		CM only	0.509997	2	6	9.83727e-06	1.99287	not found	CL only	1	1			E(HC)		HC
scaffold64778-size179|m.208314	scaffold64778-m.208314	nucleus	unclear		no		0	cytochrome c peroxidase		P:response to oxidative stress; P:oxidation-reduction process; P:cellular oxidant detoxification	F:peroxidase activity; F:heme binding; F:calcium ion binding; F:alternative oxidase activity		Response to oxidative stress		CM only	2.84565	4	6	9.46309e-05	2.97603	CM only	0.215722	3	2	9.74639e-06	1.98884	E(HC)		HC
scaffold8548-size1418|m.65412	scaffold8548-m.65412	nucleus	L	yes	no	crTP	0	thioredoxin-like protein	C:cytosol; C:chloroplast thylakoid; C:chloroplast stroma;	P:cell redox homeostasis; P:metabolic process; P:response to light intensity; P:cellular response to oxidative stress; P:positive regulation of catalytic activity	F:thioredoxin-disulfide reductase activity; F:enzyme activator activity; F:protein disulfide oxidoreductase activity; F:oxidoreductase activity, acting on a sulfur group of donors, disulfide as acceptor; F:protein-disulfide reductase activity		Response to oxidative stress		3.0125	1.61447	2	4	1.40607e-05	2.14801	2.74143	2.59035	4	2	7.38691e-05	2.86846	E(HC)	yes	HC	yes
scaffold10347-size1250|m.74031	scaffold10347-m.74031	nucleus	S	yes	yes		0	---NA---	no IPS match	no IPS match	no IPS match		short, orphan		1.67088	0.156616	9	6	8.45648e-05	2.92719	3.15611	0.0578709	5	4	8.34378e-05	2.92136	E(HC)		HC
scaffold14131-size972|m.90032	scaffold14131-m.90032	nucleus	S	yes	yes		0	---NA---	no IPS match	no IPS match	no IPS match		short, orphan	group 4 putative AMP	CM only	1.74605	3	6	1.99361e-05	2.29964	PM only	CL only	3	1			E(HC)	yes	HC	yes
scaffold15722-size884|m.96061	scaffold15722-m.96061	nucleus	S	yes	yes		0	hypothetical protein QSI_2905	no IPS match	no IPS match	no IPS match		short, orphan	group 2 putative AMP	CM only	0.385604	1	4	4.90651e-06	1.69077	CM only	0.887972	1	2	1.44929e-05	2.16115	E(HC)		HC
scaffold15982-size872|m.96967	scaffold15982-m.96967	nucleus	S	yes	yes		0	---NA---	no IPS match	no IPS match	no IPS match		short, orphan		1.71354	0.72636	2	4	5.31617e-06	1.7256	6.39052	5.49701	1	2	0.000115351	3.06202	E(HC)	yes	HC	yes
scaffold16589-size840|m.99155	scaffold16589-m.99155	nucleus	S	yes	yes		0	---NA---	no GO terms	no GO terms	no GO terms		short, orphan	group 2 putative AMP	CM only	0.202464	4	6	2.60168e-05	2.41525	not found	CL only	2	1			E(HC)		HC
scaffold16919-size823|m.100327	scaffold16919-m.100327	nucleus	S	yes	yes		0	---NA---	no IPS match	no IPS match	no IPS match		short, orphan	group 4 putative AMP	1.35627	5.73188	2	6	1.45379e-05	2.1625	CM only	1.42738	2	2	1.93913e-05	2.28761	E(HC)		HC
scaffold18064-size774|m.104324	scaffold18064-m.104324	nucleus	S	yes	yes		1	---NA---	no GO terms	no GO terms	no GO terms		short, orphan	group 1 putative AMP	1.41365	0.836841	4	6	6.00413e-05	2.77845	35.331	1.7251	1	2	8.57447e-05	2.93321	E(HC)		HC
scaffold18933-size740|m.107249	scaffold18933-m.107249	nucleus	S	yes	yes		0	---NA---	no GO terms	no GO terms	no GO terms		short, orphan		2.47359	1.90744	2	5	3.10558e-05	2.49214							E(HC)		HC
scaffold21392-size655|m.114972	scaffold21392-m.114972	nucleus	S	yes	yes		0	---NA---	no IPS match	no IPS match	no IPS match		short, orphan	group 4 putative AMP	3.00194	0.493632	4	6	5.1617e-05	2.71279	not found	CL only	2	1			E(HC)	yes	HC	yes
scaffold21477-size653|m.115224	scaffold21477-m.115224	nucleus	S	yes	yes		0	---NA---	no IPS match	no IPS match	no IPS match		short, orphan	group 2 putative AMP	2.33822	0.784843	2	5	1.70269e-05	2.23114	CM only	0.739594	2	2	2.00311e-05	2.30171	E(HC)	yes	HC	yes
scaffold22118-size634|m.117132	scaffold22118-m.117132	nucleus	S	yes	yes		0	---NA---	no IPS match	no IPS match	no IPS match		short, orphan	group 2 putative AMP	PM only	CL only	2	3			CM only	0.401212	3	3	1.18005e-05	2.0719	E(HC)	yes	HC	yes
scaffold22321-size627|m.117732	scaffold22321-m.117732	nucleus	S	yes	yes		0	---NA---	no IPS match	no IPS match	no IPS match		short, orphan	group 4 putative AMP	CM only	0.262939	1	5	6.56353e-06	1.81714	2.06334	0.362469	2	2	4.12367e-05	2.61528	E(HC)	yes	HC	yes
scaffold22393-size625|m.117957	scaffold22393-m.117957	nucleus	S	yes	yes		0	---NA---	no IPS match	no IPS match	no IPS match		short, orphan		1.10226	0.408215	2	3	6.99015e-06	1.84449	4.94356	2.71549	1	4	7.76263e-05	2.89001	E(HC)	yes	HC	yes
scaffold23027-size606|m.119811	scaffold23027-m.119811	nucleus	S	yes	yes		0	hypothetical cytosolic protein	no GO terms	no GO terms	no GO terms		short, orphan	group 4 putative AMP	CM only	0.11162	2	4	2.02464e-06	1.30635	not found	CL only	1	1			E(HC)		HC
scaffold23166-size602|m.120201	scaffold23166-m.120201	nucleus	S	yes	yes		0	NUMOD1 domain	no IPS match	no IPS match	no IPS match		short, orphan	group 2 putative AMP	CM only	0.398889	2	5	2.43179e-06	1.38593							E(HC)		HC
scaffold23696-size589|m.121764	scaffold23696-m.121764	nucleus	S	yes	yes		0	---NA---	no IPS match	no IPS match	no IPS match		short, orphan	group 3 putative AMP	1.19928	0.23067	6	6	3.61152e-05	2.55769	4.58293	0.129029	3	4	4.62746e-05	2.66534	E(HC)	yes	HC	yes
scaffold24369-size571|m.123655	scaffold24369-m.123655	nucleus	S	yes	yes		0	---NA---	no IPS match	no IPS match	no IPS match		short, orphan	group 4 putative AMP	1.02412	0.158775	7	6	7.27315e-05	2.86172	2.2356	0.13142	5	4	0.00014319	3.15591	E(HC)	yes	HC	yes
scaffold24891-size559|m.125099	scaffold24891-m.125099	nucleus	S	yes	yes		0	---NA---	no IPS match	no IPS match	no IPS match		short, orphan	group 4 putative AMP	1.51027	1.91875	3	6	0.000199785	3.30056	0.655913	16.7278	3	2	0.000225183	3.35254	E(HC)		HC
scaffold24973-size557|m.125337	scaffold24973-m.125337	nucleus	S	yes	yes		0	---NA---	no IPS match	no IPS match	no IPS match		short, orphan		3.6052	0.0984193	5	6	5.29731e-05	2.72406	0.872424	0.0372955	2	3	1.95514e-05	2.29118	E(HC)	yes	HC	yes
scaffold25803-size538|m.127640	scaffold25803-m.127640	nucleus	S	yes	yes		0	mucin 17-like protein	no IPS match	no IPS match	no IPS match		short, orphan		1.64987	1.20134	2	6	5.42658e-05	2.73453	2.27759	0.812747	3	5	0.000220528	3.34346	E(HC)	yes	HC	yes
scaffold26107-size531|m.128484	scaffold26107-m.128484	nucleus	S	yes	yes		1	---NA---	no GO terms	no GO terms	no GO terms		short, orphan	group 1 putative AMP	1.07231	CM only	1	3	5.9283e-06	1.77293	2.83521	10.3775	1	2	3.58164e-05	2.55408	E(HC)		HC
scaffold27100-size511|m.131132	scaffold27100-m.131132	nucleus	S	yes	yes		0	---NA---	no IPS match	no IPS match	no IPS match		short, orphan	group 4 putative AMP	0.60385	0.779927	4	6	5.51373e-05	2.74145	2.33533	5.75722	4	2	0.000119721	3.07817	E(HC)		HC
scaffold28115-size491|m.133819	scaffold28115-m.133819	nucleus	S	yes	yes		0	---NA---	no IPS match	no IPS match	no IPS match		short, orphan	group 3 putative AMP	2.09876	0.0316434	5	5	1.9704e-06	1.29455	PM only	CL only	4	1			E(HC)	yes	HC	yes
scaffold29175-size471|m.136450	scaffold29175-m.136450	nucleus	S	yes	yes		0	---NA---	no IPS match	no IPS match	no IPS match		short, orphan	group 4 putative AMP	0.973682	0.989778	3	6	0.000105886	3.02484	1.83463	3.49511	3	6	0.00034872	3.54248	E(HC)	yes	HC	yes
scaffold29584-size464|m.137513	scaffold29584-m.137513	nucleus	S	yes	yes		1	---NA---					short, orphan	group 1 putative AMP	1.48954	0.237241	2	5	4.52977e-06	1.65608	3.53359	0.957321	1	3	1.90413e-05	2.2797	E(HC)	yes	HC	yes
scaffold32873-size413|m.145447	scaffold32873-m.145447	nucleus	S	yes	yes		0	---NA---	no IPS match	no IPS match	no IPS match		short, orphan	group 4 putative AMP	CM only	0.362202	1	5	2.80375e-06	1.44774	PM only	not found	1	0			E(HC)		HC
scaffold35895-size375|m.152199	scaffold35895-m.152199	nucleus	S	yes	yes		0	---NA---	no IPS match	no IPS match	no IPS match		short, orphan		CM only	0.0632925	2	4	1.48117e-06	1.1706	not found	CL only	3	2			E(HC)	yes	HC	yes
scaffold46051-size286|m.173255	scaffold46051-m.173255	nucleus	S	yes	yes		0	---NA---					short, orphan		CM only	0.168361	1	4	1.90186e-06	1.27918	not found	CL only	1	1			E(HC)	yes	HC	yes
scaffold49054-size266|m.178992	scaffold49054-m.178992	nucleus	S	yes	yes		1	---NA---					short, orphan	group 1 putative AMP	CM only	0.24768	1	6	5.06749e-06	1.70479							E(HC)	yes	HC	yes
scaffold8916-size1379|m.67218	scaffold8916-m.67218	nucleus	S	yes	yes		0	---NA---	no IPS match	no IPS match	no IPS match		short, orphan	group 3 putative AMP	CM only	0.66892	1	6	1.6047e-05	2.20539	1.43026	0.364617	3	2	3.72921e-05	2.57162	E(HC)	yes	HC	yes
scaffold10537-size1234|m.74914	scaffold10537-m.74914	nucleus	S	yes	yes		1	---NA---					short, orphan	group 1 putative AMP	1.15788	3.4435	3	6	0.000102252	3.00967	1.35756	1.82611	1	2	3.68709e-05	2.56668	E(LC)		LC
scaffold11441-size1160|m.78969	scaffold11441-m.78969	nucleus	S	yes	yes		1	---NA---					short, orphan	group 1 putative AMP	0.612078	0.808685	2	6	1.86675e-05	2.27109	PM only	CL only	1	1			E(LC)		LC
scaffold15019-size921|m.93474	scaffold15019-m.93474	nucleus	S	yes	yes		0	Uncharacterised protein	no IPS match	no IPS match	no IPS match		short, orphan	group 2 putative AMP	1.35432	0.75083	7	6	7.25434e-05	2.8606	1.40225	1.2425	3	2	9.12441e-05	2.9602	E(LC)	yes	LC	yes
scaffold16158-size861|m.97639	scaffold16158-m.97639	nucleus	S	yes	yes		0	---NA---	no IPS match	no IPS match	no IPS match		short, orphan	group 3 putative AMP	0.765409	0.652276	1	6	1.41989e-05	2.15225							E(LC)	yes	LC	yes
scaffold18567-size753|m.106016	scaffold18567-m.106016	nucleus	S	yes	yes		0	---NA---	no IPS match	no IPS match	no IPS match		short, orphan	group 4 putative AMP	0.795771	0.371453	4	6	7.29565e-05	2.86306	0.759008	0.295266	4	3	6.14066e-05	2.78822	E(LC)	yes	LC	yes
scaffold19472-size721|m.108974	scaffold19472-m.108974	nucleus	S	yes	yes		0	---NA---	no GO terms	no GO terms	no GO terms		short, orphan		0.991257	5.52422	4	4	2.21099e-05	2.34459	0.669473	3.81668	4	2	4.08996e-05	2.61172	E(LC)		LC
scaffold20635-size680|m.112621	scaffold20635-m.112621	nucleus	S	yes	yes		0	---NA---	no IPS match	no IPS match	no IPS match		short, orphan		0.817506	0.302436	2	5	2.94507e-06	1.4691							E(LC)		LC
scaffold30471-size449|m.139680	scaffold30471-m.139680	nucleus	S	yes	yes		0	---NA---	no IPS match	no IPS match	no IPS match		short, orphan	group 3 putative AMP	0.931274	0.104885	5	6	1.22649e-05	2.08866	not found	CL only	3	2			E(LC)	yes	LC	yes
scaffold30659-size447|m.140141	scaffold30659-m.140141	nucleus	S	yes	yes		0	---NA---	no IPS match	no IPS match	no IPS match		short, orphan		0.609272	0.0937181	5	5	1.3827e-05	2.14073	not found	CL only	3	2			E(LC)	yes	LC	yes
scaffold33572-size403|m.147014	scaffold33572-m.147014	nucleus	S	yes	yes		1	---NA---					short, orphan	group 1 putative AMP	0.7393	0.433075	1	6	1.03627e-05	2.01547	PM only	CL only	2	1			E(LC)	yes	LC	yes
scaffold34048-size397|m.148136	scaffold34048-m.148136	nucleus	S	yes	yes		0	---NA---	no IPS match	no IPS match	no IPS match		short, orphan		0.554119	0.160367	3	6	9.97417e-06	1.99888	PM only	CL only	3	1			E(LC)		LC
scaffold34704-size389|m.149622	scaffold34704-m.149622	nucleus	S	yes	yes		1	---NA---	no GO terms	no GO terms	no GO terms		short, orphan	group 1 putative AMP	1.10784	0.500228	1	6	1.37916e-05	2.13962	not found	CL only	1	1			E(LC)		LC
scaffold35917-size375|m.152246	scaffold35917-m.152246	nucleus	S	yes	yes		0	---NA---	no IPS match	no IPS match	no IPS match		short, orphan	group 4 putative AMP	1.24692	0.314049	5	5	1.08927e-05	2.03713	PM only	CL only	7	2			E(LC)	yes	LC	yes
scaffold42723-size311|m.166671	scaffold42723-m.166671	nucleus	S	yes	yes		0	hypothetical protein QSI_2905	no IPS match	no IPS match	no IPS match		short, orphan	group 2 putative AMP	1.0826	0.313392	1	5	8.23758e-06	1.9158	not found	CL only	1	1			E(LC)		LC
scaffold44504-size297|m.170219	scaffold44504-m.170219	nucleus	S	yes	yes		0	---NA---	no IPS match	no IPS match	no IPS match		short, orphan		1.19014	0.471616	7	6	0.000110447	3.04315	0.706687	0.851759	3	3	0.000119311	3.07668	E(LC)	yes	LC	yes
scaffold24125-size577|m.122939	scaffold24125-m.122939	nucleus	S	yes	yes		1	---NA---					short, orphan	group 1 putative AMP	0.379207	0.978148	1	6	2.72885e-05	2.43598	PM only	CL only	3	1			D
scaffold31821-size428|m.142969	scaffold31821-m.142969	nucleus	S	yes	yes		2	DUF3493 domain-containing protein	C:membrane	no GO terms	no GO terms		short, orphan	group 1 putative AMP?	0.38683	1.0098	2	4	1.33984e-06	1.12705							D
scaffold32507-size419|m.144601	scaffold32507-m.144601	nucleus	S	yes	yes		1	---NA---	no GO terms	no GO terms	no GO terms		short, orphan	group 1 putative AMP	1.23721	1.67018	1	4	7.84581e-06	1.89464	0.327787	CM only	1	1	2.15941e-06	1.33434	D
scaffold10961-size1199|m.76842	scaffold10961-m.76842	nucleus	L	yes	yes	crTP	0	putative plastid-lipid-associated protein 4, chloroplastic	no GO terms	no GO terms	no GO terms		Uncharacterized protein		1.51452	3.60553	8	6	8.8529e-05	2.94709							E(HC)		HC
scaffold11858-size1127|m.80757	scaffold11858-m.80757	nucleus	L			crTP	0	predicted protein	C:chloroplast	no GO terms	no GO terms		Uncharacterized protein		1.60507	1.1217	2	4	7.95995e-06	1.90091	PM only	CL only	3	1			E(HC)		HC
scaffold11914-size1122|m.81001	scaffold11914-m.81001	nucleus	L		no	crTP	0	---NA---	no IPS match	no IPS match	no IPS match		Uncharacterized protein		4.87014	4.60386	2	6	4.5682e-05	2.65974	not found	CL only	2	1			E(HC)		HC
scaffold12803-size1056|m.84759	scaffold12803-m.84759	nucleus	L	yes	yes	crTP	0	DUF2358 domain-containing protein	no GO terms	no GO terms	no GO terms		Uncharacterized protein		not found	CL only	1	2			CM only	1.13353	3	2	2.06812e-05	2.31558	E(HC)		HC
scaffold17382-size803|m.101928	scaffold17382-m.101928	nucleus	unclear				0	---NA---	no IPS match	no IPS match	no IPS match		Uncharacterized protein								CM only	0.813502	1	2	0.00147909	4.16999	E(HC)	yes	HC	yes
scaffold18898-size741|m.107131	scaffold18898-m.107131	nucleus	unclear				2	---NA---					Uncharacterized protein	protein fragment	1.07198	2.59649	3	4	3.43747e-05	2.53624	1.75131	3.44009	3	2	4.19128e-05	2.62235	E(HC)		HC
scaffold19642-size714|m.109522	scaffold19642-m.109522	nucleus	l				0	hypothetical protein	no GO terms	no GO terms	no GO terms		Uncharacterized protein		2.3384	2.45608	2	6	5.56648e-05	2.74558	0.789038	1.50791	4	2	3.67942e-05	2.56578	E(HC)	yes	HC	yes
scaffold19736-size711|m.109805	scaffold19736-m.109805	nucleus	l	yes	no		0	---NA---	no IPS match	no IPS match	no IPS match		Uncharacterized protein		CM only	0.39324	8	6	4.73515e-05	2.67533	2.3883	0.0791039	8	4	4.08076e-05	2.61074	E(HC)	yes	HC	yes
scaffold19884-size705|m.110294	scaffold19884-m.110294	nucleus	l	yes	no		0	---NA---	no GO terms	no GO terms	no GO terms		Uncharacterized protein		1.57327	0.994389	4	6	5.91749e-05	2.77214	2.79311	2.12527	7	4	0.000135889	3.13318	E(HC)	yes	HC	yes
scaffold20006-size701|m.110690	scaffold20006-m.110690	nucleus	unclear				0	---NA---	no IPS match	no IPS match	no IPS match		Uncharacterized protein		3.31401	0.324173	4	5	9.80735e-06	1.99155	3.5852	11.434	2	2	6.9489e-05	2.84192	E(HC)		HC
scaffold20528-size683|m.112289	scaffold20528-m.112289	nucleus	unclear				0	---NA---	no IPS match	no IPS match	no IPS match		Uncharacterized protein		CM only	0.101808	2	4	3.36439e-06	1.52691	not found	CL only	1	1			E(HC)		HC
scaffold20717-size677|m.112869	scaffold20717-m.112869	nucleus	l		no		0	---NA---	no GO terms	no GO terms	no GO terms		Uncharacterized protein								CM only	0.730191	2	2	1.63389e-05	2.21322	E(HC)		HC
scaffold23412-size596|m.120948	scaffold23412-m.120948	nucleus	unclear				0	---NA---	no GO terms	no GO terms	no GO terms		Uncharacterized protein		2.88939	0.933643	3	6	7.8087e-05	2.89258	PM only	CL only	3	1			E(HC)	yes	HC	yes
scaffold23648-size590|m.121631	scaffold23648-m.121631	nucleus	unclear	yes	no		0	---NA---	no IPS match	no IPS match	no IPS match		Uncharacterized protein		1.60628	0.529343	1	5	1.61845e-05	2.2091							E(HC)		HC
scaffold24632-size564|m.124423	scaffold24632-m.124423	nucleus	l		no		0	---NA---	no GO terms	no GO terms	no GO terms		Uncharacterized protein		2.94653	0.583084	4	6	9.3112e-05	2.96901	1.95822	1.03426	3	3	0.000155602	3.19202	E(HC)	yes	HC	yes
scaffold24-size12597|m.1009	scaffold24-m.1009	nucleus	L	yes	yes	crTP	0	conserved hypotheical protein	no GO terms	no GO terms	no GO terms		Uncharacterized protein		2.49679	3.07847	2	4	6.83514e-06	1.83475	CM only	1.0582	7	2	2.0586e-05	2.31357	E(HC)		HC
scaffold2713-size2390|m.29827	scaffold2713-m.29827	nucleus	L	yes	yes		0	hypothetical protein PTSG_02229	Leucine rich repeat 5				Uncharacterized protein		1.73567	1.66157	9	6	5.56987e-05	2.74584	2.60331	0.593822	14	3	6.70979e-05	2.82671	E(HC)		HC
scaffold27511-size502|m.132251	scaffold27511-m.132251	nucleus	unclear				0	---NA---	no IPS match	no IPS match	no IPS match		Uncharacterized protein		CM only	0.0353035	1	4	3.71175e-07	0.569579							E(HC)		HC
scaffold27834-size496|m.133101	scaffold27834-m.133101	nucleus	unclear				0	---NA---	no IPS match	no IPS match	no IPS match		Uncharacterized protein		2.31211	0.365177	1	6	0.000182881	3.26217	CM only	0.695167	1	2	0.0009458	3.9758	E(HC)		HC
scaffold28896-size476|m.135730	scaffold28896-m.135730	nucleus	l		no		0	DUF1679 domain-containing protein	no GO terms	no GO terms	F:catalytic activity		Uncharacterized protein		CM only	0.234727	3	5	2.10113e-06	1.32245	CM only	0.298353	1	2	4.83065e-06	1.68401	E(HC)		HC
scaffold28902-size476|m.135746	scaffold28902-m.135746	nucleus	l		no		0	---NA---	no GO terms	no GO terms	no GO terms		Uncharacterized protein		2.70697	2.55155	2	6	2.94076e-05	2.46846	2.47109	1.31828	4	2	2.49015e-05	2.39623	E(HC)		HC
scaffold3724-size2111|m.37137	scaffold3724-m.37137	nucleus	L	yes	yes	crTP	0	unnamed protein product	no GO terms	no GO terms	no GO terms		Uncharacterized protein		CM only	CM only	1	3	5.44304e-06	1.73584							E(HC)		HC
scaffold3807-size2095|m.37686	scaffold3807-m.37686	nucleus	L	yes	yes	crTP	0	predicted protein	C:chloroplast	no GO terms	no GO terms		Uncharacterized protein		2.67446	1.31369	5	6	4.25367e-05	2.62876	0.791427	0.597003	6	4	3.03723e-05	2.48248	E(HC)	yes	HC	yes
scaffold38409-size348|m.157685	scaffold38409-m.157685	nucleus	unclear				0	---NA---	no IPS match	no IPS match	no IPS match		Uncharacterized protein		0.995243	1.54837	2	6	2.37361e-05	2.37541	1.58001	1.64029	2	2	5.75599e-05	2.76012	E(HC)		HC
scaffold422-size4494|m.8175	scaffold422-m.8175	nucleus	L	yes	yes	crTP	0	200 kDa antigen p200, putative	no GO terms	no GO terms	no GO terms		Uncharacterized protein		1.89967	0.268044	30	6	0.000135713	3.13262	1.65117	0.175283	7	4	4.80367e-05	2.68157	E(HC)	yes	HC	yes
scaffold4456-size1967|m.41982	scaffold4456-m.41982	nucleus	L	yes	yes	crTP	0	predicted protein	no GO terms	no GO terms	no GO terms		Uncharacterized protein		4.69243	1.31815	14	6	0.000206234	3.31436	2.43109	1.08982	13	3	0.000157343	3.19685	E(HC)	yes	HC	yes
scaffold44777-size295|m.170767	scaffold44777-m.170767	nucleus	unclear	yes	no		0	---NA---	no IPS match	no IPS match	no IPS match		Uncharacterized protein		not found	CL only	3	3			CM only	1.2394	2	2	6.62447e-05	2.82115	E(HC)	yes	HC	yes
scaffold48403-size270|m.177719	scaffold48403-m.177719	nucleus	unclear		no		0	---NA---	no IPS match	no IPS match	no IPS match		Uncharacterized protein		CM only	0.347404	1	5	8.02208e-05	2.90429							E(HC)		HC
scaffold50027-size260|m.180867	scaffold50027-m.180867	nucleus	unclear				0	---NA---	no IPS match	no IPS match	no IPS match		Uncharacterized protein		CM only	0.657217	1	4	1.1576e-06	1.06356							E(HC)		HC
scaffold52878-size243|m.186367	scaffold52878-m.186367	nucleus	unclear	yes	no		0	---NA---	no GO terms	no GO terms	no GO terms		Uncharacterized protein		CM only	0.337807	1	3	3.7544e-06	1.57454							E(HC)		HC
scaffold61997-size193|m.203393	scaffold61997-m.203393	nucleus	unclear		no		0	---NA---	no GO terms	no GO terms	no GO terms		Uncharacterized protein								1.55753	CM only	2	1	2.1311e-05	2.3286	E(HC)		HC
scaffold6373-size1674|m.53780	scaffold6373-m.53780	nucleus	l				0	YicC family protein	no GO terms	no GO terms	no GO terms		Uncharacterized protein		2.40347	3.00585	3	5	1.87622e-05	2.27328	PM only	CL only	4	1			E(HC)	yes	HC	yes
scaffold6547-size1651|m.54762	scaffold6547-m.54762	nucleus	L	yes	yes	crTP	0	DUF547 domain-containing protein	C:intracellular; C:cell;	P:electron transport chain; P:intracellular signal transduction; P:cell redox homeostasis; P:oxidation-reduction process	F:electron transfer activity; F:protein disulfide oxidoreductase activity;		Uncharacterized protein		2.52622	1.75466	6	6	9.72234e-05	2.98777	PM only	CL only	5	2			E(HC)	yes	HC	yes
scaffold68398-size162|m.214421	scaffold68398-m.214421	nucleus	unclear		no		0	---NA---	no IPS match	no IPS match	no IPS match		Uncharacterized protein		1.45669	1065.27	1	4	0.00132396	4.12188	2.29194	CM only	1	1	0.00208673	4.31947	E(HC)		HC
scaffold7283-size1558|m.58836	scaffold7283-m.58836	nucleus	L	yes	yes	crTP	0	hypothetical protein	no GO terms	no GO terms	no GO terms		Uncharacterized protein		2.99493	5.68186	3	6	2.81385e-05	2.4493	CM only	1.64333	2	2	1.94697e-05	2.28936	E(HC)		HC
scaffold9102-size1361|m.68082	scaffold9102-m.68082	nucleus	L	yes	yes	short crTP	0	predicted protein	no GO terms	no GO terms	F:catalytic activity; F:coenzyme binding		Uncharacterized protein		6.66807	1.46538	4	5	1.22384e-05	2.08773	CM only	0.434146	5	2	1.30889e-05	2.1169	E(HC)	yes	HC	yes
scaffold21443-size654|m.115109	scaffold21443-m.115109	nucleus	l		no		0	---NA---	no GO terms	no GO terms	no GO terms		Uncharacterized protein		1.36322	1.28714	3	6	1.21741e-05	2.08544	not found	CL only	3	1			E(LC)		LC
scaffold22270-size629|m.117585	scaffold22270-m.117585	nucleus	unclear				0	---NA---	no GO terms	no GO terms	no GO terms		Uncharacterized protein								0.768915	0.926875	2	2	2.03307e-05	2.30815	E(LC)	yes	LC	yes
scaffold25486-size545|m.126779	scaffold25486-m.126779	nucleus	unclear				0	---NA---	no IPS match	no IPS match	no IPS match		Uncharacterized protein		0.726412	0.63121	1	5	1.17294e-05	2.06928	PM only	not found	1	0			E(LC)	yes	LC	yes
scaffold27610-size500|m.132517	scaffold27610-m.132517	nucleus	l		no		0	---NA---	no IPS match	no IPS match	no IPS match		Uncharacterized protein		1.44103	0.733363	2	4	7.49782e-06	1.87494	PM only	CL only	4	1			E(LC)		LC
scaffold35854-size375|m.152101	scaffold35854-m.152101	nucleus	unclear				0	---NA---	no IPS match	no IPS match	no IPS match		Uncharacterized protein	group 3 putative AMP?	1.4448	0.197092	1	6	1.21386e-05	2.08417							E(LC)	yes	LC	yes
scaffold36887-size364|m.154376	scaffold36887-m.154376	nucleus	unclear				0	---NA---	no IPS match	no IPS match	no IPS match		Uncharacterized protein		0.720458	0.820784	3	6	8.23965e-05	2.91591	PM only	CL only	3	2			E(LC)	yes	LC	yes
scaffold38523-size347|m.157948	scaffold38523-m.157948	nucleus	unclear		no		0	---NA---	no GO terms	no GO terms	no GO terms		Uncharacterized protein		1.24506	1.28524	1	6	5.79658e-05	2.76317							E(LC)		LC
scaffold45931-size287|m.173022	scaffold45931-m.173022	nucleus	unclear				0	---NA---	no GO terms	no GO terms	no GO terms		Uncharacterized protein		0.694907	0.310847	2	5	5.49291e-06	1.7398	1.29282	1.0727	3	2	2.8192e-05	2.45013	E(LC)	yes	LC	yes
scaffold47856-size274|m.176668	scaffold47856-m.176668	nucleus	unclear				0	---NA---	no IPS match	no IPS match	no IPS match		Uncharacterized protein		1.4417	1.4316	3	6	8.83413e-05	2.94616	0.580801	0.355662	4	2	3.37826e-05	2.52869	E(LC)	yes	LC	yes
scaffold4985-size1871|m.45342	scaffold4985-m.45342	nucleus	L	yes	no	crTP	0	DUF2470 domain-containing protein		P:oxidation-reduction process	F:oxidoreductase activity;		Uncharacterized protein		1.34478	1.25143	2	6	3.46096e-05	2.5392	not found	CL only	3	1			E(LC)	yes	LC	yes
scaffold531-size4225|m.9611	scaffold531-m.9611	nucleus	L	yes	yes	crTP	0	DUF3386 domain-containing protein	no GO terms	no GO terms	no GO terms		Uncharacterized protein		1.45644	0.818016	16	6	9.12807e-05	2.96038	1.17395	0.119432	24	4	2.83818e-05	2.45304	E(LC)	yes	LC	yes
scaffold57088-size220|m.194253	scaffold57088-m.194253	nucleus	unclear		no		0	---NA---	no IPS match	no IPS match	no IPS match		Uncharacterized protein		1.05392	0.556328	1	4	2.91758e-06	1.46502	PM only	CL only	1	1			E(LC)	yes	LC	yes
scaffold7571-size1527|m.60359	scaffold7571-m.60359	nucleus	L	yes	yes	crTP	0	predicted protein	C:chloroplast stroma; C:chloroplast envelope; C:apoplast	no GO terms	no GO terms		Uncharacterized protein		0.943011	0.746852	6	6	2.37117e-05	2.37496	1.09446	0.982232	8	2	5.12884e-05	2.71002	E(LC)	yes	LC	yes
scaffold14470-size952|m.91360	scaffold14470-m.91360	nucleus	l		no		0	---NA---	no GO terms	no GO terms	no GO terms		Uncharacterized protein		0.86492	1.13538	1	5	0.000299448	3.47632	0.224754	0.169379	1	2	8.79633e-05	2.9443	D	yes		yes
scaffold32067-size425|m.143545	scaffold32067-m.143545	nucleus	unclear				0	---NA---	no GO terms	no GO terms	no GO terms		Uncharacterized protein		0.554364	0.0593674	5	6	1.29189e-05	2.11123	0.386576	0.0558895	4	4	3.52488e-05	2.54714	D	yes		yes
scaffold1608-size2935|m.20717	scaffold1608-m.20717	nucleus	L	yes	yes		7	---NA---	no GO terms	no GO terms	no GO terms		Uncharacterized protein	ORF in another frame of the same transcript is annotated ascorbate peroxidase / Cyt c peroxidase; likely false positive	2.33972	0.275122	1	6	0.000749908	3.87501							E(HC)
scaffold4760-size1912|m.43929	scaffold4760-m.43929	nucleus	L			crTP	0	hypothetical protein	no IPS match	no IPS match	no IPS match		Uncharacterized protein		3.70292	1.44679	7	6	3.64884e-05	2.56215	0.455194	0.0635528	10	4	6.46325e-06	1.81045	U	yes		yes
scaffold10622-size1227|m.75301	scaffold10622-m.75301	nucleus	L			crTP	0	predicted protein	no GO terms	no GO terms	no GO terms		Unspecific function		1.55821	0.642375	7	6	4.14126e-05	2.61713	3.31222	1.3478	5	3	7.51364e-05	2.87585	E(HC)	yes	HC	yes
scaffold1149-size3278|m.16407	scaffold1149-m.16407	nucleus	L	yes	yes		0	ankyrin repeat protein		P:signal transduction; P:cellular process	F:protein binding;		Unspecific function		0.693979	0.193785	3	6	1.56458e-05	2.1944	2.58064	0.269982	3	2	8.74965e-05	2.94199	E(HC)		HC
scaffold1153-size3277|m.16443	scaffold1153-m.16443	nucleus	L	yes	yes	crTP	0	predicted protein	no GO terms	P:phosphorylation; P:primary metabolic process; P:organic substance metabolic process	F:kinase activity;		Unspecific function		2.05568	4.95556	4	4	1.48023e-05	2.17033	3.06459	2.06444	10	4	3.86498e-05	2.58715	E(HC)		HC
scaffold12165-size1105|m.82092	scaffold12165-m.82092	nucleus	l	yes	no		0	aldo/keto reductase	no GO terms	no GO terms	no GO terms		Unspecific function		4.54917	1.2517	3	5	1.08445e-05	2.03521							E(HC)	yes	HC	yes
scaffold1254-size3193|m.17412	scaffold1254-m.17412	nucleus	L	yes	yes	crTP	0	erythromycin esterase family protein		P:response to antibiotic; P:nucleoside metabolic process			Unspecific function		1.88985	1.60639	3	6	1.55776e-05	2.1925	not found	CL only	3	1			E(HC)		HC
scaffold1294-size3161|m.17796	scaffold1294-m.17796	nucleus	L	yes	yes	crTP	0	kelch domain-containing protein		P:protein ubiquitination	F:protein binding	K10457	Unspecific function		5.74243	1.26946	4	6	2.96413e-05	2.4719	not found	CL only	6	1			E(HC)		HC
scaffold13986-size982|m.89452	scaffold13986-m.89452	nucleus	l				0	predicted protein	C:membrane; C:integral component of membrane;	P:oxidation-reduction process; P:ubiquinone-6 biosynthetic process	F:catalytic activity; F:NADH dehydrogenase activity; F:coenzyme binding;		Unspecific function		7.71549	1.13019	11	6	0.000295328	3.4703	4.54923	0.924086	10	5	0.000654431	3.81586	E(HC)	yes	HC	yes
scaffold13-size15225|m.540	scaffold13-m.540	nucleus	L	yes	yes		1	low-density lipoprotein receptor-related protein 2-like	Immunoglobulin-like fold; Legume lectin domain; Filamin/ABP280 repeat-like; Concanavalin A-like lectin/glucanase domain superfamily; Immunoglobulin E-set				Unspecific function	signal peptide predicted! Tail anchor, huge protein, only C-terminal aa 3200-4600 show homologies in blast and are followed by the TMH	2.9322	3.40317	9	6	0.000795675	3.90074	PM only	not found	17	0			E(HC)		HC
scaffold14443-size954|m.91254	scaffold14443-m.91254	nucleus	l				0	protein AIM2-like	C:membrane; C:integral component of membrane;	P:phosphorylation;	F:ATP binding; F:kinase activity; F:transferase activity, transferring phosphorus-containing groups; F:hydrolase activity		Unspecific function		CM only	0.877537	1	4	4.93465e-06	1.69326							E(HC)		HC
scaffold14534-size948|m.91591	scaffold14534-m.91591	nucleus	l		no		0	putative ascorbate peroxidase	C:membrane; C:integral component of membrane;	P:response to oxidative stress; P:oxidation-reduction process; P:cellular oxidant detoxification	F:peroxidase activity; F:heme binding; F:oxidoreductase activity; F:L-ascorbate peroxidase activity	K00434	Unspecific function								CM only	0.558644	1	2	6.78575e-06	1.8316	E(HC)		HC
scaffold14649-size942|m.92048	scaffold14649-m.92048	nucleus	l				0	class I SAM-dependent methyltransferase	C:membrane; C:integral component of membrane;	P:metabolic process; P:methylation	F:phosphatidylethanolamine N-methyltransferase activity; F:methyltransferase activity; F:transferase activity;		Unspecific function		6.42404	3.41445	5	6	5.44481e-05	2.73598	4.83475	3.54876	6	4	0.00011395	3.05671	E(HC)		HC
scaffold1561-size2974|m.20274	scaffold1561-m.20274	nucleus	L	yes	yes	crTP	0	S9 family peptidase		P:proteolysis;	F:serine-type endopeptidase activity; F:serine-type peptidase activity; F:serine-type exopeptidase activity	K01354	Unspecific function								CM only	0.694697	7	2	1.08202e-05	2.03423	E(HC)		HC
scaffold15656-size888|m.95828	scaffold15656-m.95828	nucleus	L	yes	yes		0	heme-binding protein	no GO terms	no GO terms	no GO terms		Unspecific function	signal peptide predicted!	2.77139	0.524871	4	6	1.56839e-05	2.19545	2.18455	2.71627	4	2	4.6183e-05	2.66448	E(HC)		HC
scaffold16559-size841|m.99044	scaffold16559-m.99044	nucleus	l				0	dioxygenase		P:oxidation-reduction process	F:oxidoreductase activity;		Unspecific function		5.02211	2.82831	2	5	9.39477e-06	1.97289	1.20401	CM only	1	1	1.42483e-05	2.15376	E(HC)		HC
scaffold1864-size2781|m.22947	scaffold1864-m.22947	nucleus	L	yes	yes	crTP	0	Murein tripeptide amidase MpaA	C:nucleus;	P:proteolysis;	F:metallocarboxypeptidase activity; F:zinc ion binding; F:hydrolase activity		Unspecific function	Cell wall associated	4.00366	1.80507	3	6	2.05462e-05	2.31273	CM only	0.677084	5	3	1.17931e-05	2.07163	E(HC)		HC
scaffold1938-size2739|m.23585	scaffold1938-m.23585	nucleus	L			crTP	0	9-cis-epoxycarotenoid dioxygenase		P:oxidation-reduction process	F:oxidoreductase activity, acting on single donors with incorporation of molecular oxygen, incorporation of two atoms of oxygen; F:metal ion binding; F:dioxygenase activity	K11159	Unspecific function		8.55878	0.502446	11	6	3.27965e-05	2.51583	1.64427	0.14011	14	4	2.61227e-05	2.41702	E(HC)	yes	HC	yes
scaffold2281-size2554|m.26456	scaffold2281-m.26456	nucleus	L	yes	yes	crTP	0	Carboxypeptidase Taq		P:proteolysis	F:metallocarboxypeptidase activity; F:carboxypeptidase activity; F:metallopeptidase activity		Unspecific function		7.01194	0.805305	7	6	2.1021e-05	2.32265	3.54704	0.528538	8	3	2.58291e-05	2.41211	E(HC)	yes	HC	yes
scaffold2536-size2452|m.28498	scaffold2536-m.28498	nucleus	L	yes	yes	crTP	0	zeta-carotene desaturase		P:oxidation-reduction process	F:oxidoreductase activity;		Unspecific function		2.36196	2.00216	10	6	9.93713e-05	2.99726	2.81679	1.64253	12	5	0.000192342	3.28407	E(HC)	yes	HC	yes
scaffold2706-size2392|m.29779	scaffold2706-m.29779	nucleus	L	yes	yes	crTP	0	metal-dependent protein hydrolase	no GO terms	no GO terms	F:hydrolase activity		Unspecific function		10.6761	1.59787	17	6	0.000371599	3.57007	3.20824	0.595709	20	5	0.000295692	3.47084	E(HC)	yes	HC	yes
scaffold3546-size2152|m.35858	scaffold3546-m.35858	nucleus	L	yes	yes	crTP	0	predicted protein	C:chloroplast; C:chloroplast thylakoid;	P:oxidation-reduction process	F:oxidoreductase activity;		Unspecific function		6.24579	2.72284	13	6	0.000146493	3.16582	2.24168	1.84788	12	3	5.06904e-05	2.70493	E(HC)		HC
scaffold36323-size370|m.153140	scaffold36323-m.153140	nucleus	S	yes	yes		0	conserved hypothetical phage protein	no IPS match	P:biosynthetic process;	F:nucleotidyltransferase activity		Unspecific function		not found	CL only	3	3			CM only	0.366224	2	3	5.13577e-06	1.71061	E(HC)	yes	HC	yes
scaffold3832-size2089|m.37865	scaffold3832-m.37865	nucleus	l				0	S9 family peptidase		P:proteolysis;	F:serine-type peptidase activity; F:peptidase activity, acting on L-amino acid peptides		Unspecific function		4.41565	0.214523	15	6	6.78708e-05	2.83168	10.5767	0.324862	19	4	0.000193087	3.28575	E(HC)	yes	HC	yes
scaffold4016-size2050|m.39110	scaffold4016-m.39110	nucleus	L			crTP	0	SDR family NAD(P)-dependent oxidoreductase			F:catalytic activity; F:NADP binding; F:coenzyme binding		Unspecific function		CM only	0.673653	3	5	8.92315e-06	1.95052	not found	CL only	1	1			E(HC)		HC
scaffold4552-size1950|m.42586	scaffold4552-m.42586	nucleus	L	yes	yes	crTP	0	predicted protein	C:chloroplast; C:chloroplast thylakoid;	P:oxidation-reduction process	F:oxidoreductase activity;		Unspecific function		3.23632	1.41285	7	5	5.0019e-05	2.69914	2.76802	1.53835	6	3	3.6758e-05	2.56535	E(HC)		HC
scaffold4821-size1900|m.44328	scaffold4821-m.44328	nucleus	L	yes	yes	crTP	0	saccharopine dehydrogenase-like oxidoreductase	C:membrane; C:integral component of membrane;	P:oxidation-reduction process	F:oxidoreductase activity;		Unspecific function		5.54139	2.45366	5	5	3.11747e-05	2.4938	1.07648	1.95042	4	2	3.21461e-05	2.50713	E(HC)		HC
scaffold4879-size1889|m.44690	scaffold4879-m.44690	nucleus	L	yes	yes	crTP	0	CBBY-like protein	C:chloroplast; C:chloroplast stroma; C:chloroplast envelope;	P:metabolic process;	F:hydrolase activity		Unspecific function		CM only	1.51878	3	6	4.00718e-06	1.60284							E(HC)	yes	HC	yes
scaffold4968-size1873|m.45241	scaffold4968-m.45241	nucleus	L	yes	yes	crTP	0	predicted protein	C:Golgi membrane;	P:COPII vesicle coating	no IPS match		Unspecific function		CM only	0.645492	1	4	1.66092e-06	1.22035	2.86484	11.2242	3	2	4.82159e-05	2.68319	E(HC)		HC
scaffold5034-size1863|m.45635	scaffold5034-m.45635	nucleus	L	yes	yes	crTP	0	CIA30 family protein		P:mitochondrial respiratory chain complex I assembly			Unspecific function		3.05246	0.938423	5	6	2.66443e-05	2.42561	CM only	3.662	4	2	5.37883e-05	2.73069	E(HC)		HC
scaffold5040-size1862|m.45673	scaffold5040-m.45673	nucleus	L	yes	yes	crTP	0	pheophytinase, chloroplastic	C:chloroplast envelope	no GO terms	F:catalytic activity;		Unspecific function		2.68142	1.05074	10	6	0.000185222	3.26769	3.98873	0.968171	12	5	0.000276516	3.44172	E(HC)	yes	HC	yes
scaffold5629-size1780|m.49304	scaffold5629-m.49304	nucleus	L	yes	yes	crTP	0	predicted protein	C:nucleus;	P:biosynthetic process;	F:catalytic activity; F:transferase activity		Unspecific function		2.40426	2.7969	3	6	2.20944e-05	2.34428	PM only	CL only	2	1			E(HC)	yes	HC	yes
scaffold5942-size1733|m.51219	scaffold5942-m.51219	nucleus	l				0	Oligoribonuclease, mitochondrial		P:RNA phosphodiester bond hydrolysis, exonucleolytic	F:3'-5'-exoribonuclease activity; F:nucleic acid binding; F:hydrolase activity;		Unspecific function		CM only	3.80722	3	4	1.50505e-05	2.17755	not found	CL only	3	1			E(HC)		HC
scaffold6448-size1664|m.54194	scaffold6448-m.54194	nucleus	l		no		0	predicted protein	no GO terms	P:methylation	F:O-methyltransferase activity;	K07146	Unspecific function		CM only	0.498344	1	3	1.73567e-06	1.23947							E(HC)		HC
scaffold648-size3937|m.11032	scaffold648-m.11032	nucleus	L	yes	yes	crTP	0	glutamyl aminopeptidase-like isoform X1	C:membrane; C:integral component of membrane;	P:proteolysis;	F:aminopeptidase activity; F:peptidase activity; F:metallopeptidase activity; F:zinc ion binding; F:hydrolase activity; F:metal ion binding		Unspecific function		CM only	1.30034	2	6	6.98643e-06	1.84426	PM only	CL only	9	2			E(HC)	yes	HC	yes
scaffold719-size3797|m.11842	scaffold719-m.11842	nucleus	L	yes	yes		0	ankyrin repeat domain-containing protein	C:membrane; C:integral component of membrane	P:protein ubiquitination	F:ubiquitin-protein transferase activity; F:protein binding;		Unspecific function								98.6245	CM only	2	1	0.000404715	3.60715	E(HC)		HC
scaffold7415-size1541|m.59525	scaffold7415-m.59525	nucleus	L	yes	yes	crTP	0	Zn-dependent hydrolase	no GO terms	no GO terms	F:hydrolase activity		Unspecific function		2.33379	0.826047	5	6	1.42781e-05	2.15467	not found	CL only	3	1			E(HC)		HC
scaffold7537-size1530|m.60181	scaffold7537-m.60181	nucleus	L	yes	yes	crTP	0	CIA30 family protein	NADH:ubiquinone oxidoreductase intermediate-associated protein 30; Complex I intermediate-associated protein 30, mitochondrial; Galactose-binding-like domain superfamily		; NADH:ubiquinone oxidoreductase intermediate-associated protein 30; Complex I intermediate-associated protein 30, mitochondrial; Complex I intermediate-associated protein 30, mitochondrial; Galactose-binding-like domain superfamily; Galactose-binding-like domain superfamily		Unspecific function		3.01785	1.2658	11	6	0.000101376	3.00593	0.703467	0.780015	9	4	7.82487e-05	2.89348	E(HC)	yes	HC	yes
scaffold7880-size1494|m.61992	scaffold7880-m.61992	nucleus	L	yes	yes	crTP	0	peptide-methionine (S)-S-oxide reductase MsrA		P:oxidation-reduction process; P:cellular protein modification process	F:peptide-methionine (S)-S-oxide reductase activity; F:oxidoreductase activity	K07304	Unspecific function		1.81661	0.148705	2	6	3.68673e-06	1.56664	not found	CL only	5	1			E(HC)	yes	HC	yes
scaffold8539-size1419|m.65370	scaffold8539-m.65370	nucleus	L	yes	no	crTP	0	SDR family NAD(P)-dependent oxidoreductase	no GO terms	no GO terms	F:catalytic activity; F:NADP binding; F:coenzyme binding		Unspecific function		2.35624	0.169341	9	6	1.02641e-05	2.01132	PM only	CL only	4	1			E(HC)		HC
scaffold8587-size1414|m.65609	scaffold8587-m.65609	nucleus	L	yes	yes	crTP	0	4,5-dioxygenase	no GO terms	P:oxidation-reduction process	F:dioxygenase activity;	K10253	Unspecific function		15.1438	0.791938	4	6	3.32349e-05	2.52159	4.21011	1.08306	3	2	4.31848e-05	2.63533	E(HC)	yes	HC	yes
scaffold8738-size1398|m.66337	scaffold8738-m.66337	nucleus	L	yes	yes	crTP	0	CIA30 family protein		P:mitochondrial respiratory chain complex I assembly			Unspecific function		1.5029	0.880648	3	6	7.54978e-06	1.87793	PM only	CL only	4	1			E(HC)		HC
scaffold9486-size1327|m.69937	scaffold9486-m.69937	nucleus	L			crTP	0	hypothetical protein OsJ_03229	C:chloroplast;	P:metabolic process; P:methylation	F:methyltransferase activity; F:transferase activity		Unspecific function		CM only	0.544638	1	3	2.384e-06	1.37731	not found	CL only	2	1			E(HC)		HC
scaffold9603-size1316|m.70466	scaffold9603-m.70466	nucleus	L	yes	yes	crTP	0	Dopa 45-dioxygenase	no GO terms	P:oxidation-reduction process	F:dioxygenase activity;		Unspecific function		1.93375	0.626245	3	6	1.21875e-05	2.08592	1.91115	0.72002	4	3	3.03388e-05	2.482	E(HC)	yes	HC	yes
scaffold10792-size1214|m.76063	scaffold10792-m.76063	nucleus	L	yes	yes	aberrant crTP?	0	thermonuclease family protein	Staphylococcal nuclease (SNase-like), OB-fold; SNase-like, OB-fold superfamily				Unspecific function		1.00287	0.981478	3	6	1.25565e-05	2.09887	not found	CL only	1	1			E(LC)		LC
scaffold21448-size653|m.115124	scaffold21448-m.115124	nucleus	l				0	Receptor-type tyrosine-protein phosphatase F	C:nucleus	no IPS match	F:nucleic acid binding; F:RNA binding; F:calcium ion binding;		Unspecific function		1.23503	2.26245	1	6	6.73448e-06	1.8283							E(LC)		LC
scaffold3921-size2067|m.38463	scaffold3921-m.38463	nucleus	L	yes	yes	crTP	0	protein-L-isoaspartate(D-aspartate) O-methyltransferase-like		P:cellular protein modification process; P:metabolic process	F:protein-L-isoaspartate (D-aspartate) O-methyltransferase activity; F:transferase activity	K00573	Unspecific function		1.41128	1.75107	9	6	8.9326e-05	2.95098	0.901594	1.24145	7	3	6.70184e-05	2.82619	E(LC)	yes	LC	yes
scaffold5279-size1829|m.47163	scaffold5279-m.47163	nucleus	L			crTP	0	NAD(P)-binding protein	NAD(P)-binding domain; NAD(P)-binding domain superfamily				Unspecific function		1.46824	0.88066	8	6	5.14739e-05	2.71159	PM only	CL only	4	1			E(LC)		LC
scaffold5541-size1793|m.48778	scaffold5541-m.48778	nucleus	L	yes	yes	crTP	0	SDR family NAD(P)-dependent oxidoreductase			F:catalytic activity; F:NADP binding; F:coenzyme binding		Unspecific function		0.956852	1.33317	3	6	1.12079e-05	2.04952	not found	CL only	2	1			E(LC)		LC
scaffold6205-size1698|m.52774	scaffold6205-m.52774	nucleus	L	yes	yes	crTP	0	SDR family NAD(P)-dependent oxidoreductase	C:membrane; C:integral component of membrane;	P:oxidation-reduction process	F:calcium-dependent phospholipid binding; F:oxidoreductase activity;		Unspecific function		0.653637	0.362907	5	5	9.07302e-06	1.95775	PM only	CL only	4	1			E(LC)	yes	LC	yes
scaffold7882-size1493|m.62008	scaffold7882-m.62008	nucleus	L			crTP	0	oxidoreductase, short chain dehydrogenase/reductase family	no GO terms	P:oxidation-reduction process	F:carbonyl reductase (NADPH) activity; F:oxidoreductase activity;		Unspecific function		not found	CL only	1	2			0.759925	1.37067	3	2	1.33569e-05	2.12571	E(LC)		LC
scaffold9651-size1311|m.70708	scaffold9651-m.70708	nucleus	L	yes	yes		0	predicted protein	C:membrane; C:integral component of membrane;	P:oxidation-reduction process	F:peptide-methionine (S)-S-oxide reductase activity; F:transferase activity, transferring glycosyl groups		Unspecific function	signal peptide predicted!	0.804577	1.02497	2	5	2.47708e-05	2.39394	1.26352	1.42675	3	2	1.54492e-05	2.18891	E(LC)	yes	LC	yes
scaffold1030-size3397|m.15238	scaffold1030-m.15238	nucleus	L	yes	yes		11	NAD(P) transhydrogenase, mitochondrial	mitochondrial inner membrane; NADPH regeneration; NAD(P)+ transhydrogenase (AB-specific) activity; NADP binding; Alanine dehydrogenase/pyridine nucleotide transhydrogenase, N-terminal, NAD(H)-binding domain; NAD(P) transhydrogenase, alpha subunit, C-terminal; NADP transhydrogenase beta-like domain; DHS-like NAD/FAD-binding domain superfamily; NAD(P)-binding domain superfamily						0.00768778	3.07754	41	5	7.00511e-05	2.84542	0.0100192	3.5655	46	2	0.000182479	3.26121	D
scaffold10708-size1219|m.75678	scaffold10708-m.75678	nucleus	L	yes	yes		0	Carbonic anhydrase			F:carbonate dehydratase activity; F:zinc ion binding				0.0958338	2.34327	19	6	0.00120019	4.07925	0.110113	1.68076	12	5	0.00112441	4.05093	D
scaffold11503-size1155|m.79251	scaffold11503-m.79251	nucleus	l				0	actin	C:phagocytic cup; C:actin filament; C:lamellipodium; C:cortical actin cytoskeleton; C:pseudopodium; C:early phagosome; C:phagolysosome; C:cell-cell contact zone; C:cell pole; C:intranuclear rod	P:mitotic cytokinesis; P:cell morphogenesis; P:phagocytosis; P:chemotaxis; P:hyperosmotic response; P:cytoskeleton organization; P:phototaxis; P:response to cAMP;	F:structural constituent of cytoskeleton; F:ATP binding; F:myosin binding;				0.0264732	10.4623	40	6	0.000864184	3.93661	0.0175896	8.56892	34	4	0.000602154	3.77971	D
scaffold11740-size1136|m.80286	scaffold11740-m.80286	nucleus	L	yes	yes		0	putative membrane protein	C:mitochondrion; C:membrane; C:integral component of membrane; C:mitochondrial membrane	no GO terms	F:molecular_function;				0.00273393	1.13841	20	5	1.12205e-05	2.05001	0.00456559	CM only	12	1	2.2753e-05	2.35704	D
scaffold12180-size1103|m.82158	scaffold12180-m.82158	nucleus	l				1	carbonate dehydratase	Carbonic anhydrase; Carbonic anhydrase superfamily		lyase activity				0.0059818	1.29875	14	6	2.51944e-05	2.4013	0.0204748	4.02551	12	2	0.000116794	3.06742	D
scaffold12428-size1084|m.83177	scaffold12428-m.83177	nucleus	L	yes	yes		0	V-type proton ATPase subunit E, putative	C:proton-transporting two-sector ATPase complex, catalytic domain;	P:ATP hydrolysis coupled proton transport;	F:proton-transporting ATPase activity, rotational mechanism				0.02439	2.53904	13	4	2.13743e-05	2.32989	PM only	CL only	10	1			D
scaffold14427-size955|m.91199	scaffold14427-m.91199	nucleus	l				0	peroxiredoxin	C:cell; C:membrane;	P:cell redox homeostasis; P:cellular response to stimulus; P:oxidation-reduction process	F:oxidoreductase activity;				0.228732	3.78725	5	4	4.07857e-05	2.61051	0.0515163	CM only	6	1	1.29132e-05	2.11103	D
scaffold14903-size926|m.93047	scaffold14903-m.93047	nucleus	l		no		0	elongation factor 1-alpha	C:cytoplasm;	P:translational elongation	F:GTPase activity; F:GTP binding; F:translation elongation factor activity				0.0406924	1.27506	6	4	1.06057e-05	2.02554	0.12778	5.92679	11	2	9.57251e-05	2.98103	D
scaffold17035-size818|m.100722	scaffold17035-m.100722	nucleus	L	yes	yes		0	40S ribosomal protein S18	C:intracellular; C:ribosome;	P:translation	F:nucleic acid binding; F:RNA binding; F:structural constituent of ribosome;				0.00293191	CM only	12	2	3.90357e-06	1.59146	0.0185069	CM only	7	1	3.56174e-05	2.55166	D
scaffold1771-size2838|m.22146	scaffold1771-m.22146	nucleus	L	yes	yes		0	ATP-utilizing phosphoenolpyruvate carboxykinase	C:cytosol;	P:gluconeogenesis;	F:phosphoenolpyruvate carboxykinase activity; F:phosphoenolpyruvate carboxykinase (ATP) activity; F:ATP binding; F:purine nucleotide binding				0.0249697	CM only	7	3	4.86647e-06	1.68721	0.0472261	1.62066	7	2	1.30778e-05	2.11653	D
scaffold1879-size2772|m.23062	scaffold1879-m.23062	nucleus	L	yes	yes		0	propionyl-CoA carboxylase alpha chain, mitochondrial			F:ATP binding; F:metal ion binding				0.00253669	1.55849	31	4	4.7757e-06	1.67904	0.00941199	2.52444	21	2	2.07719e-05	2.31748	D
scaffold19310-size727|m.108443	scaffold19310-m.108443	nucleus	L	yes	yes		0	60S ribosomal protein L12	C:ribosome; C:cytosolic large ribosomal subunit	P:translation; P:ribosomal large subunit assembly	F:structural constituent of ribosome; F:rRNA binding				0.0141694	1.90185	4	5	7.13246e-06	1.85324	PM only	CL only	5	1			D
scaffold1950-size2730|m.23705	scaffold1950-m.23705	nucleus	l		no		0	bifunctional acetaldehyde-CoA/alcohol dehydrogenase		P:alcohol metabolic process; P:metabolic process; P:carbon utilization; P:oxidation-reduction process	F:alcohol dehydrogenase (NAD) activity; F:acetaldehyde dehydrogenase (acetylating) activity; F:oxidoreductase activity; F:oxidoreductase activity, acting on the aldehyde or oxo group of donors, NAD or NADP as acceptor; F:metal ion binding;				0.00860167	2.28867	31	5	3.35268e-05	2.52539	0.0229516	8.20987	34	2	0.000162298	3.21031	D
scaffold19760-size710|m.109880	scaffold19760-m.109880	nucleus	L	yes	yes		0	core histone H2A/H2B/H3/H4	C:nucleosome; C:NuA4 histone acetyltransferase complex	P:nucleosome assembly;	F:DNA binding; F:protein heterodimerization activity				0.0139322	3.82773	22	6	0.00072796	3.86211							D
scaffold20089-size698|m.110939	scaffold20089-m.110939	nucleus	S	yes	yes		0	cysteine and glycine-rich protein 1-like	no GO terms	no GO terms	F:metal ion binding				0.191934	9.27653	3	5	4.16717e-05	2.61984	0.133425	3.4849	3	2	4.62292e-05	2.66492	D
scaffold2113-size2644|m.25049	scaffold2113-m.25049	nucleus	L	yes	yes		0	Atp2p	C:mitochondrial inner membrane; C:proton-transporting ATP synthase complex, catalytic core F(1);	P:ATP synthesis coupled proton transport; P:ATP metabolic process; P:proton transmembrane transport	F:ATP binding; F:proton-transporting ATP synthase activity, rotational mechanism; F:proton transmembrane transporter activity; F:cation-transporting ATPase activity; F:adenyl ribonucleotide binding; F:anion binding; F:ATPase activity, coupled to transmembrane movement of ions, rotational mechanism				PM only	CL only	22	3			0.00487679	0.124719	22	3	8.52999e-06	1.93095	D
scaffold21490-size652|m.115257	scaffold21490-m.115257	nucleus	unclear				0	Histone H2A.X	C:nucleosome; C:nucleus; C:nuclear chromatin	P:chromatin silencing;	F:DNA binding; F:protein heterodimerization activity				0.0306607	1.57566	13	6	0.00065741	3.81784	0.101734	2.31961	7	4	0.0017593	4.24534	D
scaffold21-size13196|m.882	scaffold21-m.882	nucleus	L	yes	yes		0	fatty acid synthase alpha subunit FasA	C:fatty acid synthase complex	P:fatty acid biosynthetic process; P:oxidation-reduction process	F:magnesium ion binding; F:catalytic activity; F:fatty acid synthase activity; F:enoyl-[acyl-carrier-protein] reductase (NADH) activity; F:holo-[acyl-carrier-protein] synthase activity; F:transferase activity;				0.0295304	7.50819	152	6	0.000372401	3.57101	0.00188346	CM only	163	1	4.67656e-05	2.66993	D
scaffold31013-size441|m.140971	scaffold31013-m.140971	nucleus	S	yes	yes		0	---NA---	no IPS match	no IPS match	no IPS match				0.119783	0.311513	2	6	1.40796e-05	2.14859							D
scaffold33064-size410|m.145865	scaffold33064-m.145865	nucleus	unclear		no		0	polyubiquitin			F:protein binding; F:ligase activity										0.0107086	3.10243	8	2	1.35874e-05	2.13314	D
scaffold3382-size2193|m.34724	scaffold3382-m.34724	nucleus	L	yes	yes		3	predicted protein	mitochondrial inner membrane; integral component of membrane; transmembrane transporter activity; transmembrane transport; Mitochondrial carrier protein; Adenine nucleotide translocator 1; Mitochondrial substrate/solute carrier; Mitochondrial carrier domain superfamily; Mitochondrial substrate/solute carrier						0.00602846	1.97675	36	5	0.000102094	3.009	0.0110585	2.20436	22	3	0.000152688	3.18381	D
scaffold3418-size2185|m.34975	scaffold3418-m.34975	nucleus	l				0	succinate dehydrogenase [ubiquinone] flavoprotein subunit 1, mitochondrial	C:mitochondrial respiratory chain complex II, succinate dehydrogenase complex (ubiquinone); C:plasma membrane succinate dehydrogenase complex;	P:tricarboxylic acid cycle; P:electron transport chain; P:oxidation-reduction process; P:mitochondrial electron transport, succinate to ubiquinone; P:anaerobic respiration	F:oxidoreductase activity; F:oxidoreductase activity, acting on the CH-CH group of donors; F:succinate dehydrogenase (ubiquinone) activity; F:electron transfer activity; F:flavin adenine dinucleotide binding				0.0200281	0.303784	6	3	3.27421e-06	1.51511	PM only	CL only	9	1			D
scaffold34973-size385|m.150200	scaffold34973-m.150200	nucleus	unclear				0	histone H2A.X	C:nucleosome; C:nucleus;	P:chromatin organization;	F:DNA binding; F:protein heterodimerization activity				0.00548891	0.247785	5	5	1.07148e-05	2.02998	PM only	not found	5	0			D
scaffold37726-size355|m.156194	scaffold37726-m.156194	nucleus	unclear				0	histone H2B	C:nucleosome; C:nucleus; C:mitochondrion		F:DNA binding; F:protein heterodimerization activity										0.0322697	1.49865	12	5	0.00090508	3.95669	D
scaffold38945-size343|m.158852	scaffold38945-m.158852	nucleus	unclear				0	histone H3	C:nucleosome; C:nucleus;	P:nucleosome assembly;	F:DNA binding; F:protein heterodimerization activity; F:nucleosomal DNA binding				0.0136269	0.559895	10	5	7.25802e-05	2.86082	0.029907	34.3511	5	2	0.000183006	3.26247	D
scaffold4035-size2045|m.39228	scaffold4035-m.39228	nucleus	L	yes	yes		0	Chaperonin GroL	C:cytoplasm; C:mitochondrion	P:protein folding; P:protein refolding; P:'de novo' protein folding; P:protein import into mitochondrial intermembrane space; P:chaperone-mediated protein folding	F:ATP binding; F:protein binding involved in protein folding; F:unfolded protein binding;				0.0140397	2.2047	25	5	3.26771e-05	2.51424	PM only	CL only	26	1			D
scaffold4045-size2043|m.39298	scaffold4045-m.39298	nucleus	L	yes	yes		0	uracil-DNA glycosylase	C:membrane;	P:protein ADP-ribosylation; P:transport	F:NAD+ ADP-ribosyltransferase activity; F:NAD(P)+-protein-arginine ADP-ribosyltransferase activity; F:binding; F:transferase activity, transferring pentosyl group				0.0236564	0.843786	19	3	1.67951e-05	2.22518	0.00641105	0.401117	20	3	9.17657e-06	1.96268	D
scaffold4344-size1987|m.41220	scaffold4344-m.41220	nucleus	l				0	glyceraldehyde-3-phosphate dehydrogenase		P:glucose metabolic process; P:glycolytic process; P:oxidation-reduction process; P:carbohydrate metabolic process; P:small molecule metabolic process	F:catalytic activity; F:triose-phosphate isomerase activity; F:oxidoreductase activity, acting on the aldehyde or oxo group of donors, NAD or NADP as acceptor; F:NADP binding; F:nucleotide binding; F:isomerase activity; F:coenzyme binding				0.0315286	2.32537	17	6	2.95406e-05	2.47042							D
scaffold4615-size1940|m.42991	scaffold4615-m.42991	nucleus	L	yes	no		1	tetratricopeptide repeat protein	Tetratricopeptide repeat; Armadillo-like helical; Tetratricopeptide-like helical domain superfamily; Armadillo-type fold						0.150134	0.600921	3	3	5.6027e-06	1.7484	PM only	not found	1	0			D
scaffold5374-size1815|m.47765	scaffold5374-m.47765	nucleus	L	yes	yes		0	actin bundling protein	C:cytoplasm; C:filopodium; C:cortical cytoskeleton; C:pseudopodium; C:filamentous actin; C:intranuclear rod	P:parallel actin filament bundle assembly; P:actin filament bundle assembly; P:actin crosslink formation;	F:calcium ion binding; F:actin filament binding;				0.0452522	2.82774	7	4	1.23732e-05	2.09248	0.0206922	1.64774	9	2	2.00357e-05	2.3018	D
scaffold5374-size1815|m.47769	scaffold5374-m.47769	nucleus	S	yes	yes		0	---NA---	no IPS match	no IPS match	no IPS match				0.0762795	CM only	5	3	0.000115104	3.06109	0.018101	1.23363	4	2	3.1363e-05	2.49642	D
scaffold5660-size1773|m.49475	scaffold5660-m.49475	nucleus	L	yes	yes		0	poly(rC)-binding protein 3 isoform X25			F:nucleic acid binding; F:RNA binding				PM only	CL only	14	1			0.00867707	1.12609	16	2	1.10643e-05	2.04393	D
scaffold6930-size1602|m.56883	scaffold6930-m.56883	nucleus	L	yes	yes		0	polypyrimidine tract-binding protein 1 isoform X2	C:nucleus; C:nucleoplasm; C:nucleolus	P:mRNA processing; P:regulation of alternative mRNA splicing, via spliceosome; P:fibroblast growth factor receptor signaling pathway; P:positive regulation of protein dephosphorylation; P:negative regulation of mRNA splicing, via spliceosome; P:positive regulation of calcineurin-NFAT signaling cascade; P:IRES-dependent viral translational initiation	F:nucleic acid binding; F:RNA binding; F:protein binding; F:poly-pyrimidine tract binding; F:pre-mRNA binding				0.0823117	21.3995	15	5	7.28355e-05	2.86234	PM only	CL only	16	1			D
scaffold7134-size1577|m.58017	scaffold7134-m.58017	nucleus	L	yes	yes		0	CBS domain containing protein	no GO terms	P:phosphorylation	F:kinase activity;				0.0867385	1.99101	4	4	8.0869e-06	1.90778	0.0217704	CM only	7	1	7.29684e-06	1.86314	D
scaffold7517-size1532|m.60093	scaffold7517-m.60093	nucleus	L	yes	yes		0	poly(rC)-binding protein 3-like			F:nucleic acid binding; F:RNA binding				0.00527525	1.02256	18	3	5.29896e-06	1.72419	0.0106283	0.449456	14	2	8.61369e-06	1.93519	D
scaffold8211-size1455|m.63681	scaffold8211-m.63681	nucleus	L	yes	yes		1	hypothetical protein EMIHUDRAFT_120149													0.246365	1.7738	2	2	7.89663e-06	1.89744	D
scaffold8307-size1447|m.64186	scaffold8307-m.64186	nucleus	l				0	fructose-1,6-bisphosphate aldolase, putative		P:glycolytic process	F:catalytic activity; F:fructose-bisphosphate aldolase activity; F:lyase activity				0.139429	2.24396	10	6	5.97823e-05	2.77657	PM only	CL only	9	1			D
scaffold8917-size1379|m.67219	scaffold8917-m.67219	nucleus	l				0	Calcium-binding protein NCS-1			F:calcium ion binding				0.21109	2.0674	9	6	8.51463e-05	2.93017	PM only	CL only	7	1			D
scaffold9073-size1364|m.67954	scaffold9073-m.67954	nucleus	L	yes	yes		0	voltage-dependent ion-selective channel	C:mitochondrial outer membrane;	P:inorganic anion transport; P:transmembrane transport; P:anion transmembrane transport	F:voltage-gated anion channel activity;				0.00307588	0.331435	23	5	1.39371e-05	2.14417	PM only	CL only	22	1			D
scaffold9357-size1337|m.69337	scaffold9357-m.69337	nucleus	L	yes	yes		0	heterogeneous nuclear ribonucleoprotein 1			F:nucleic acid binding; F:RNA binding				0.0262232	CM only	12	1	5.5345e-06	1.74308	0.020257	CM only	15	1	3.22649e-05	2.50873	D
scaffold9916-size1287|m.71978	scaffold9916-m.71978	nucleus	L	yes	yes		0	heterogeneous nuclear ribonucleoprotein 1			F:nucleic acid binding; F:RNA binding				0.0141386	1.06032	15	4	1.70347e-05	2.23134	PM only	not found	14	0			D
scaffold9950-size1284|m.72136	scaffold9950-m.72136	nucleus	l				0	prohibitin	C:membrane; C:integral component of membrane						0.0015273	1.02605	20	4	4.15402e-06	1.61847	PM only	not found	14	0			D
PCH_29992_30522	PCC0030	chromatophore					0	acetolactate synthase small subunit							0.883272	0.389852	13	6	0.000247952	3.39437	0.425199	0.201826	11	4	5.40055e-05	2.73244	D	yes
PCH_234858_235373	PCC0212	chromatophore					0	putative 30S ribosomal protein PSRP-3							0.869147	0.0924029	8	6	1.61638e-05	2.20854	0.281829	0.173659	6	3	2.12413e-05	2.32718	D	yes
PCH_270214_270588	PCC0244	chromatophore					0	photosystem II reaction center protein Psb28							0.231182	0.0558861	11	6	3.84366e-05	2.58475	0.488132	0.16217	5	4	3.80628e-05	2.5805	D	yes
PCH_328460_328708	PCC0297	chromatophore					0	NAD(P)H-quinone oxidoreductase							0.116459	0.019015	5	5	5.52493e-06	1.74233	PM only	CL only	3	1			D	yes
PCH_345541_345966	PCC0312	chromatophore					0	RNA-binding protein							0.198793	0.0551841	6	4	1.15647e-05	2.06313	not found	CL only	3	1			D	yes
PCH_446704_447162	PCC0393	chromatophore					0	photosystem II protein PsbQ							0.400769	0.937417	18	6	0.00467008	4.66932	0.724658	1.98104	16	6	0.00746471	4.87301	D	yes
PCH_480882_482069	PCC0420	chromatophore					1	peptidylprolyl isomerase							0.4698	0.359787	22	6	0.000239122	3.37862	0.215148	0.230584	15	4	8.68848e-05	2.93894	D	yes
PCH_516026_516505	PCC0449	chromatophore					0	glutathione peroxidase							0.36968	0.421894	9	6	6.0791e-05	2.78384	1.09212	0.987558	8	3	5.33962e-05	2.72751	D	yes
PCH_804277_804612	PCC0738	chromatophore					0	thioredoxin							0.292772	0.23413	4	6	2.95821e-05	2.47103	0.146302	0.426213	5	2	2.78451e-05	2.44475	D	yes
PCH_833967_834392	PCC0764	chromatophore					0	SufE family protein							0.407291	1.42534	2	6	1.84203e-05	2.2653	PM only	CL only	2	1			D
PCH_840207_840542	PCC0772	chromatophore					0	thioredoxin							0.269388	0.0919226	9	6	6.47389e-05	2.81117	0.638972	0.189068	6	4	9.90065e-05	2.99566	D	yes
PCH_850917_851819	PCC0778	chromatophore					0	Farnesyl diphosphate synthase							0.993506	1.10142	10	6	0.000107088	3.02974	0.381173	0.693742	6	3	2.26997e-05	2.35602	D	yes
PCH_875831_876394	PCC0799	chromatophore					1	photosystem II oxygen evolving complex protein PsbP							0.428255	0.931565	4	6	1.69858e-05	2.23009	PM only	CL only	3	1			D	yes
PCH_901410_901808	PCC0820	chromatophore					0	RNA-binding protein							1.18358	0.115422	8	6	0.000123279	3.09089	0.368294	0.191911	6	4	8.47057e-05	2.92791	D	yes
PCH_903910_904032	PCC0823	chromatophore					1	photosystem II protein Y	C:photosystem II; C:integral component of membrane; C:plastid; C:thylakoid membrane	P:photosynthesis;	F:manganese ion binding				1.3327	5.30112	2	6	0.000505374	3.70361	0.374426	1.62688	2	2	0.00085328	3.93109	D	yes
PCH_918602_919003	PCC0837	chromatophore					0	hypothetical protein DCF18_04685							1.25204	0.0748568	13	6	0.000258958	3.41323	0.443861	0.0159592	9	4	3.02371e-05	2.48054	D	yes
PCH_928799_929209	PCC0846	chromatophore					0	DUF2996 domain-containing protein							1.02398	0.272633	8	6	8.4744e-05	2.92811	0.155891	0.225456	6	4	1.93479e-05	2.28663	D
PCH_1004946_1005257	PCC0907	chromatophore					0	carboxysome shell protein CsoS1							0.309781	0.443428	19	6	0.00939685	4.97298	0.522694	0.410266	13	6	0.0111561	5.04751	D	yes
PCH_3042_4685	PCC0004	chromatophore					7	SulP family inorganic anion transporter	C:membrane; C:integral component of membrane; C:plastid	P:sulfate transport; P:transmembrane transport; P:sulfate transmembrane transport	F:secondary active sulfate transmembrane transporter activity; F:sulfate transmembrane transporter activity;			Transporter: bicarbonate:sodium symporter BicA	2.82247	5.18932	8	6	0.000426542	3.62996	2.40582	4.70385	12	5	0.00133663	4.12601	E(HC)
PCH_5096_6184	PCC0005	chromatophore					0	dihydroorotase							CM only	CM only	1	1	2.43315e-06	1.38617	CM only	1.09992	3	2	1.06278e-05	2.02644	E(HC)
PCH_6881_7192	PCC0008	chromatophore					2	DUF3007 family protein	C:plastid; C:integral component of membrane	no GO terms	no GO terms										2.24048	2.17322	2	2	4.45997e-05	2.64933	E(HC)	yes
PCH_10921_11655	PCC0012	chromatophore					0	bifunctional phosphoribosyl-AMP cyclohydrolase/phosphoribosyl-ATP diphosphatase HisIE							3.7031	5.28144	3	6	9.55182e-05	2.98009	2.59154	1.46417	3	3	4.70847e-05	2.67288	E(HC)	yes
PCH_13479_14054	PCC0014	chromatophore					0	hypothetical protein							3.60621	2.17406	2	6	2.43294e-05	2.38613	not found	CL only	2	1			E(HC)
PCH_14705_16060	PCC0015	chromatophore					0	glutamate-1-semialdehyde-2,1-aminomutase							5.44839	1.00266	24	6	0.000973073	3.98815	2.09831	0.515342	18	6	0.0010437	4.01858	E(HC)	yes
PCH_16883_17326	PCC0017	chromatophore					4	MAPEG family protein	C:plastid; C:integral component of membrane	no GO terms	no GO terms				1.13942	10.7148	2	6	9.97497e-05	2.99891	2.61217	CM only	2	1	0.000107608	3.03184	E(HC)
PCH_19526_20044	PCC0020	chromatophore					0	50S ribosomal protein L19							2.31489	0.807799	9	6	0.000685608	3.83608	3.31106	0.558541	10	5	0.000307597	3.48798	E(HC)	yes
PCH_20699_22168	PCC0024	chromatophore					0	glutamate--tRNA ligase							1.87031	2.62678	18	6	0.000579858	3.76332	2.81384	1.26226	16	4	0.000302242	3.48035	E(HC)	yes
PCH_22683_24215	PCC0025	chromatophore					0	cysteine--tRNA ligase							CM only	0.675533	2	5	3.08103e-06	1.4887	1.7566	0.549105	6	3	1.82481e-05	2.26122	E(HC)	yes
PCH_24753_26033	PCC0026	chromatophore					0	1-deoxy-D-xylulose-5-phosphate reductoisomerase							4.25464	0.773406	17	6	0.000233871	3.36898	1.46762	0.364469	14	4	7.40359e-05	2.86944	E(HC)	yes
PCH_26340_27713	PCC0027	chromatophore					0	thioredoxin-disulfide reductase							4.52304	1.37498	16	6	0.000315998	3.49968	2.36223	0.82917	15	5	0.000326856	3.51436	E(HC)	yes
PCH_28446_29408	PCC0029	chromatophore					0	NAD-dependent epimerase/dehydratase family protein							2.27343	2.03735	12	6	0.000885201	3.94704	3.59367	4.15151	15	6	0.00116869	4.0677	E(HC)	yes
PCH_33136_34497	PCC0034	chromatophore					5	photosystem II 44 kDa subunit reaction center protein							1.70628	7.5573	22	6	0.0159548	5.20289	2.11716	4.3064	21	6	0.0258127	5.41183	E(HC)	yes
PCH_34673_35167	PCC0035	chromatophore					0	allophycocyanin							1.39986	0.26802	20	6	0.0014079	4.14857	1.69429	0.290066	10	6	0.00117017	4.06825	E(HC)	yes
PCH_36765_39248	PCC0037	chromatophore					0	phenylalanine--tRNA ligase subunit beta							7.24753	1.637	17	6	0.000132881	3.12346	4.16409	2.61488	19	4	0.00028331	3.45226	E(HC)	yes
PCH_39391_39585	PCC0038	chromatophore					0	50S ribosomal protein L33							5.447	1.49122	5	6	0.000223563	3.3494	CM only	3.91825	1	2	0.000142531	3.15391	E(HC)	yes
PCH_39631_39852	PCC0039	chromatophore					0	30S ribosomal protein S18							2.38944	0.274621	2	5	5.61048e-05	2.749	PM only	CL only	1	1			E(HC)
PCH_40242_41672	PCC0040	chromatophore					0	RNB domain-containing ribonuclease							8.3922	1.33799	4	6	1.82177e-05	2.26049	CM only	0.753105	6	2	1.75451e-05	2.24416	E(HC)
PCH_42134_43708	PCC0041	chromatophore					0	methionine--tRNA ligase							CM only	1.07997	2	4	1.2889e-05	2.11022							E(HC)
PCH_44930_45604	PCC0043	chromatophore					2	methanol dehydrogenase	C:plastid; C:integral component of membrane	no GO terms	no GO terms				1.30794	2.58537	15	6	0.00219483	4.3414	1.69031	3.34141	10	6	0.00118172	4.07251	E(HC)	yes
PCH_45611_46753	PCC0044	chromatophore					1	proton extrusion protein PcxA	C:integral component of membrane; C:plasma membrane; C:plastid	P:proton transmembrane transport	F:proton transmembrane transporter activity;			Transporter: proton extrusion protein pxcA	1.70632	1.62794	1	6	7.24285e-06	1.85991	CM only	CM only	1	1	5.25018e-06	1.72017	E(HC)
PCH_48194_48790	PCC0046	chromatophore					0	peroxiredoxin							2.67025	0.835496	10	6	0.00343227	4.53558	5.08804	0.897731	12	6	0.00209632	4.32146	E(HC)	yes
PCH_49765_51135	PCC0048	chromatophore					0	ribosome biogenesis GTPase Der							3.8113	2.45619	4	6	2.58528e-05	2.41251	8.15914	2.18711	4	2	6.61909e-05	2.8208	E(HC)
PCH_54075_54701	PCC0052	chromatophore					6	glycerol-3-phosphate 1-O-acyltransferase PlsY	C:plasma membrane; C:membrane	P:phospholipid biosynthetic process; P:phospholipid metabolic process	F:acyl-phosphate glycerol-3-phosphate acyltransferase activity; F:transferase activity, transferring acyl groups				2.10246	11.4742	2	4	0.000124023	3.0935	not found	CL only	2	1			E(HC)
PCH_55711_56148	PCC0054	chromatophore					2	DUF3119 family protein	C:plastid; C:integral component of membrane	no GO terms	no GO terms				1.84347	1.22113	2	6	2.44403e-05	2.38811	CM only	4.46492	2	3	5.215e-05	2.71725	E(HC)
PCH_60558_62732	PCC0061	chromatophore					0	polyribonucleotide nucleotidyltransferase							2.65518	1.10058	47	6	0.00474863	4.67657	2.3029	0.731854	43	6	0.00544842	4.73627	E(HC)	yes
PCH_62886_63188	PCC0062	chromatophore					0	30S ribosomal protein S14							4.59618	1.31464	9	6	0.000971296	3.98735	2.28541	1.70076	6	3	0.000213941	3.33029	E(HC)	yes
PCH_63482_64561	PCC0063	chromatophore					4	RIP metalloprotease RseP							CM only	4.49606	1	3	4.85573e-06	1.68625	PM only	not found	1	0			E(HC)
PCH_64664_65944	PCC0064	chromatophore					0	serine--tRNA ligase							4.32925	1.60103	24	6	0.000430406	3.63388	3.06991	0.568978	20	6	0.000385148	3.58563	E(HC)	yes
PCH_66023_66268	PCC0065	chromatophore					0	NifU family protein							1.84269	2.05655	3	6	4.49044e-05	2.65229	2.11432	2.38574	1	2	3.09789e-05	2.49107	E(HC)	yes
PCH_66725_68533	PCC0066	chromatophore					0	elongation factor 4							4.6834	2.08751	8	6	0.000105452	3.02305	3.77243	1.08724	14	4	0.000195993	3.29224	E(HC)	yes
PCH_70135_71490	PCC0069	chromatophore					0	16S rRNA (cytosine(967)-C(5))-methyltransferase													CM only	0.940685	6	2	1.39352e-05	2.14411	E(HC)
PCH_73498_74484	PCC0071	chromatophore					9	chlorophyll synthase ChlG							2.84735	10.0354	1	6	0.000104508	3.01915	8.14751	5.34119	3	2	0.000179149	3.25322	E(HC)
PCH_76708_77580	PCC0073	chromatophore					0	glycine--tRNA ligase subunit alpha							2.15505	0.61453	2	5	3.86434e-06	1.58707	3.82802	0.280488	5	3	1.35244e-05	2.13112	E(HC)	yes
PCH_78230_79228	PCC0075	chromatophore					0	ketol-acid reductoisomerase							1.41628	1.23655	33	6	0.00302188	4.48028	1.51957	1.55074	31	6	0.00410325	4.61313	E(HC)	yes
PCH_79392_79967	PCC0076	chromatophore					0	ATP-dependent Clp protease proteolytic subunit							2.19751	1.55346	5	6	0.000108187	3.03417	CM only	0.193834	5	2	9.6278e-06	1.98353	E(HC)	yes
PCH_80063_80644	PCC0077	chromatophore					0	ATP-dependent Clp protease proteolytic subunit							1.61805	1.10832	5	6	7.51023e-05	2.87565	1.18193	3.16937	4	2	3.70526e-05	2.56882	E(HC)	yes
PCH_80807_81466	PCC0078	chromatophore					0	ATP-dependent Clp protease proteolytic subunit							2.04416	0.283993	2	4	3.18209e-06	1.50271	2.48942	1.01858	2	3	3.00605e-05	2.478	E(HC)
PCH_86609_87676	PCC0083	chromatophore					0	D-alanine--D-alanine ligase							CM only	0.621383	4	5	2.20991e-05	2.34438	not found	CL only	2	1			E(HC)	yes
PCH_87724_89136	PCC0084	chromatophore					0	tRNA (N6-isopentenyl adenosine(37)-C2)-methylthiotransferase MiaB							CM only	1.86229	2	3	7.0988e-06	1.85118	not found	CL only	1	1			E(HC)
PCH_91246_92700	PCC0087	chromatophore					0	dihydrolipoyl dehydrogenase							2.00076	0.314082	5	6	2.0407e-05	2.30978	not found	CL only	8	3			E(HC)	yes
PCH_95484_96701	PCC0092	chromatophore					0	aspartate aminotransferase family protein							2.02623	0.749975	13	6	0.000191835	3.28293	2.10663	0.708425	19	6	0.000411551	3.61442	E(HC)	yes
PCH_98024_99076	PCC0094	chromatophore					0	23S rRNA (adenine(2503)-C(2))-methyltransferase RlmN							CM only	0.326897	3	4	2.32861e-06	1.3671							E(HC)
PCH_99227_103345	PCC0095	chromatophore					0	DNA-directed RNA polymerase subunit beta'							4.99406	1.92184	64	6	0.00130396	4.11526	2.17174	0.20128	48	4	0.000250118	3.39815	E(HC)	yes
PCH_103407_105338	PCC0096	chromatophore					0	DNA-directed RNA polymerase subunit gamma							5.35894	2.81437	24	6	0.00083303	3.92066	4.55523	1.15891	21	5	0.000455705	3.65868	E(HC)	yes
PCH_105414_108722	PCC0097	chromatophore					0	DNA-directed RNA polymerase subunit beta							5.26611	1.57272	30	6	0.000705351	3.84841	1.59915	0.333335	39	5	0.000279253	3.446	E(HC)	yes
PCH_109370_109666	PCC0098	chromatophore					0	30S ribosomal protein S20							6.05653	0.452973	5	6	0.000116273	3.06548	not found	CL only	1	3			E(HC)	yes
PCH_110178_110891	PCC0099	chromatophore					0	ribose-5-phosphate isomerase RpiA							3.75195	0.307982	9	6	4.1199e-05	2.61489	2.72078	0.169944	9	4	5.65805e-05	2.75267	E(HC)	yes
PCH_110957_112132	PCC0100	chromatophore					1	trypsin-like serine protease							1.57126	0.466953	9	6	3.59616e-05	2.55584	PM only	CL only	8	3			E(HC)	yes
PCH_113269_114675	PCC0103	chromatophore					0	transcription termination factor NusA							2.68089	1.18152	12	6	0.000125017	3.09697	6.12156	0.464885	12	4	6.21563e-05	2.79349	E(HC)
PCH_114994_118818	PCC0105	chromatophore					0	translation initiation factor IF-2							1.57666	1.08138	44	6	0.000723812	3.85963	1.91185	0.26899	49	5	0.000302685	3.48099	E(HC)	yes
PCH_119578_120678	PCC0107	chromatophore					0	Gfo/Idh/MocA family oxidoreductase							not found	CL only	2	2			CM only	1.37254	3	2	3.3021e-05	2.51879	E(HC)
PCH_120952_121818	PCC0108	chromatophore					0	acetyl-CoA carboxylase carboxyltransferase subunit beta							2.00291	1.07484	2	6	1.53384e-05	2.18578	not found	CL only	4	1			E(HC)
PCH_122171_123073	PCC0109	chromatophore					0	phosphoribulokinase							2.56516	0.79203	30	6	0.00500675	4.69956	2.80147	0.977761	24	6	0.00581304	4.7644	E(HC)	yes
PCH_123530_124651	PCC0110	chromatophore					0	glutamate 5-kinase							3.69741	2.68346	11	6	0.000252635	3.40249	3.46342	1.57203	10	2	9.15412e-05	2.96162	E(HC)
PCH_126559_127734	PCC0114	chromatophore					1	F420-0:Gamma-glutamyl ligase	C:plastid; C:integral component of membrane	no GO terms	no GO terms				3.35697	2.75738	5	6	5.25679e-05	2.72072	2.50611	2.30202	4	2	5.58423e-05	2.74696	E(HC)
PCH_132784_133632	PCC0119	chromatophore					4	TPM domain-containing protein	C:plastid; C:integral component of membrane	no GO terms	no GO terms				1.57326	1.73839	22	6	0.000869202	3.93912	2.44851	6.51506	11	6	0.00195829	4.29188	E(HC)	yes
PCH_134860_135981	PCC0121	chromatophore					0	3-dehydroquinate synthase							5.50572	0.804445	8	6	2.97626e-05	2.47367	CM only	2.3113	7	3	0.000109006	3.03745	E(HC)
PCH_136695_137429	PCC0122	chromatophore					7	membrane protein	C:plastid; C:integral component of membrane	no GO terms	no GO terms				1.46033	4.33937	3	6	0.0014992	4.17586	2.68071	6.5464	2	6	0.00413562	4.61654	E(HC)	yes
PCH_137536_138516	PCC0123	chromatophore					0	PhoH family protein							13.1709	8.2411	4	4	3.06461e-05	2.48637	not found	CL only	1	1			E(HC)
PCH_138525_138890	PCC0124	chromatophore					0	30S ribosomal protein S16							1.67628	1.41532	17	6	0.00214095	4.33061	1.82088	3.23388	11	5	0.00158311	4.19951	E(HC)	yes
PCH_138970_140415	PCC0125	chromatophore					0	signal recognition particle protein							1.42634	1.57615	32	6	0.000719237	3.85687	1.54279	1.46798	27	6	0.000816671	3.91205	E(HC)	yes
PCH_142582_143670	PCC0127	chromatophore					0	pyruvate dehydrogenase (acetyl-transferring) E1 component subunit alpha							CM only	0.841967	3	5	2.00644e-05	2.30243	not found	CL only	3	1			E(HC)	yes
PCH_144250_145554	PCC0128	chromatophore					0	tRNA 2-thiouridine(34) synthase MnmA													CM only	3.10395	3	2	2.078e-05	2.31765	E(HC)
PCH_147385_148350	PCC0130	chromatophore					0	ornithine carbamoyltransferase							3.51166	1.45456	23	6	0.000431826	3.63531	1.51543	0.490969	11	4	0.00012058	3.08128	E(HC)	yes
PCH_151275_152279	PCC0132	chromatophore					0	phenylalanine--tRNA ligase subunit alpha							2.46177	1.95686	8	6	0.000139155	3.1435	PM only	CL only	6	1			E(HC)
PCH_154647_155618	PCC0135	chromatophore					2	DUF1517 domain-containing protein	C:plastid; C:integral component of membrane	no GO terms	no GO terms				2.42786	1.81067	16	6	0.00111625	4.04776	3.1002	1.89062	12	6	0.00128981	4.11052	E(HC)	yes
PCH_156408_157094	PCC0137	chromatophore					0	tRNA (guanosine(37)-N1)-methyltransferase TrmD							CM only	0.303641	2	5	5.09028e-06	1.70674	not found	CL only	1	1			E(HC)
PCH_158754_159362	PCC0140	chromatophore					0	superoxide dismutase							2.56937	0.202559	10	6	0.00019403	3.28787	1.11288	0.369414	7	4	0.000475231	3.6769	E(HC)	yes
PCH_166891_167805	PCC0148	chromatophore					0	branched-chain amino acid transaminase							3.88046	0.760759	17	6	0.000236033	3.37297	0.545226	0.230298	13	4	6.417e-05	2.80733	E(HC)	yes
PCH_171317_172447	PCC0153	chromatophore					0	diaminopimelate epimerase							CM only	1.0695	2	5	9.83428e-06	1.99274	CM only	0.898897	3	2	1.20577e-05	2.08126	E(HC)
PCH_172727_175363	PCC0154	chromatophore					0	leucine--tRNA ligase							8.62169	4.05524	5	6	7.38264e-05	2.86821	5.69192	0.533954	14	4	3.32974e-05	2.52241	E(HC)	yes
PCH_175347_177056	PCC0155	chromatophore					0	glucose-6-phosphate isomerase							71.5543	1.81928	16	6	0.000211671	3.32566	10.8868	0.670677	17	5	0.000253915	3.40469	E(HC)
PCH_180980_183061	PCC0160	chromatophore					0	molecular chaperone DnaK							CM only	1.12675	7	6	1.24883e-05	2.0965	not found	CL only	10	3			E(HC)
PCH_187417_188595	PCC0166	chromatophore					0	ATP phosphoribosyltransferase regulatory subunit							3.7428	0.522077	9	6	4.83364e-05	2.68427	2.38104	1.88254	6	2	6.11622e-05	2.78648	E(HC)	yes
PCH_188954_190846	PCC0168	chromatophore					0	molecular chaperone HtpG							2.06694	1.67413	46	6	0.00322634	4.50871	1.6405	1.34876	38	6	0.00255986	4.40822	E(HC)	yes
PCH_190921_191157	PCC0169	chromatophore					0	50S ribosomal protein L28							2.24785	2.26781	10	6	0.000936666	3.97158	1.57252	2.57991	5	3	0.000515521	3.71225	E(HC)	yes
PCH_193364_195262	PCC0173	chromatophore					0	1-deoxy-D-xylulose-5-phosphate synthase							3.10798	1.60505	17	6	0.000424046	3.62741	2.59032	1.15968	17	5	0.000308703	3.48954	E(HC)	yes
PCH_195390_196937	PCC0174	chromatophore					0	threonine ammonia-lyase, biosynthetic							8.23956	2.53715	16	6	0.000215199	3.33284	2.39328	0.780368	16	3	0.000107251	3.0304	E(HC)	yes
PCH_198293_200050	PCC0176	chromatophore					0	pyruvate kinase							12.3437	1.5869	19	6	0.000247858	3.3942	16.8147	0.89727	15	5	0.000223743	3.34975	E(HC)
PCH_201401_202042	PCC0178	chromatophore					0	photosystem II biogenesis protein Psp29							2.13517	3.62065	8	6	0.000171319	3.2338	2.96746	4.1179	8	6	0.000509965	3.70754	E(HC)
PCH_202143_202724	PCC0179	chromatophore					0	ATP-dependent Clp endopeptidase proteolytic subunit ClpP							3.42397	0.341544	10	6	9.74893e-05	2.98896	CM only	0.830915	3	3	6.57107e-05	2.81764	E(HC)	yes
PCH_202869_204758	PCC0180	chromatophore					2	ATP-dependent zinc metalloprotease FtsH							1.48546	1.86802	44	6	0.00322562	4.50861	1.51279	1.2879	38	6	0.00266081	4.42501	E(HC)	yes
PCH_205190_205993	PCC0182	chromatophore					0	HEAT repeat domain-containing protein							2.23271	1.00348	12	6	0.000202241	3.30587	3.61088	1.5759	10	5	0.00020875	3.31963	E(HC)	yes
PCH_206243_206635	PCC0183	chromatophore					0	DUF1257 domain-containing protein							1.25633	0.901354	4	6	2.66311e-05	2.42539	1.63541	0.807131	3	2	2.88702e-05	2.46045	E(HC)	yes
PCH_207266_208003	PCC0185	chromatophore					0	16S rRNA (guanine(527)-N(7))-methyltransferase RsmG							1.87745	3.86351	6	6	2.87166e-05	2.45813	1.82283	2.45255	4	2	3.95091e-05	2.5967	E(HC)
PCH_216983_217471	PCC0195	chromatophore					0	allophycocyanin subunit beta							1.04569	0.183436	24	6	0.0057378	4.75875	1.52341	0.418032	14	6	0.0107901	5.03302	E(HC)	yes
PCH_218397_221408	PCC0197	chromatophore					0	cell wall anchor protein							2.15551	2.27002	109	6	0.0459977	5.66274	1.4282	1.2014	91	6	0.0445099	5.64846	E(HC)	yes
PCH_221550_222773	PCC0198	chromatophore					0	class I SAM-dependent methyltransferase							2.1267	2.94326	8	6	0.000225534	3.35321	1.33168	0.842123	8	4	8.50988e-05	2.92992	E(HC)	yes
PCH_223273_224001	PCC0200	chromatophore					5	F0F1 ATP synthase subunit A							1.5957	1.57313	2	6	7.02449e-05	2.84661	4.46837	4.45342	2	4	0.000764371	3.8833	E(HC)	yes
PCH_225465_226013	PCC0204	chromatophore					0	F0F1 ATP synthase subunit delta							0.854344	0.410946	19	6	0.000606441	3.78279	1.51564	0.56692	14	6	0.000807157	3.90696	E(HC)	yes
PCH_229234_230277	PCC0208	chromatophore					0	DUF3326 domain-containing protein							CM only	0.261597	6	6	3.71115e-06	1.56951	not found	CL only	6	1			E(HC)	yes
PCH_231734_232777	PCC0210	chromatophore					4	DUF21 domain-containing protein	C:plastid; C:integral component of membrane	no GO terms	no GO terms			Transporter: CNNM-family putative magnesium export channel	1.25825	1.80705	2	5	1.18622e-05	2.07416	2.1088	15.3835	3	2	4.93714e-05	2.69348	E(HC)
PCH_237617_237928	PCC0215	chromatophore					0	co-chaperone GroES							2.12882	0.0188792	11	6	7.11858e-05	2.85239	0.684993	0.0229818	6	4	3.06523e-05	2.48646	E(HC)	yes
PCH_238033_239670	PCC0216	chromatophore					0	chaperonin GroEL							1.51304	0.375847	69	6	0.0134093	5.12741	1.02975	0.256838	62	6	0.00944063	4.975	E(HC)	yes
PCH_240087_241679	PCC0218	chromatophore					0	2,3-bisphosphoglycerate-independent phosphoglycerate mutase							5.36968	4.53569	3	6	3.47117e-05	2.54048	CM only	1.13291	3	2	2.37814e-05	2.37624	E(HC)
PCH_242852_244420	PCC0220	chromatophore					0	Hsp70 family protein							10.4728	1.3983	10	6	8.32611e-05	2.92044	5.30357	1.29323	11	5	0.00017174	3.23487	E(HC)	yes
PCH_248354_250108	PCC0227	chromatophore					5	ABC transporter ATP-binding protein	C:integral component of membrane; C:plastid	P:transmembrane transport; P:drug transmembrane transport; P:xenobiotic transport	F:ATP binding; F:ATPase activity; F:ATPase activity, coupled to transmembrane movement of substances; F:xenobiotic transmembrane transporting ATPase activity			Transporter: heterodimeric multidrug efflux ABC-transporter 2	6.70116	5.34734	6	6	7.65366e-05	2.88387	1.58693	3.35287	3	2	2.75287e-05	2.43979	E(HC)
PCH_250855_252036	PCC0229	chromatophore					0	glutamine-hydrolyzing carbamoyl-phosphate synthase small subunit							4.79116	0.407546	5	6	2.37618e-05	2.37588	10.0332	0.565073	6	4	5.97907e-05	2.77663	E(HC)	yes
PCH_252635_254215	PCC0231	chromatophore					0	23S rRNA (guanosine(2251)-2'-O)-methyltransferase RlmB							1.51451	3.69924	6	6	0.000106739	3.02832	not found	CL only	10	2			E(HC)	yes
PCH_256107_259634	PCC0234	chromatophore					0	DNA polymerase III subunit alpha							3.55335	3.71666	6	6	3.33629e-05	2.52326	not found	CL only	1	1			E(HC)
PCH_259677_260078	PCC0235	chromatophore					2	DUF3464 family protein	C:plastid; C:integral component of membrane	no GO terms	no GO terms				2.29802	3.9113	1	4	2.8173e-05	2.44983	2.31637	4.98705	1	2	8.52833e-05	2.93086	E(HC)
PCH_260097_260366	PCC0236	chromatophore					0	30S ribosomal protein S15							1.90318	0.112616	2	6	4.89282e-05	2.68956	2.27975	0.356519	3	3	5.02421e-05	2.70107	E(HC)	yes
PCH_266451_267305	PCC0240	chromatophore					0	16S rRNA (adenine(1518)-N(6)/adenine(1519)-N(6))-dimethyltransferase RsmA							11.2892	8.85998	2	5	2.75959e-05	2.44084							E(HC)
PCH_267315_268283	PCC0241	chromatophore					0	4-(cytidine 5'-diphospho)-2-C-methyl-D-erythritol kinase							4.19436	3.67855	3	4	2.48628e-05	2.39555	PM only	not found	1	0			E(HC)
PCH_268276_268653	PCC0242	chromatophore					2	DUF3082 domain-containing protein	C:plastid; C:integral component of membrane	no GO terms	no GO terms				CM only	2.004	3	6	1.02783e-05	2.01192	not found	CL only	1	1			E(HC)
PCH_271769_272518	PCC0246	chromatophore					0	GUN4 domain-containing protein							2.0314	2.24801	2	6	4.29162e-05	2.63262	1.74922	0.743299	3	3	1.54991e-05	2.19031	E(HC)
PCH_272756_273844	PCC0247	chromatophore					0	class I SAM-dependent methyltransferase							2.00081	1.60496	8	6	0.000114168	3.05754	1.55438	1.51573	12	2	9.53086e-05	2.97913	E(HC)	yes
PCH_274212_275630	PCC0248	chromatophore					0	type I glutamate--ammonia ligase							3.96784	0.895539	19	6	0.000564145	3.75139	0.581709	0.211733	15	4	0.000171498	3.23426	E(HC)	yes
PCH_275914_276444	PCC0249	chromatophore					0	allophycocyanin subunit beta							0.943151	0.35477	25	6	0.00271458	4.4337	1.52135	0.551105	17	6	0.00280139	4.44737	E(HC)	yes
PCH_280889_281680	PCC0255	chromatophore					0	phycocyanobilin:ferredoxin oxidoreductase							1.83666	1.49585	4	6	4.59042e-05	2.66185	1.32102	2.76712	4	2	5.66694e-05	2.75335	E(HC)
PCH_282950_283669	PCC0257	chromatophore					0	30S ribosomal protein S2							3.6964	4.3626	24	6	0.00649609	4.81265	2.83854	3.23706	18	6	0.00357627	4.55343	E(HC)	yes
PCH_286061_287827	PCC0260	chromatophore					0	sulfite reductase, ferredoxin dependent							7.64286	0.2205	18	6	8.14958e-05	2.91114	CM only	0.185789	14	4	3.97027e-05	2.59882	E(HC)	yes
PCH_287901_290057	PCC0261	chromatophore					0	glycine--tRNA ligase subunit beta							3.54051	3.35075	15	6	0.000156067	3.19331	3.52983	2.49113	13	5	0.00018878	3.27596	E(HC)	yes
PCH_292643_294451	PCC0264	chromatophore					0	translational GTPase TypA							3.4057	2.02821	24	6	0.000785972	3.89541	3.28484	1.20737	24	6	0.00127955	4.10706	E(HC)	yes
PCH_296340_297008	PCC0267	chromatophore					0	ribulose-phosphate 3-epimerase							1.93475	0.107311	13	6	0.000159463	3.20266	2.23561	0.52408	8	5	0.000606907	3.78312	E(HC)	yes
PCH_297207_298211	PCC0268	chromatophore					0	class II fructose-bisphosphatase							1.66096	1.56254	32	6	0.00989355	4.99535	1.36681	1.24598	22	6	0.00820888	4.91428	E(HC)	yes
PCH_298247_299554	PCC0269	chromatophore					0	glutamyl-tRNA reductase							1.83649	1.42698	21	6	0.000596704	3.77576	1.4978	0.77057	21	4	0.00029074	3.46351	E(HC)	yes
PCH_299676_300971	PCC0270	chromatophore					0	glucose-1-phosphate adenylyltransferase							1.67308	0.576425	11	6	4.14574e-05	2.6176	1.70124	0.449613	10	4	2.1385e-05	2.33011	E(HC)	yes
PCH_301118_302536	PCC0271	chromatophore					0	NADP-dependent phosphogluconate dehydrogenase							5.42391	2.05444	19	6	0.000613858	3.78807	3.14238	0.723353	16	6	0.000412197	3.61511	E(HC)	yes
PCH_303197_304810	PCC0272	chromatophore					0	dihydroxy-acid dehydratase							7.33653	0.616938	18	6	0.000201749	3.30481	4.0967	0.391457	15	6	0.00021204	3.32642	E(HC)	yes
PCH_305134_305784	PCC0273	chromatophore					0	uracil phosphoribosyltransferase							0.578859	0.412379	8	6	6.39339e-05	2.80573	6.43288	1.67199	5	5	0.000444816	3.64818	E(HC)	yes
PCH_312371_313192	PCC0281	chromatophore					0	inositol phosphatase							1.68575	0.959299	8	6	2.48561e-05	2.39543	2.759	1.87975	7	4	0.000104652	3.01975	E(HC)	yes
PCH_313799_315178	PCC0282	chromatophore					0	TIGR03279 family radical SAM protein													4.0264	1.33243	3	2	2.17958e-05	2.33837	E(HC)
PCH_318559_319893	PCC0286	chromatophore					0	30S ribosomal protein S12 methylthiotransferase RimO							CM only	0.238103	3	6	7.21669e-06	1.85834	not found	CL only	5	1			E(HC)
PCH_321416_322297	PCC0288	chromatophore					0	6-carboxytetrahydropterin synthase							8.73497	1.47422	8	6	7.46766e-05	2.87318	6.01161	1.43024	7	3	0.000127012	3.10385	E(HC)	yes
PCH_325362_326849	PCC0294	chromatophore					0	9,9'-di-cis-zeta-carotene desaturase							3.23706	1.17417	12	6	0.000113372	3.05451	1.70295	1.99862	16	4	0.000228808	3.35947	E(HC)	yes
PCH_328952_329959	PCC0298	chromatophore					0	cysteine synthase A							2.00426	1.07225	1	5	1.45105e-05	2.16168	CM only	1.7032	1	2	3.10735e-05	2.49239	E(HC)
PCH_330816_331874	PCC0299	chromatophore					6	photosystem II D2 protein							2.26392	6.15931	12	6	0.0206783	5.31551	2.34039	4.05077	11	6	0.0208342	5.31878	E(HC)	yes
PCH_332331_333008	PCC0300	chromatophore					0	cobalt ABC transporter						Transporter: ECF-type vitamin or heavy metal importer, EcfA subunit	1.16337	1.04209	4	6	1.85044e-05	2.26727	1.72983	0.869375	4	3	1.55876e-05	2.19278	E(HC)
PCH_334743_337151	PCC0303	chromatophore					8	cation-translocating P-type ATPase	C:integral component of membrane; C:plastid	P:cation transport; P:metal ion transport; P:ATP hydrolysis coupled cation transmembrane transport	F:nucleotide binding; F:cation-transporting ATPase activity; F:metal ion binding			Transporter: copper-translocating P-type ATPase ctaA	CM only	CM only	2	3	1.69431e-05	2.22899	3.46877	CM only	2	1	4.04598e-05	2.60702	E(HC)
PCH_339332_340078	PCC0306	chromatophore					0	DNA-binding response regulator							1.44029	1.54948	4	6	3.92988e-05	2.59438	8.76454	0.573358	5	3	1.8099e-05	2.25765	E(HC)	yes
PCH_340158_341309	PCC0307	chromatophore					0	phosphate acyltransferase PlsX							CM only	1.09362	3	6	1.24644e-05	2.09567	PM only	CL only	1	1			E(HC)
PCH_341430_342419	PCC0308	chromatophore					0	ketoacyl-ACP synthase III							2.72571	0.783041	5	6	2.94557e-05	2.46917	PM only	CL only	4	2			E(HC)	yes
PCH_342474_343373	PCC0309	chromatophore					0	ACP S-malonyltransferase							1.94283	CM only	2	3	9.22762e-06	1.96509	PM only	CL only	3	1			E(HC)
PCH_346355_347290	PCC0313	chromatophore					0	phytoene synthase							1.55264	1.07851	7	6	4.80512e-05	2.6817	1.58671	2.75916	4	2	7.05536e-05	2.84852	E(HC)
PCH_347290_348672	PCC0314	chromatophore					0	15-cis-phytoene desaturase							2.97366	1.37381	22	6	0.000507277	3.70525	2.24368	1.71155	22	6	0.00112669	4.0518	E(HC)	yes
PCH_349782_350768	PCC0317	chromatophore					0	LysR family transcriptional regulator							7.10672	2.92296	4	6	2.73189e-05	2.43646	1.07527	0.837191	4	2	1.37252e-05	2.13752	E(HC)
PCH_351641_353641	PCC0319	chromatophore					15	NADH-quinone oxidoreductase subunit L							0.988176	17.1887	7	5	6.50995e-05	2.81358	10.5214	8.55496	6	5	0.000811235	3.90915	E(HC)
PCH_353774_355468	PCC0320	chromatophore					12	NADH-quinone oxidoreductase subunit M							2.49685	20.4861	8	6	0.00211282	4.32486	1.9095	CM only	7	2	0.000639542	3.80587	E(HC)
PCH_359332_359862	PCC0325	chromatophore					0	NAD(P)H-quinone oxidoreductase subunit I							1.48389	0.599819	11	6	0.000375859	3.57503	3.69909	0.690313	10	5	0.000548911	3.7395	E(HC)	yes
PCH_359943_361079	PCC0326	chromatophore					6	NADH-quinone oxidoreductase subunit NuoH							1.68858	2.68214	4	6	0.000268309	3.42864	2.8397	3.83092	5	6	0.00150729	4.1782	E(HC)	yes
PCH_361752_363341	PCC0327	chromatophore					1	DUF3352 domain-containing protein	C:plastid	no GO terms	no GO terms				1.48434	2.03405	4	6	5.96971e-05	2.77595	CM only	1.30663	9	2	5.98083e-05	2.77676	E(HC)
PCH_365198_365836	PCC0329	chromatophore					0	adenylyl-sulfate kinase							2.24636	0.888439	8	6	0.000267686	3.42763	2.46624	2.32129	7	5	0.000405357	3.60784	E(HC)	yes
PCH_366905_367642	PCC0330	chromatophore					0	magnesium protoporphyrin IX methyltransferase							1.98081	3.0179	20	6	0.00183721	4.26416	1.88863	2.09394	12	6	0.000798134	3.90208	E(HC)	yes
PCH_369403_370254	PCC0332	chromatophore					0	16S rRNA (cytosine(1402)-N(4))-methyltransferase RsmH							CM only	3.79538	2	5	2.75547e-05	2.4402							E(HC)
PCH_370360_371580	PCC0333	chromatophore					0	NAD(P)H-quinone oxidoreductase subunit H							2.18334	1.19683	27	6	0.00223276	4.34884	2.31482	1.07478	26	6	0.00270925	4.43285	E(HC)	yes
PCH_376882_377853	PCC0339	chromatophore					0	glutathione synthase							1.74998	0.940375	12	6	0.000159813	3.20361	2.32883	1.24849	13	4	0.000212223	3.32679	E(HC)	yes
PCH_378270_379334	PCC0340	chromatophore					0	peptide chain release factor 2							1.61386	0.754868	8	6	3.65666e-05	2.56309	not found	CL only	5	1			E(HC)	yes
PCH_380672_381274	PCC0344	chromatophore					0	aminodeoxychorismate/anthranilate synthase component II							1.96996	0.246526	5	6	1.34323e-05	2.12815	3.44646	2.71061	5	3	0.000227613	3.3572	E(HC)	yes
PCH_381436_382557	PCC0345	chromatophore					0	Histidinol-phosphate aminotransferase							4.99116	1.10379	13	6	0.000154352	3.18851	2.47523	0.974296	10	4	9.78436e-05	2.99053	E(HC)	yes
PCH_382557_384365	PCC0346	chromatophore					0	arginine--tRNA ligase							3.30079	1.40905	9	6	5.29296e-05	2.7237	CM only	1.00837	6	3	3.69194e-05	2.56725	E(HC)
PCH_384569_385789	PCC0347	chromatophore					0	tRNA uridine-5-carboxymethylaminomethyl(34) synthesis GTPase MnmE							2.20883	2.60804	11	6	0.000108153	3.03404	3.75766	2.27994	8	4	0.000174883	3.24275	E(HC)	yes
PCH_390604_391809	PCC0351	chromatophore					0	phosphoglycerate kinase							2.04032	0.504159	40	6	0.00321149	4.50671	0.898627	0.243721	30	6	0.00174575	4.24198	E(HC)	yes
PCH_393519_394685	PCC0353	chromatophore					0	quinone-dependent dihydroorotate dehydrogenase							3.30813	CM only	2	2	2.19518e-05	2.34147	CM only	8.38894	2	2	4.16462e-05	2.61958	E(HC)
PCH_394901_395290	PCC0354	chromatophore					0	50S ribosomal protein L7/L12							2.70797	0.0827458	9	6	8.82826e-05	2.94587	PM only	CL only	5	3			E(HC)	yes
PCH_395341_395868	PCC0355	chromatophore					0	50S ribosomal protein L10							1.12725	0.714989	12	6	0.000409759	3.61253	CM only	0.0234531	4	2	4.77044e-06	1.67856	E(HC)	yes
PCH_396088_396795	PCC0356	chromatophore					0	50S ribosomal protein L1							1.47056	1.27948	23	6	0.00172501	4.23679	1.67128	2.18438	15	6	0.00164603	4.21644	E(HC)	yes
PCH_396890_397315	PCC0357	chromatophore					0	50S ribosomal protein L11							2.05609	0.846027	15	6	0.000924039	3.96569	0.707801	0.262492	9	4	0.000271256	3.43338	E(HC)	yes
PCH_397458_398144	PCC0358	chromatophore					0	transcription termination/antitermination protein NusG							1.30937	0.581398	10	6	8.20434e-05	2.91404	5.22424	1.92062	9	5	0.000160267	3.20484	E(HC)	yes
PCH_398519_401377	PCC0360	chromatophore					0	AAA family ATPase							3.20327	3.39624	9	6	6.82465e-05	2.83408	0.763705	0.453023	12	2	1.82551e-05	2.26138	E(HC)
PCH_401853_403148	PCC0362	chromatophore					0	phosphopyruvate hydratase							1.50456	0.326118	17	6	0.000125516	3.0987	0.645822	0.27372	11	4	4.87338e-05	2.68783	E(HC)	yes
PCH_405018_406508	PCC0364	chromatophore					0	Asp-tRNA(Asn)/Glu-tRNA(Gln) amidotransferase subunit GatB							11.5899	1.06681	11	6	0.000157386	3.19697	PM only	CL only	13	3			E(HC)	yes
PCH_406754_407299	PCC0365	chromatophore					0	nucleoside-diphosphate kinase							0.781337	0.710119	12	6	0.000291017	3.46392	4.78597	1.35298	8	6	0.000562219	3.74991	E(HC)	yes
PCH_407438_409360	PCC0366	chromatophore					0	biosynthetic arginine decarboxylase							11.6875	1.36867	6	6	8.6944e-05	2.93924	8.9828	0.911739	12	4	6.92432e-05	2.84038	E(HC)	yes
PCH_409349_412024	PCC0367	chromatophore					0	alanine--tRNA ligase							6.99746	4.82875	24	6	0.000661657	3.82063	3.63171	1.6676	26	5	0.000336324	3.52676	E(HC)	yes
PCH_412457_414196	PCC0368	chromatophore					0	MBL fold metallo-hydrolase							2.7359	3.45858	32	6	0.00335928	4.52625	2.14568	1.6753	30	6	0.00186611	4.27094	E(HC)	yes
PCH_414777_416582	PCC0369	chromatophore					0	flavin oxidoreductase							6.4457	3.55356	38	6	0.00262504	4.41914	2.28671	1.10716	28	6	0.00128689	4.10954	E(HC)	yes
PCH_419585_420043	PCC0372	chromatophore					0	50S ribosomal protein L9							2.30142	0.198784	18	6	0.000390124	3.5912	1.35358	0.0605476	12	4	8.04199e-05	2.90536	E(HC)	yes
PCH_420124_421542	PCC0373	chromatophore					0	replicative DNA helicase							2.76048	2.72322	5	6	6.40573e-05	2.80657	4.19073	5.54356	2	2	3.4592e-05	2.53898	E(HC)
PCH_421589_423505	PCC0374	chromatophore					0	tRNA uridine-5-carboxymethylaminomethyl(34) synthesis enzyme MnmG							4.90203	3.47356	7	6	4.04873e-05	2.60732	2.62783	3.36241	2	2	4.93895e-05	2.69363	E(HC)
PCH_425134_425553	PCC0376	chromatophore					1	membrane protein	C:plastid; C:integral component of membrane	no GO terms	no GO terms				1.43163	1.50164	6	6	0.000320003	3.50515	3.59156	3.13505	8	6	0.00107413	4.03106	E(HC)	yes
PCH_426852_429602	PCC0378	chromatophore					0	valine--tRNA ligase							4.12793	3.7306	18	6	0.00024719	3.39303	2.41078	1.2262	22	3	9.58338e-05	2.98152	E(HC)	yes
PCH_431371_432252	PCC0382	chromatophore					0	Spermidine synthase							2.09696	2.58835	5	6	0.000102157	3.00927	2.05509	1.93586	2	2	3.78683e-05	2.57828	E(HC)	yes
PCH_432249_433106	PCC0383	chromatophore					0	agmatinase							not found	CL only	2	2			3.0536	1.53325	4	2	3.44766e-05	2.53752	E(HC)
PCH_434537_436360	PCC0385	chromatophore					0	aspartate--tRNA ligase							CM only	1.35082	6	6	2.47346e-05	2.39331	4.6618	0.419572	8	3	2.01124e-05	2.30346	E(HC)	yes
PCH_436530_438125	PCC0386	chromatophore					0	CTP synthase							3.68556	1.13502	4	6	2.93306e-05	2.46732	not found	CL only	4	2			E(HC)
PCH_443054_444106	PCC0391	chromatophore					0	3-deoxy-7-phosphoheptulonate synthase							2.21881	1.00425	14	6	0.000255916	3.4081	1.36922	0.988531	12	4	0.000232358	3.36616	E(HC)	yes
PCH_449616_451505	PCC0396	chromatophore					0	molecular chaperone DnaK							2.80689	0.925458	66	6	0.0177242	5.24857	1.64197	0.54801	59	6	0.0165876	5.21978	E(HC)	yes
PCH_452933_453298	PCC0398	chromatophore					0	30S ribosomal protein S6							1.76495	0.0546331	9	6	2.05142e-05	2.31205	PM only	CL only	4	2			E(HC)	yes
PCH_456561_458486	PCC0402	chromatophore					0	AarF/ABC1/UbiB kinase family protein							1.13835	2.57985	3	5	3.6237e-05	2.55915	1.94415	4.76267	4	2	5.90026e-05	2.77087	E(HC)
PCH_458540_459649	PCC0403	chromatophore					0	threonine synthase							0.924543	0.701226	4	6	1.66657e-05	2.22182	2.15424	1.09329	9	3	4.88014e-05	2.68843	E(HC)
PCH_460012_461196	PCC0404	chromatophore					0	DNA polymerase III subunit beta							3.66198	1.52005	5	6	6.91174e-05	2.83959	1.75125	0.385236	8	4	2.55008e-05	2.40655	E(HC)	yes
PCH_468301_469140	PCC0408	chromatophore					3	DUF502 domain-containing protein	C:plastid; C:integral component of membrane	no GO terms	no GO terms				1.15118	2.85982	6	6	0.000298534	3.47499	1.95841	2.64618	4	3	0.000183981	3.26477	E(HC)	yes
PCH_469791_471110	PCC0410	chromatophore					0	signal recognition particle-docking protein FtsY							1.23923	0.992614	18	6	0.00029041	3.46301	1.85527	0.86511	17	4	0.000202965	3.30742	E(HC)	yes
PCH_472822_473550	PCC0412	chromatophore					0	nucleotide exchange factor GrpE							1.2092	0.499748	10	6	0.00024773	3.39398	1.68879	0.868202	9	4	0.000282371	3.45082	E(HC)	yes
PCH_473617_474711	PCC0413	chromatophore					0	molecular chaperone DnaJ							3.3146	2.37203	16	6	0.00108656	4.03605	1.72844	1.46741	15	6	0.000813596	3.91041	E(HC)	yes
PCH_478794_479816	PCC0418	chromatophore					0	type I glyceraldehyde-3-phosphate dehydrogenase							2.06242	1.42268	36	6	0.0137688	5.1389	2.0769	1.35111	32	6	0.0175395	5.24402	E(HC)	yes
PCH_483174_484163	PCC0423	chromatophore					0	4-hydroxythreonine-4-phosphate dehydrogenase PdxA							CM only	0.654753	2	3	3.06997e-06	1.48713							E(HC)
PCH_485712_486860	PCC0426	chromatophore					0	alanine--glyoxylate aminotransferase family protein							CM only	1.74347	5	6	7.41403e-05	2.87005	CM only	0.342934	4	2	1.08255e-05	2.03445	E(HC)
PCH_487179_488762	PCC0427	chromatophore					0	glutamine-hydrolyzing GMP synthase							2.31762	1.29207	8	6	6.01547e-05	2.77927	4.47679	1.05379	7	4	0.000107721	3.0323	E(HC)
PCH_489191_489547	PCC0428	chromatophore					0	Predicted protein							1.00098	1.33691	6	6	3.3128e-05	2.5202	2.34493	6.20554	4	2	0.000149157	3.17364	E(HC)	yes
PCH_491312_492469	PCC0430	chromatophore					0	glycosyltransferase family 1 protein							2.27699	1.41375	8	6	0.00031296	3.49549	2.225	0.871549	7	3	0.000113554	3.0552	E(HC)	yes
PCH_492497_493693	PCC0431	chromatophore					0	NAD-dependent epimerase/dehydratase family protein							4.07594	1.40967	16	6	0.000331852	3.52094	7.79409	1.23245	15	6	0.000312898	3.4954	E(HC)	yes
PCH_494336_494851	PCC0432	chromatophore					1	tetratricopeptide repeat protein	C:plastid; C:integral component of membrane		F:protein binding				0.702098	0.920234	10	6	0.000110102	3.0418	3.30381	2.19738	7	6	0.0003301	3.51865	E(HC)	yes
PCH_494885_495232	PCC0433	chromatophore					1	50S ribosomal protein L20							5.4534	8.04724	11	6	0.00166909	4.22248	4.55654	12.3488	4	3	0.000231837	3.36518	E(HC)
PCH_495283_495480	PCC0434	chromatophore					0	50S ribosomal protein L35							CM only	0.306392	3	5	1.58888e-05	2.20109	not found	CL only	2	2			E(HC)	yes
PCH_495902_497233	PCC0435	chromatophore					5	glycosyltransferase family 2 protein							2.90137	8.73415	4	5	3.83479e-05	2.58374	1.42384	5.03119	7	2	9.61926e-05	2.98314	E(HC)
PCH_497417_499171	PCC0436	chromatophore					0	DNA polymerase III subunit gamma/tau							CM only	CM only	1	3	3.95978e-06	1.59767							E(HC)
PCH_499772_500449	PCC0437	chromatophore					0	ATP-dependent Clp endopeptidase proteolytic subunit ClpP							2.52214	0.894131	5	6	0.00012207	3.08661	PM only	CL only	4	1			E(HC)	yes
PCH_504239_506212	PCC0441	chromatophore					0	ribonuclease J							5.56024	2.74183	36	6	0.00171853	4.23516	3.59102	0.837989	28	6	0.00107249	4.03039	E(HC)	yes
PCH_507735_508514	PCC0443	chromatophore					0	DUF561 domain-containing protein							1.05045	0.952723	5	6	6.47714e-05	2.81138	1.76509	1.29968	5	3	7.46156e-05	2.87283	E(HC)	yes
PCH_511959_512609	PCC0446	chromatophore					0	translation initiation factor IF-3							1.94296	0.946582	19	6	0.000680413	3.83277	3.59054	0.909167	11	5	0.000320336	3.50561	E(HC)	yes
PCH_513762_515720	PCC0448	chromatophore					0	DNA topoisomerase (ATP-hydrolyzing) subunit B							23.4287	2.27004	8	6	4.13171e-05	2.61613	2.53273	1.63316	9	3	5.82369e-05	2.7652	E(HC)	yes
PCH_516580_517980	PCC0450	chromatophore					5	magnesium transporter	C:plasma membrane; C:plastid; C:integral component of membrane; C:membrane	P:cation transport; P:magnesium ion transport; P:magnesium ion transmembrane transport	F:cation transmembrane transporter activity; F:magnesium ion transmembrane transporter activity; F:metal ion binding			Transporter: magnesium importer mgtE	CM only	0.983203	2	4	1.22267e-06	1.08731	1.82839	3.12501	3	2	9.16547e-06	1.96215	E(HC)
PCH_520078_521514	PCC0453	chromatophore					0	adenosylhomocysteinase							4.27203	2.19289	19	6	0.000964898	3.98448	5.32629	1.09731	19	6	0.000750283	3.87523	E(HC)	yes
PCH_521937_522311	PCC0454	chromatophore					0	single-stranded DNA-binding protein							2.5984	0.653159	3	6	3.5034e-05	2.54449	CM only	0.816807	4	2	2.9992e-05	2.47701	E(HC)	yes
PCH_522503_523552	PCC0455	chromatophore					0	rod shape-determining protein							1.73719	1.93969	21	6	0.00165131	4.21783	1.43833	1.83595	18	6	0.00118912	4.07522	E(HC)	yes
PCH_524806_525612	PCC0457	chromatophore					0	response regulator							3.3211	1.3459	12	6	0.000189407	3.2774	1.63951	1.63171	11	3	5.34357e-05	2.72783	E(HC)	yes
PCH_525653_527212	PCC0458	chromatophore					0	lysine--tRNA ligase							6.83572	1.44209	11	6	0.000126076	3.10063	3.67706	0.849606	8	5	9.37138e-05	2.9718	E(HC)	yes
PCH_528186_528419	PCC0461	chromatophore					0	hypothetical protein							7.58903	0.283067	4	6	1.45606e-05	2.16318	PM only	CL only	1	1			E(HC)	yes
PCH_532561_534570	PCC0465	chromatophore					0	transketolase							4.79668	0.787762	39	6	0.00226428	4.35493	1.21945	0.165495	35	6	0.00098528	3.99356	E(HC)	yes
PCH_534628_535875	PCC0466	chromatophore					0	beta-ketoacyl-ACP synthase II							CM only	0.163684	7	6	5.55095e-06	1.74437	CM only	0.121302	10	4	1.14121e-05	2.05737	E(HC)	yes
PCH_535884_536126	PCC0467	chromatophore					0	acyl carrier protein													CM only	0.773915	1	2	2.3849e-05	2.37747	E(HC)	yes
PCH_536273_536518	PCC0468	chromatophore					0	photosystem I iron-sulfur center protein PsaC							1.23608	4.28559	14	6	0.0290396	5.46299	2.60266	4.00912	12	6	0.0369294	5.56737	E(HC)	yes
PCH_536643_538559	PCC0469	chromatophore					0	glutamine--fructose-6-phosphate transaminase (isomerizing)							20.6331	2.44061	10	6	0.000103988	3.01698	4.25146	2.27325	10	2	6.0259e-05	2.78002	E(HC)
PCH_538702_540156	PCC0470	chromatophore					0	mannose-1-phosphate guanylyltransferase/mannose-6-phosphate isomerase							CM only	0.931072	1	5	5.27681e-06	1.72237	not found	CL only	2	1			E(HC)
PCH_541010_541750	PCC0472	chromatophore					0	ribonuclease III							2.36812	0.754453	2	6	6.02926e-06	1.78026							E(HC)
PCH_542678_544015	PCC0474	chromatophore					13	cation:proton antiporter	C:integral component of membrane; C:plastid	P:cation transport; P:transmembrane transport; P:proton transmembrane transport	F:solute:proton antiporter activity;			Transporter: sodium:proton antiporter NhaS3	2.93977	CM only	2	3	6.99044e-05	2.8445	CM only	CM only	2	1	0.000164957	3.21737	E(HC)
PCH_546425_547138	PCC0476	chromatophore					0	heme oxygenase (biliverdin-producing)							1.53068	0.583584	20	6	0.000394094	3.5956	1.03666	0.726209	15	5	0.000444859	3.64822	E(HC)	yes
PCH_553554_554822	PCC0481	chromatophore					0	histidine--tRNA ligase							3.67849	2.18264	15	6	0.000260526	3.41585	1.02012	0.725438	11	3	5.85493e-05	2.76752	E(HC)	yes
PCH_555182_555670	PCC0483	chromatophore					0	GNAT family N-acetyltransferase							1.80613	2.2516	1	4	1.45869e-05	2.16396	2.40388	2.01557	3	2	7.96763e-05	2.90133	E(HC)
PCH_555821_558652	PCC0484	chromatophore					0	preprotein translocase subunit SecA							3.54411	2.69655	42	6	0.000904311	3.95632	1.27379	0.647963	48	6	0.000717108	3.85558	E(HC)	yes
PCH_560187_562727	PCC0486	chromatophore					0	DNA mismatch repair protein MutS							CM only	6.24198	8	6	7.69586e-05	2.88626	2.39486	0.817373	11	3	3.44096e-05	2.53668	E(HC)	yes
PCH_563628_563828	PCC0488	chromatophore					1	photosystem II reaction center protein J							0.791969	0.279604	3	6	0.000155064	3.19051	2.38341	1.6717	5	6	0.000779123	3.89161	E(HC)	yes
PCH_564003_564122	PCC0489	chromatophore					1	---NA---							1.61611	0.71151	2	6	4.72338e-05	2.67425	1.95698	2.39234	1	2	0.000633962	3.80206	E(HC)	yes
PCH_564130_564267	PCC0490	chromatophore					1	cytochrome b559 subunit beta							1.20375	3.14791	3	6	0.00122062	4.08658	2.23199	2.80111	3	6	0.0033244	4.52171	E(HC)	yes
PCH_564271_564519	PCC0491	chromatophore					1	cytochrome b559 subunit alpha							1.89275	6.01433	6	6	0.00200354	4.3018	4.10973	11.7722	4	2	0.000670908	3.82666	E(HC)	yes
PCH_564628_565638	PCC0492	chromatophore					1	photosynthesis system II assembly factor Ycf48							2.10037	1.19518	24	6	0.00285241	4.45521	3.23217	3.82864	16	6	0.00550057	4.74041	E(HC)	yes
PCH_566660_567400	PCC0495	chromatophore					0	NADH-quinone oxidoreductase subunit B							1.75037	1.81912	20	6	0.000963573	3.98388	2.72059	2.63374	14	6	0.00148948	4.17304	E(HC)	yes
PCH_569408_571516	PCC0498	chromatophore					0	magnesium chelatase ATPase subunit D							2.79767	2.5605	11	6	0.000162737	3.21149	4.20146	0.69039	14	5	0.000208215	3.31851	E(HC)	yes
PCH_574488_575072	PCC0502	chromatophore					0	orotate phosphoribosyltransferase							1.68904	1.47388	6	6	4.52233e-05	2.65536	8.2717	3.15144	4	2	0.00013083	3.11671	E(HC)	yes
PCH_581624_583204	PCC0510	chromatophore					0	bifunctional phosphoribosylaminoimidazolecarboxamide formyltransferase/IMP cyclohydrolase							4.34294	1.04787	12	6	0.000264885	3.42306	1.48488	0.847197	17	4	0.000238256	3.37704	E(HC)	yes
PCH_588556_589827	PCC0517	chromatophore					0	serine hydroxymethyltransferase							9.09113	1.06715	21	6	0.000260187	3.41528	3.56066	0.392753	15	4	0.000150314	3.177	E(HC)	yes
PCH_591570_592976	PCC0519	chromatophore					0	3-isopropylmalate dehydratase large subunit							3.36666	2.06407	12	6	0.000220482	3.34337	1.28077	0.806424	15	4	0.00015768	3.19778	E(HC)	yes
PCH_593047_593664	PCC0520	chromatophore					0	3-isopropylmalate dehydratase small subunit							0.813248	1.46262	5	6	5.26149e-05	2.72111	1.80846	1.57935	6	2	5.75102e-05	2.75974	E(HC)
PCH_599550_600956	PCC0528	chromatophore					0	phosphoglucosamine mutase							3.23808	3.21358	3	3	2.91359e-05	2.46443	CM only	1.85655	3	2	1.86564e-05	2.27083	E(HC)
PCH_604456_607359	PCC0532	chromatophore					0	isoleucine--tRNA ligase							10.7591	2.88712	5	6	9.59832e-05	2.9822	1.02511	0.266159	16	4	3.81746e-05	2.58177	E(HC)	yes
PCH_614472_615653	PCC0543	chromatophore					0	sulfate adenylyltransferase							3.45804	0.815881	10	6	9.99981e-05	2.99999	1.62756	0.560651	11	4	0.000120942	3.08258	E(HC)	yes
PCH_618382_619470	PCC0546	chromatophore					0	chorismate synthase							3.26568	0.895201	18	6	0.000357322	3.55306	2.12415	0.736494	14	4	0.000197141	3.29478	E(HC)	yes
PCH_621140_622738	PCC0548	chromatophore					0	B12-binding domain-containing radical SAM protein							5.20545	1.29484	20	6	0.000173683	3.23976	4.11783	1.95925	16	6	0.000240259	3.38068	E(HC)
PCH_623071_624309	PCC0549	chromatophore					0	LL-diaminopimelate aminotransferase							4.18874	1.00818	3	5	1.65551e-05	2.21893	CM only	0.423098	5	4	1.27217e-05	2.10455	E(HC)
PCH_625155_627095	PCC0550	chromatophore					0	ribonuclease E							4.22479	1.67709	7	6	5.42281e-05	2.73422	10.6817	1.19082	11	2	6.83496e-05	2.83474	E(HC)
PCH_627399_628247	PCC0551	chromatophore					0	prephenate dehydratase							3.98817	0.543871	5	6	1.97079e-05	2.29464	1.85724	1.17851	3	3	4.0457e-05	2.60699	E(HC)	yes
PCH_628271_629221	PCC0552	chromatophore					1	methyltransferase domain-containing protein							2.22314	1.72755	5	6	8.04358e-05	2.90545	1.91601	14.1405	2	2	0.000123758	3.09257	E(HC)
PCH_629491_629811	PCC0553	chromatophore					0	30S ribosomal protein S10							1.31758	0.396131	7	6	0.000234226	3.36964	3.00221	0.641231	7	6	0.000271488	3.43375	E(HC)	yes
PCH_629963_631192	PCC0554	chromatophore					0	elongation factor Tu							1.57616	2.42899	42	6	0.00911419	4.95972	1.5704	1.89856	31	6	0.007403	4.86941	E(HC)	yes
PCH_631239_633314	PCC0555	chromatophore					0	elongation factor G							1.9579	2.10804	43	6	0.00246772	4.3923	1.33931	0.877071	39	6	0.00198906	4.29865	E(HC)	yes
PCH_633948_634322	PCC0557	chromatophore					0	30S ribosomal protein S12							2.52787	1.70559	6	6	0.000353126	3.54793	1.44104	3.39521	3	2	0.000487108	3.68763	E(HC)	yes
PCH_634384_634734	PCC0558	chromatophore					0	AIR synthase							0.794775	0.830928	2	6	9.99343e-06	1.99971	CM only	2.10419	2	2	2.83541e-05	2.45262	E(HC)	yes
PCH_635714_636589	PCC0559	chromatophore					0	lipoyl synthase													CM only	13.7543	2	2	0.000110053	3.0416	E(HC)
PCH_636947_638053	PCC0560	chromatophore					1	hypothetical protein							6.66713	5.91101	6	6	0.000317056	3.50114	0.651357	1.51565	9	3	6.21608e-05	2.79352	E(HC)
PCH_638468_640771	PCC0561	chromatophore					11	photosystem I core protein PsaA							2.65559	16.9052	20	6	0.0525566	5.72063	1.50258	6.28614	23	6	0.0414053	5.61706	E(HC)	yes
PCH_640792_643005	PCC0562	chromatophore					11	photosystem I core protein PsaB							1.86448	5.0708	16	6	0.020437	5.31042	3.23077	4.75994	14	6	0.0456591	5.65953	E(HC)	yes
PCH_643203_643694	PCC0563	chromatophore					3	photosystem I reaction center protein subunit XI							1.61522	2.13809	7	6	0.012758	5.10578	3.57653	5.96735	7	6	0.0373818	5.57266	E(HC)	yes
PCH_647822_648094	PCC0569	chromatophore					0	50S ribosomal protein L31							1.5729	0.260275	5	6	6.16361e-05	2.78983	not found	CL only	2	2			E(HC)	yes
PCH_648105_648512	PCC0570	chromatophore					0	30S ribosomal protein S9							4.70426	2.79208	9	6	0.00113164	4.05371	3.496	1.73021	9	6	0.000635726	3.80327	E(HC)	yes
PCH_648509_648961	PCC0571	chromatophore					0	50S ribosomal protein L13							3.03426	0.291992	14	6	0.000294612	3.46925	2.25883	0.34116	8	4	0.000412641	3.61557	E(HC)	yes
PCH_649238_649996	PCC0572	chromatophore					0	tRNA pseudouridine(38-40) synthase TruA							CM only	0.862462	1	5	3.0495e-06	1.48423	not found	CL only	1	1			E(HC)
PCH_650070_650420	PCC0573	chromatophore					0	50S ribosomal protein L17							0.935363	1.4749	8	6	0.000787116	3.89604	2.1194	2.7438	3	3	0.000686433	3.8366	E(HC)	yes
PCH_650485_651411	PCC0574	chromatophore					0	DNA-directed RNA polymerase subunit alpha							1.79625	1.29624	13	6	0.000342489	3.53465	1.32793	0.66391	12	4	0.000180289	3.25597	E(HC)	yes
PCH_651467_651859	PCC0575	chromatophore					0	30S ribosomal protein S11							3.08834	2.60365	12	6	0.00214423	4.33127	2.51291	1.94283	3	5	0.00111127	4.04582	E(HC)	yes
PCH_651921_652286	PCC0576	chromatophore					0	30S ribosomal protein S13							3.64099	3.85753	14	6	0.00285143	4.45506	2.90151	2.20411	9	6	0.0017384	4.24015	E(HC)	yes
PCH_653159_654475	PCC0579	chromatophore					10	preprotein translocase subunit SecY	C:membrane; C:plasma membrane; C:plastid; C:integral component of membrane; C:thylakoid membrane	P:protein transport; P:protein targeting; P:protein transport by the Sec complex; P:intracellular protein transmembrane transport					1.14236	2.54391	3	5	8.35336e-05	2.92186	1.5478	15.6689	4	2	0.000145746	3.1636	E(HC)
PCH_654595_655047	PCC0580	chromatophore					0	50S ribosomal protein L15							2.24518	3.38353	15	6	0.002474	4.3934	2.26614	2.81925	14	6	0.00299464	4.47634	E(HC)	yes
PCH_655057_655716	PCC0581	chromatophore					0	30S ribosomal protein S5							3.05849	1.26066	20	6	0.00149403	4.17436	1.22013	0.88141	12	6	0.000603783	3.78088	E(HC)	yes
PCH_655728_656093	PCC0582	chromatophore					0	50S ribosomal protein L18							1.77725	0.90765	10	6	0.000709121	3.85072	2.46273	0.808674	4	4	0.000337505	3.52828	E(HC)	yes
PCH_656129_656668	PCC0583	chromatophore					0	50S ribosomal protein L6							4.86498	2.48298	11	6	0.00111242	4.04627	6.02182	1.41904	10	6	0.00114791	4.05991	E(HC)	yes
PCH_656684_657085	PCC0584	chromatophore					0	30S ribosomal protein S8							2.2386	0.599936	9	6	0.000491735	3.69173	3.3926	1.48709	7	6	0.000284404	3.45394	E(HC)	yes
PCH_657106_657645	PCC0585	chromatophore					0	50S ribosomal protein L5							0.892785	1.32273	24	6	0.00198102	4.29689	1.70028	2.89148	10	6	0.00154201	4.18809	E(HC)	yes
PCH_657762_658118	PCC0586	chromatophore					0	50S ribosomal protein L24							3.8952	0.217503	13	6	0.000225297	3.35276	0.903741	0.180818	6	4	6.58748e-05	2.81872	E(HC)	yes
PCH_658119_658484	PCC0587	chromatophore					0	50S ribosomal protein L14							1.60662	0.556068	10	6	0.000548662	3.73931	0.9598	0.438865	8	4	0.000170349	3.23134	E(HC)	yes
PCH_658497_658748	PCC0588	chromatophore					0	30S ribosomal protein S17							4.03876	1.24699	5	6	0.000855055	3.93199	1.64339	0.442233	5	4	0.000251716	3.40091	E(HC)	yes
PCH_658766_658978	PCC0589	chromatophore					0	50S ribosomal protein L29							2.46588	0.109096	8	6	3.0496e-05	2.48424	CM only	0.4498	1	2	4.74584e-05	2.67631	E(HC)	yes
PCH_658981_659382	PCC0590	chromatophore					0	50S ribosomal protein L16							2.80544	2.13207	7	6	0.000683083	3.83447	7.48075	8.24197	6	4	0.0011593	4.0642	E(HC)	yes
PCH_659447_660070	PCC0591	chromatophore					0	30S ribosomal protein S3							4.51511	2.84497	18	6	0.00311812	4.49389	3.50026	2.96246	15	6	0.00309994	4.49135	E(HC)	yes
PCH_660202_660558	PCC0592	chromatophore					0	50S ribosomal protein L22							2.95219	1.19106	9	6	0.000621071	3.79314	4.04523	1.26918	6	4	0.000318084	3.50254	E(HC)	yes
PCH_660569_660844	PCC0593	chromatophore					0	30S ribosomal protein S19							7.70568	0.0535372	8	6	5.71675e-05	2.75715	1.06292	0.157106	3	3	2.70437e-05	2.43207	E(HC)	yes
PCH_660880_661743	PCC0594	chromatophore					0	50S ribosomal protein L2							3.70205	3.45087	21	6	0.00486309	4.68691	1.75605	1.63693	18	6	0.00227567	4.35711	E(HC)	yes
PCH_661763_662068	PCC0595	chromatophore					0	50S ribosomal protein L23							3.10182	0.298241	3	6	0.000159487	3.20272	3.78027	0.519725	3	4	0.000125628	3.09909	E(HC)	yes
PCH_662061_662696	PCC0596	chromatophore					0	50S ribosomal protein L4							2.16365	1.13407	18	6	0.00183999	4.26482	1.97448	2.02968	10	5	0.00189926	4.27858	E(HC)	yes
PCH_662696_663352	PCC0597	chromatophore					0	50S ribosomal protein L3							4.52446	0.473867	19	6	0.000407808	3.61046	5.88918	0.668132	13	6	0.000588552	3.76979	E(HC)	yes
PCH_667656_668759	PCC0602	chromatophore					0	recombinase RecA							3.78764	4.78996	7	6	7.0016e-05	2.8452	2.92427	1.34301	7	3	6.37274e-05	2.80433	E(HC)
PCH_669413_670267	PCC0604	chromatophore					0	Arogenate dehydrogenase							CM only	0.622321	1	5	3.52417e-06	1.54706	2.71966	1.0894	1	2	1.01561e-05	2.00673	E(HC)	yes
PCH_670661_671044	PCC0605	chromatophore					2	hypothetical protein	C:plastid; C:thylakoid; C:integral component of membrane						1.70833	1.87792	12	6	0.00119957	4.07903	3.78074	1.03259	6	6	0.000596061	3.77529	E(HC)	yes
PCH_675393_676526	PCC0611	chromatophore					0	putative glutamate--cysteine ligase							3.79471	0.432631	6	6	2.04483e-05	2.31066	1.63224	0.726861	8	5	0.000159836	3.20368	E(HC)	yes
PCH_676529_678085	PCC0612	chromatophore					0	anthranilate synthase component I							3.67733	1.46744	11	6	0.000155244	3.19101	2.43231	0.965729	12	4	0.000159929	3.20393	E(HC)	yes
PCH_678117_678542	PCC0613	chromatophore					0	Photosystem I reaction center subunit II							1.59245	4.40889	20	6	0.0756633	5.87889	2.0361	2.5994	12	6	0.0401784	5.60399	E(HC)	yes
PCH_681297_682379	PCC0616	chromatophore					0	Mrp/NBP35 family ATP-binding protein							1.45828	1.83522	8	6	0.00011757	3.07029	4.65587	4.25725	9	2	0.000197217	3.29494	E(HC)	yes
PCH_682553_683581	PCC0617	chromatophore					0	oxygen-dependent coproporphyrinogen oxidase							39.3725	0.0888391	19	6	4.1687e-05	2.62	2.36902	0.124605	15	4	6.93294e-05	2.84092	E(HC)	yes
PCH_688242_689084	PCC0623	chromatophore					0	bifunctional pantoate--beta-alanine ligase/(d)CMP kinase							2.47347	2.00904	3	5	2.21539e-05	2.34545	PM only	CL only	3	1			E(HC)
PCH_689374_690048	PCC0624	chromatophore					0	HEAT repeat domain-containing protein							0.979648	0.897181	5	6	3.90508e-05	2.59163	2.28151	1.42741	4	2	4.05373e-05	2.60785	E(HC)	yes
PCH_691202_691690	PCC0626	chromatophore					0	phycocyanin subunit alpha							1.84651	0.47388	28	6	0.0450155	5.65336	1.72595	0.404766	15	6	0.0323439	5.50979	E(HC)	yes
PCH_691748_692266	PCC0627	chromatophore					0	phycocyanin subunit beta							1.20448	0.450874	35	6	0.0633885	5.80201	1.76404	0.71118	25	6	0.0732659	5.8649	E(HC)	yes
PCH_692600_693445	PCC0628	chromatophore					0	phycobilisome linker polypeptide							1.26508	0.537706	54	6	0.0340337	5.53191	1.61348	0.599332	33	6	0.0291116	5.46407	E(HC)	yes
PCH_694207_694812	PCC0629	chromatophore					0	chorismate-binding protein							0.840258	0.434526	3	5	2.13571e-05	2.32954	4.10222	1.07398	6	2	6.4388e-05	2.8088	E(HC)	yes
PCH_697487_698479	PCC0633	chromatophore					0	30S ribosomal protein S1							1.42682	0.646648	23	6	0.000312744	3.49519	1.83891	0.526969	18	6	0.000390552	3.59168	E(HC)	yes
PCH_699133_700695	PCC0635	chromatophore					7	photosystem II chlorophyll-binding protein CP47							1.20316	2.40185	43	6	0.0196732	5.29388	1.98353	4.23616	38	6	0.0469194	5.67135	E(HC)	yes
PCH_700941_701420	PCC0636	chromatophore					0	(2Fe-2S)-binding protein							2.69391	4.82792	3	6	2.83006e-05	2.4518	PM only	CL only	1	1			E(HC)
PCH_704768_705592	PCC0643	chromatophore					0	septum site-determining protein MinD							2.40993	1.99157	2	3	7.57886e-06	1.8796	0.698966	9.5874	3	2	2.69238e-05	2.43014	E(HC)
PCH_706600_707853	PCC0645	chromatophore					0	peptidase S41							1.85584	0.884436	3	6	2.7339e-05	2.43678	PM only	CL only	5	1			E(HC)	yes
PCH_708003_708659	PCC0646	chromatophore					5	cytochrome b6							0.670576	2.35095	5	6	0.000329653	3.51806	4.1661	7.48554	4	6	0.0057121	4.7568	E(HC)	yes
PCH_708763_709245	PCC0647	chromatophore					3	cytochrome b6-f complex subunit IV							1.74985	3.51198	3	6	0.00169812	4.22997	6.30049	22.2322	5	2	0.000226392	3.35486	E(HC)	yes
PCH_716465_717736	PCC0654	chromatophore					0	SufS family cysteine desulfurase							5.16863	1.16621	4	6	8.71774e-05	2.9404	4.94804	0.916041	6	4	5.52752e-05	2.74253	E(HC)	yes
PCH_717736_718989	PCC0655	chromatophore					0	ABC transporter permease							1.40261	1.38167	5	6	8.18696e-05	2.91312	3.6953	0.525197	8	4	5.46781e-05	2.73781	E(HC)	yes
PCH_719836_721278	PCC0657	chromatophore					0	Fe-S cluster assembly protein SufB							2.43579	2.53347	7	6	6.42636e-05	2.80796	5.82929	0.346212	14	3	3.78119e-05	2.57763	E(HC)	yes
PCH_721297_721656	PCC0658	chromatophore					0	ferredoxin--nitrite reductase							17.7353	1.74438	5	6	0.000136196	3.13416	not found	CL only	3	2			E(HC)	yes
PCH_722202_722798	PCC0659	chromatophore					0	phycobiliprotein lyase							2.00025	0.639794	3	4	1.18169e-05	2.07251	PM only	CL only	2	1			E(HC)
PCH_725105_725851	PCC0662	chromatophore					0	phosphoadenylyl-sulfate reductase							1.67664	1.45317	5	6	9.15365e-05	2.96159	CM only	3.62368	5	2	0.000142076	3.15252	E(HC)	yes
PCH_725940_727124	PCC0663	chromatophore					0	proton-conducting membrane transporter							1.43544	0.630826	6	6	5.06955e-05	2.70497	3.12451	4.70752	6	3	0.00015562	3.19207	E(HC)	yes
PCH_727425_729257	PCC0664	chromatophore					9	SLC13 family permease	C:integral component of membrane; C:plastid	P:potassium ion transport; P:transmembrane transport; P:cation transmembrane transport	F:cation transmembrane transporter activity;			Transporter: DASS-family sodium:dicarboxylate/sulfate symporter	3.25606	9.12244	1	4	2.52827e-05	2.40282	CM only	28.9847	3	2	6.20585e-05	2.7928	E(HC)
PCH_731111_731815	PCC0666	chromatophore					0	TrkA family potassium uptake protein						Transporter: KtrABE potassium transporter, KtrA subunit	4.64913	1.1764	4	6	4.79388e-05	2.68069	3.06966	2.57827	3	2	3.50265e-05	2.5444	E(HC)	yes
PCH_733844_734014	PCC0668	chromatophore					0	30S ribosomal protein S21							5.18326	0.199291	4	6	8.75009e-05	2.94201	3.89544	1.56052	3	3	0.000175584	3.24448	E(HC)	yes
PCH_734779_736809	PCC0669	chromatophore					7	ABC transporter ATP-binding protein/permease						Transporter: ABC-transporter for fatty acyl CoA or antimicrobial peptides	4.89759	4.54886	37	6	0.00446543	4.64986	2.35291	3.55349	29	6	0.00555476	4.74467	E(HC)	yes
PCH_738781_740139	PCC0673	chromatophore					0	acetyl-CoA carboxylase biotin carboxylase subunit							3.71452	1.40369	13	6	0.000158701	3.20058	2.29798	0.460915	13	5	6.04726e-05	2.78156	E(HC)	yes
PCH_740687_741685	PCC0675	chromatophore					0	photosystem reaction center subunit H							2.00053	0.208372	7	6	2.33568e-05	2.36841	PM only	CL only	6	3			E(HC)	yes
PCH_742936_744081	PCC0677	chromatophore					0	RNA methyltransferase							CM only	CM only	1	3	1.00795e-05	2.00344	5.46588	3.11183	3	2	2.66366e-05	2.42548	E(HC)
PCH_744653_745615	PCC0678	chromatophore					0	J domain-containing protein							3.05864	0.54675	16	6	0.000179578	3.25425	2.07564	1.09015	17	5	0.000306579	3.48654	E(HC)	yes
PCH_745740_746741	PCC0679	chromatophore					0	porphobilinogen synthase							2.74868	1.5354	14	6	0.000376293	3.57553	1.37216	0.167847	18	4	6.08696e-05	2.7844	E(HC)	yes
PCH_747613_748602	PCC0681	chromatophore					0	GTPase ObgE							5.14511	5.26373	5	6	0.000114441	3.05858	CM only	0.0781571	5	2	5.55976e-05	2.74506	E(HC)	yes
PCH_750840_751460	PCC0683	chromatophore					6	membrane protein	C:plastid; C:integral component of membrane	no GO terms	F:transferase activity				1.43937	3.51126	2	5	2.71105e-05	2.43314	4.80352	5.42203	5	4	0.000381552	3.58155	E(HC)	yes
PCH_751453_752424	PCC0684	chromatophore					0	glutathione-dependent reductase							2.57809	3.48587	4	6	9.25708e-05	2.96647	2.80307	4.34738	7	2	0.000194143	3.28812	E(HC)
PCH_752586_752939	PCC0685	chromatophore					1	hypothetical protein	no GO terms	no GO terms	no GO terms				3.7893	9.26104	2	5	0.000115405	3.06222	2.57501	6.83375	3	2	0.000106011	3.02535	E(HC)	yes
PCH_754717_755598	PCC0688	chromatophore					0	1,4-dihydroxy-2-naphthoyl-CoA synthase							1.9399	0.565107	15	6	0.000129958	3.1138	2.09669	0.835034	12	3	8.82791e-05	2.94586	E(HC)	yes
PCH_755601_757508	PCC0689	chromatophore					0	2-succinyl-5-enolpyruvyl-6-hydroxy-3-cyclohexene-1-carboxylic-acid synthase							CM only	2.47916	5	5	2.29501e-05	2.36078	not found	CL only	4	2			E(HC)
PCH_757456_758013	PCC0690	chromatophore					1	signal peptidase I							2.08576	2.33489	4	6	8.91629e-05	2.95018	10.5756	CM only	4	1	8.47713e-05	2.92825	E(HC)
PCH_760488_761225	PCC0693	chromatophore					0	2-phosphosulfolactate phosphatase family protein							1.92941	1.01648	8	6	0.000282761	3.45142	3.41951	1.3904	9	3	0.000239303	3.37895	E(HC)	yes
PCH_764508_765881	PCC0697	chromatophore					0	UDP-N-acetylmuramoyl-L-alanine--D-glutamate ligase							CM only	1.65927	1	6	6.26181e-06	1.7967	PM only	CL only	3	1			E(HC)
PCH_766531_767052	PCC0699	chromatophore					2	hypothetical protein	C:plastid; C:integral component of membrane	no GO terms	no GO terms				3.02707	2.50926	6	6	8.98849e-05	2.95369	5.43063	4.14448	3	3	0.000133915	3.12683	E(HC)
PCH_767829_768128	PCC0700	chromatophore					0	ferredoxin							3.3103	0.186406	6	6	0.000179476	3.25401	1.32548	0.321355	6	6	0.00104056	4.01727	E(HC)	yes
PCH_768841_769383	PCC0702	chromatophore					0	cytochrome c-550							1.71526	0.5015	5	6	0.000224983	3.35215	1.57145	1.41116	6	4	0.00035593	3.55137	E(HC)	yes
PCH_769466_770425	PCC0703	chromatophore					0	ribonuclease Z							6.52499	3.1341	2	6	2.21801e-05	2.34596	not found	CL only	2	1			E(HC)
PCH_773172_773444	PCC0707	chromatophore					0	50S ribosomal protein L27							4.12559	0.774947	5	6	8.37101e-05	2.92278	9.41511	0.922712	6	4	0.000138677	3.142	E(HC)	yes
PCH_773483_773836	PCC0708	chromatophore					0	50S ribosomal protein L21							3.0989	0.889905	7	6	0.000368576	3.56653	4.73784	1.17766	5	5	0.000316847	3.50085	E(HC)	yes
PCH_777332_777793	PCC0710	chromatophore					0	3-hydroxyacyl-[acyl-carrier-protein] dehydratase FabZ							3.65142	0.211833	2	6	2.57435e-06	1.41067							E(HC)	yes
PCH_778492_779967	PCC0711	chromatophore					0	leucyl aminopeptidase							4.4473	1.67529	20	6	0.000378518	3.57809	1.47932	0.818443	13	4	0.000309969	3.49132	E(HC)	yes
PCH_780739_782001	PCC0713	chromatophore					0	tyrosine--tRNA ligase							3.46975	1.77588	8	6	5.31299e-05	2.72534	1.89202	1.27744	4	2	4.10835e-05	2.61367	E(HC)	yes
PCH_785245_785934	PCC0718	chromatophore					0	deoxyribose-phosphate aldolase							1.65989	1.8654	7	6	4.95901e-05	2.69539	2.87221	7.72297	5	2	6.82394e-05	2.83403	E(HC)	yes
PCH_786863_788800	PCC0720	chromatophore					0	long-chain fatty acid--CoA ligase							2.81677	2.8319	9	6	0.000159604	3.20304	2.60785	5.82203	9	2	0.000191649	3.28251	E(HC)	yes
PCH_789378_790706	PCC0722	chromatophore					0	2-oxo acid dehydrogenase subunit E2							2.44554	1.20756	10	6	0.000201923	3.30519	2.19098	1.0319	14	5	0.000288355	3.45993	E(HC)	yes
PCH_792108_792719	PCC0724	chromatophore					0	30S ribosomal protein S4							3.44251	3.43321	27	6	0.00787757	4.89639	2.65752	3.63823	16	6	0.00596713	4.77577	E(HC)	yes
PCH_795174_796655	PCC0727	chromatophore					0	AAA family ATPase							5.26302	5.0915	14	6	0.000346426	3.53961	6.06266	2.26412	8	3	0.000129264	3.11148	E(HC)
PCH_796822_797970	PCC0728	chromatophore					3	membrane protein insertase YidC	C:integral component of membrane; C:plastid	P:protein transport;	F:membrane insertase activity				1.3726	3.90125	13	6	0.0034123	4.53305	1.57901	5.11898	9	6	0.00234559	4.37025	E(HC)	yes
PCH_799333_799731	PCC0732	chromatophore					0	chorismate mutase							CM only	1.01219	3	6	4.88481e-05	2.68885	not found	CL only	2	1			E(HC)
PCH_799728_800558	PCC0733	chromatophore					0	signal peptide peptidase SppA							1.29226	0.985159	6	6	7.23792e-05	2.85961	2.55171	3.25818	4	2	8.17631e-05	2.91256	E(HC)	yes
PCH_806021_807559	PCC0740	chromatophore					12	NAD(P)H-quinone oxidoreductase subunit N							2.90189	22.4835	2	5	0.000207754	3.31755	2.15149	2.6615	4	2	0.000195901	3.29204	E(HC)
PCH_807718_810420	PCC0741	chromatophore					0	type I DNA topoisomerase							6.43086	3.45915	3	6	2.17919e-05	2.33829	not found	CL only	3	1			E(HC)
PCH_811814_812827	PCC0743	chromatophore					0	twin-arginine translocation pathway signal							2.59421	0.919871	7	6	2.63051e-05	2.42004	PM only	CL only	3	1			E(HC)
PCH_814271_815884	PCC0745	chromatophore					12	cytochrome c oxidase subunit I							6.71044	10.9801	4	5	6.2143e-05	2.79339	CM only	4.68924	5	3	0.000257771	3.41123	E(HC)
PCH_815920_816786	PCC0746	chromatophore					3	cytochrome c oxidase subunit II							1.0217	2.61979	7	6	0.000198514	3.29779	1.53013	3.16693	4	6	0.000278327	3.44455	E(HC)	yes
PCH_817981_818958	PCC0748	chromatophore					8	protoheme IX farnesyltransferase							1.28944	2.27742	1	3	1.34003e-05	2.12711	CM only	5.85244	2	2	2.02935e-05	2.30736	E(HC)
PCH_819001_820008	PCC0749	chromatophore					0	ABC transporter ATP-binding protein						Transporter: multidrug efflux ABC-transporter cmrAB, CmrA subunit	1.61645	0.896231	11	6	8.81167e-05	2.94506	3.9799	1.51623	10	2	0.000192921	3.28538	E(HC)	yes
PCH_820063_820911	PCC0750	chromatophore					6	transporter	C:membrane; C:integral component of membrane; C:ATP-binding cassette (ABC) transporter complex; C:plastid	P:transmembrane transport				Transporter: multidrug efflux ABC-transporter cmrAB, CmrB subunit	1.88401	2.42252	3	6	2.79731e-05	2.44674	4.58045	1.38966	3	2	3.90549e-05	2.59168	E(HC)
PCH_821156_821890	PCC0751	chromatophore					0	3-oxoacyl-[acyl-carrier-protein] reductase							1.75211	1.61092	7	6	0.000145633	3.16326	1.58567	2.13707	3	3	6.4378e-05	2.80874	E(HC)	yes
PCH_825286_826218	PCC0755	chromatophore					2	apocytochrome f	C:plastid; C:integral component of thylakoid membrane	P:photosynthesis; P:electron transport chain	F:iron ion binding; F:electron transfer activity; F:heme binding;				1.46379	3.27321	19	6	0.00431352	4.63483	2.38777	7.52709	16	6	0.00811789	4.90944	E(HC)	yes
PCH_826261_826797	PCC0756	chromatophore					1	cytochrome b6-f complex iron-sulfur subunit	C:membrane; C:thylakoid membrane; C:plastid	P:photosynthesis; P:oxidation-reduction process; P:electron transport chain	F:plastoquinol--plastocyanin reductase activity; F:oxidoreductase activity; F:oxidoreductase activity, acting on diphenols and related substances as donors; F:electron transporter, transferring electrons within cytochrome b6/f complex of photosystem II activity; F:2 iron, 2 sulfur cluster binding;				0.703859	0.305779	12	6	0.000237679	3.37599	3.63919	0.132142	9	5	0.000136824	3.13616	E(HC)	yes
PCH_829247_829726	PCC0760	chromatophore					2	photosystem I reaction center subunit III							1.33226	1.49749	15	6	0.0106742	5.02834	2.64726	1.97998	13	6	0.0214677	5.33179	E(HC)	yes
PCH_830980_832095	PCC0762	chromatophore					0	UDP-N-acetylglucosamine 2-epimerase (non-hydrolyzing)							2.8696	3.77211	7	6	6.71366e-05	2.82696	4.00274	2.69426	5	2	3.20768e-05	2.50619	E(HC)	yes
PCH_835848_836936	PCC0767	chromatophore					0	magnesium chelatase ATPase subunit I							1.57304	2.46533	31	6	0.00240793	4.38164	1.05444	1.19612	28	6	0.000925534	3.96639	E(HC)	yes
PCH_840764_841927	PCC0773	chromatophore					0	GuaB3 family IMP dehydrogenase-related protein							4.43134	1.06044	5	6	2.41981e-05	2.38378	not found	CL only	6	1			E(HC)	yes
PCH_845357_846613	PCC0775	chromatophore					0	lycopene cyclase							12.3877	6.62779	3	5	2.32573e-05	2.36656	3.51366	2.73851	3	2	2.01441e-05	2.30415	E(HC)
PCH_847061_848707	PCC0776	chromatophore					0	2-isopropylmalate synthase							7.54643	2.96909	22	6	0.000870013	3.93953	7.46045	0.936264	23	6	0.000651998	3.81425	E(HC)	yes
PCH_849956_850867	PCC0777	chromatophore					0	bifunctional methylenetetrahydrofolate dehydrogenase/methenyltetrahydrofolate cyclohydrolase FolD							5.45901	1.37537	4	6	9.88895e-05	2.99515	1.57721	1.05773	3	3	4.27248e-05	2.63068	E(HC)	yes
PCH_852742_853887	PCC0780	chromatophore					0	ferredoxin-NADP reductase							3.86448	0.755593	33	6	0.00396085	4.59779	2.48688	0.415588	25	6	0.00223271	4.34883	E(HC)	yes
PCH_855115_856128	PCC0783	chromatophore					0	ribose-phosphate pyrophosphokinase							3.22901	2.25564	11	6	0.000136727	3.13585	2.66943	1.84886	5	4	0.000101228	3.0053	E(HC)	yes
PCH_857779_858993	PCC0785	chromatophore					0	coenzyme F420-reducing hydrogenase subunit beta							CM only	1.9357	3	5	1.88561e-05	2.27545	not found	CL only	2	1			E(HC)
PCH_860075_860539	PCC0787	chromatophore					3	Uncharacterized conserved membrane protein	C:plastid; C:integral component of membrane	no GO terms	no GO terms				1.84047	4.30911	2	3	5.07778e-05	2.70567	0.884073	1.47887	2	2	3.91215e-05	2.59242	E(HC)
PCH_865295_866398	PCC0791	chromatophore					0	iron-containing alcohol dehydrogenase family protein							CM only	2.45672	3	5	2.10527e-05	2.32331	not found	CL only	3	1			E(HC)
PCH_866409_869390	PCC0792	chromatophore					0	ATP-dependent Clp protease ATP-binding subunit							2.24767	1.31646	65	6	0.00312585	4.49497	1.69491	0.973564	51	6	0.00322958	4.50915	E(HC)	yes
PCH_877003_878898	PCC0801	chromatophore					0	DEAD/DEAH box helicase							2.27817	3.04237	20	6	0.000391143	3.59234	1.52027	1.71476	20	6	0.000459738	3.66251	E(HC)
PCH_880651_881838	PCC0804	chromatophore					0	2-octaprenyl-6-methoxyphenol 4-monooxygenase							CM only	5.45748	2	6	2.78101e-05	2.4442	4.92739	CM only	3	1	3.85915e-05	2.58649	E(HC)
PCH_882825_883670	PCC0806	chromatophore					0	4-hydroxy-tetrahydrodipicolinate reductase							3.19119	1.26883	8	6	4.39538e-05	2.643	7.96068	1.80713	10	6	0.000189117	3.27673	E(HC)	yes
PCH_883812_887801	PCC0807	chromatophore					0	magnesium chelatase subunit H							2.70327	2.82671	20	6	0.000264468	3.42237	0.871831	1.20082	27	4	0.000157034	3.19599	E(HC)
PCH_888684_889385	PCC0809	chromatophore					0	triose-phosphate isomerase							2.3378	0.329599	14	6	0.000223878	3.35001	0.559334	0.197277	10	5	0.000104859	3.02061	E(HC)	yes
PCH_890549_893851	PCC0811	chromatophore					0	carbamoyl-phosphate synthase large subunit							5.22972	1.00853	27	6	0.000403535	3.60588	1.77171	0.202413	24	4	0.00011671	3.06711	E(HC)	yes
PCH_893970_894602	PCC0812	chromatophore					0	DUF3318 domain-containing protein							1.41207	1.14846	13	6	0.000479012	3.68035	5.08882	2.45975	9	4	0.000303766	3.48254	E(HC)	yes
PCH_894589_894954	PCC0813	chromatophore					0	ribosome silencing factor							1.80799	0.364551	4	4	1.20489e-05	2.08095	not found	CL only	1	1			E(HC)	yes
PCH_896670_897809	PCC0817	chromatophore					4	mechanosensitive ion channel	C:membrane; C:plastid	P:transmembrane transport				Transporter: ion channel mscS	2.50849	2.40774	2	4	1.72975e-05	2.23798							E(HC)
PCH_898232_899890	PCC0818	chromatophore					0	GMC family oxidoreductase							14.7566	0.795939	4	6	9.97591e-06	1.99895	CM only	3.34595	5	2	5.83895e-05	2.76634	E(HC)
PCH_905008_906414	PCC0824	chromatophore					0	carotene isomerase							3.07805	0.820689	9	6	6.41036e-05	2.80688	1.75913	0.358738	10	4	4.76989e-05	2.67851	E(HC)	yes
PCH_908951_909661	PCC0828	chromatophore					0	1-acyl-sn-glycerol-3-phosphate acyltransferase							CM only	0.510307	2	5	3.72602e-06	1.57124							E(HC)
PCH_909782_910525	PCC0829	chromatophore					0	pyridoxine 5'-phosphate synthase							0.922169	0.0999038	5	6	3.59256e-06	1.5554	CM only	1.97337	2	2	2.54287e-05	2.40532	E(HC)	yes
PCH_917713_918486	PCC0836	chromatophore					0	16S rRNA (uracil(1498)-N(3))-methyltransferase							2.98956	CM only	2	2	5.69913e-06	1.75581	CM only	0.702346	3	2	9.23851e-06	1.9656	E(HC)
PCH_920802_922049	PCC0840	chromatophore					0	4-hydroxy-3-methylbut-2-en-1-yl diphosphate synthase							4.16051	0.74922	11	6	8.31266e-05	2.91974	PM only	CL only	15	3			E(HC)	yes
PCH_923321_924370	PCC0842	chromatophore					0	methionyl-tRNA formyltransferase							3.2987	1.14334	4	5	1.31768e-05	2.11981	CM only	5.59383	2	2	8.13229e-05	2.91021	E(HC)
PCH_924371_925729	PCC0843	chromatophore					0	TldD/PmbA family protein							6.17226	2.114	7	6	6.33586e-05	2.80181	CM only	2.01048	3	2	5.07066e-05	2.70506	E(HC)	yes
PCH_925872_927314	PCC0844	chromatophore					0	TldD/PmbA family protein							CM only	0.874233	4	4	1.74041e-05	2.24065	not found	CL only	2	1			E(HC)	yes
PCH_927584_928672	PCC0845	chromatophore					0	magnesium-protoporphyrin IX monomethyl ester (oxidative) cyclase							1.47084	0.797656	12	6	0.000115368	3.06208	2.72695	2.28919	12	5	0.000403018	3.60532	E(HC)	yes
PCH_929764_930387	PCC0847	chromatophore					0	UbiX family flavin prenyltransferase							1.91014	3.93995	8	6	8.07333e-05	2.90705	not found	CL only	4	1			E(HC)
PCH_930399_932711	PCC0848	chromatophore					0	RNB domain-containing ribonuclease							6.56367	1.4821	2	4	2.45182e-05	2.38949	CM only	1.1376	4	2	3.12758e-05	2.49521	E(HC)	yes
PCH_938189_939262	PCC0856	chromatophore					0	fructose-bisphosphate aldolase class II							3.1958	0.815905	26	6	0.0107677	5.03212	1.85729	0.795183	20	6	0.0165093	5.21773	E(HC)	yes
PCH_940401_941576	PCC0858	chromatophore					0	DUF4336 domain-containing protein							1.76029	2.09586	11	6	6.87326e-05	2.83716	2.1628	3.97347	7	2	0.000155291	3.19115	E(HC)
PCH_941691_942770	PCC0859	chromatophore					5	photosystem II q(b) protein							1.51231	11.7783	10	6	0.0168478	5.22654	4.6132	3.49689	9	6	0.0146282	5.16519	E(HC)	yes
PCH_945847_947229	PCC0861	chromatophore					0	RNA polymerase sigma factor RpoD							4.6261	0.713696	7	6	4.3265e-05	2.63614	2.01644	0.669372	6	3	3.19648e-05	2.50467	E(HC)	yes
PCH_949143_949730	PCC0863	chromatophore					0	inorganic diphosphatase							2.67567	1.58971	7	6	0.000103655	3.01559	2.50274	2.46572	5	3	6.28363e-05	2.79821	E(HC)	yes
PCH_949854_952427	PCC0864	chromatophore					0	ATP-dependent chaperone ClpB							3.8825	2.86276	60	6	0.00473883	4.67567	2.85121	1.25451	49	6	0.00281937	4.45015	E(HC)	yes
PCH_953624_954691	PCC0866	chromatophore					0	uroporphyrinogen decarboxylase							3.7035	0.560548	13	6	0.000315948	3.49962	0.783685	0.483111	9	4	0.000203603	3.30878	E(HC)	yes
PCH_957752_959065	PCC0869	chromatophore					0	glutamate-5-semialdehyde dehydrogenase							4.64872	1.31382	9	6	8.4834e-05	2.92857	13.1885	1.81384	10	4	0.000104254	3.01809	E(HC)	yes
PCH_959795_961375	PCC0871	chromatophore					13	NADH-quinone oxidoreductase subunit M													6.8278	CM only	3	1	0.000176879	3.24768	E(HC)
PCH_962462_963517	PCC0873	chromatophore					0	Glucokinase							3.58582	1.2249	8	6	0.000104764	3.02021	16.8531	1.20904	11	2	0.000156243	3.1938	E(HC)	yes
PCH_963517_965316	PCC0874	chromatophore					0	threonine--tRNA ligase							9.58538	1.47495	35	6	0.00110648	4.04394	3.48286	0.606703	26	6	0.000765523	3.88396	E(HC)	yes
PCH_965704_966720	PCC0875	chromatophore					0	tryptophan--tRNA ligase							3.48156	6.08952	10	6	0.000646605	3.81064	0.815834	2.32247	8	4	0.000123357	3.09116	E(HC)	yes
PCH_966832_967311	PCC0876	chromatophore					0	hypothetical protein							3.69041	0.338873	10	6	0.00011594	3.06423	CM only	0.15327	5	4	1.49579e-05	2.17487	E(HC)	yes
PCH_970438_970995	PCC0879	chromatophore					2	DUF2854 domain-containing protein	C:plastid; C:integral component of membrane	no GO terms	no GO terms				1.28316	0.996322	13	6	0.000154139	3.18791	6.76947	2.4549	9	5	0.000386402	3.58704	E(HC)	yes
PCH_971260_971748	PCC0880	chromatophore					0	single-stranded DNA-binding protein							1.67414	0.501934	1	6	1.65145e-05	2.21787	PM only	CL only	4	1			E(HC)	yes
PCH_972494_973807	PCC0881	chromatophore					0	adenylosuccinate synthase							8.14521	0.8069	17	6	0.000334596	3.52452	9.06885	1.40305	16	4	0.000476625	3.67818	E(HC)	yes
PCH_974408_976222	PCC0883	chromatophore					0	proline--tRNA ligase							6.1215	1.10039	12	6	0.000105758	3.02431	9.96948	1.96771	11	4	0.00018283	3.26205	E(HC)	yes
PCH_977892_979301	PCC0885	chromatophore					8	CPBP family intramembrane metalloprotease							1.71643	2.88439	3	6	1.95687e-05	2.29156	3.6906	1.73913	8	3	9.79982e-05	2.99122	E(HC)	yes
PCH_983383_983925	PCC0889	chromatophore					0	ribosome recycling factor							2.16668	0.421699	10	6	4.04104e-05	2.60649	1.73991	0.728216	4	4	5.24194e-05	2.71949	E(HC)	yes
PCH_983960_984673	PCC0890	chromatophore					0	UMP kinase							1.68912	0.793601	4	5	1.20868e-05	2.08231	1.97287	3.09599	2	2	2.33451e-05	2.3682	E(HC)	yes
PCH_985931_987106	PCC0891	chromatophore					0	ferrochelatase							1.48785	1.23427	14	6	0.000334749	3.52472	4.21983	4.15364	16	6	0.00120635	4.08147	E(HC)	yes
PCH_987675_989447	PCC0892	chromatophore					0	biosynthetic-type acetolactate synthase large subunit							3.35318	0.831692	16	6	0.000204092	3.30983	5.23389	0.617349	19	5	0.00021376	3.32993	E(HC)	yes
PCH_990629_991735	PCC0894	chromatophore					0	30S ribosomal protein S1							2.12792	1.94619	10	6	0.000202952	3.30739	3.27613	1.23846	10	4	0.000262358	3.41889	E(HC)	yes
PCH_993322_994311	PCC0896	chromatophore					0	acetyl-CoA carboxylase carboxyltransferase subunit alpha							2.20612	0.848596	5	6	2.63032e-05	2.42001	PM only	CL only	4	1			E(HC)	yes
PCH_994426_995043	PCC0897	chromatophore					0	SDR family oxidoreductase							3.63404	2.07787	5	6	0.000132055	3.12076	0.909774	1.49355	3	2	1.82137e-05	2.2604	E(HC)	yes
PCH_995052_995789	PCC0898	chromatophore					0	GTP cyclohydrolase I							0.908668	0.174571	7	6	1.81102e-05	2.25792	9.64194	1.0531	5	4	6.53595e-05	2.81531	E(HC)	yes
PCH_996177_996683	PCC0899	chromatophore					0	DUF1817 domain-containing protein							1.8516	0.545184	5	5	2.08002e-05	2.31807	not found	CL only	1	1			E(HC)
PCH_997580_998554	PCC0901	chromatophore					0	protochlorophyllide reductase							4.67673	0.757912	19	6	0.000641262	3.80704	6.26133	1.40245	17	6	0.00173676	4.23974	E(HC)	yes
PCH_998576_999466	PCC0902	chromatophore					0	ferredoxin:protochlorophyllide reductase (ATP-dependent) iron-sulfur ATP-binding protein							1.96129	2.37588	13	6	0.00147814	4.16972	4.34512	1.41684	11	6	0.000764336	3.88328	E(HC)	yes
PCH_999626_1001212	PCC0903	chromatophore					0	ferredoxin:protochlorophyllide reductase (ATP-dependent) subunit B							1.56481	2.12437	17	6	0.000514196	3.71113	1.10038	0.693368	13	4	0.000142515	3.15386	E(HC)	yes
PCH_1001242_1002564	PCC0904	chromatophore					0	ferredoxin:protochlorophyllide reductase (ATP-dependent) subunit N							1.52113	1.31202	17	6	0.000490175	3.69035	3.03864	2.23822	13	5	0.00063614	3.80355	E(HC)	yes
PCH_1003754_1004350	PCC0906	chromatophore					0	non-canonical purine NTP pyrophosphatase							CM only	2.26619	1	5	3.28475e-05	2.5165	CM only	CM only	1	1	3.2376e-05	2.51022	E(HC)
PCH_1005328_1006737	PCC0908	chromatophore					0	ribulose-bisphosphate carboxylase large subunit							5.13575	0.547065	68	6	0.0337995	5.52891	2.91009	0.501327	55	6	0.0417732	5.6209	E(HC)	yes
PCH_1006863_1007204	PCC0909	chromatophore					0	ribulose bisphosphate carboxylase small subunit							1.32006	0.17492	7	6	0.00082379	3.91582	3.54159	0.125477	6	6	0.00118866	4.07506	E(HC)	yes
PCH_1007364_1009742	PCC0910	chromatophore					0	carboxysome shell protein							1.86575	2.53727	112	6	0.0520711	5.7166	1.79929	1.02175	71	6	0.0339069	5.53029	E(HC)	yes
PCH_1009751_1011340	PCC0911	chromatophore					0	carboxysome shell carbonic anhydrase							4.15048	1.69877	28	6	0.00127526	4.1056	2.92646	0.674768	23	6	0.000947911	3.97677	E(HC)	yes
PCH_1012043_1012516	PCC0914	chromatophore					0	bacterioferritin							0.851306	1.01185	4	5	3.62456e-05	2.55926	2.66363	1.34213	4	3	4.7835e-05	2.67975	E(HC)
PCH_1015934_1017070	PCC0917	chromatophore					0	CO2 hydration protein							2.02512	1.12508	18	6	0.000808683	3.90778	1.37342	0.829818	17	5	0.000752388	3.87644	E(HC)	yes
PCH_1017515_1017916	PCC0919	chromatophore					0	hypothetical protein							CM only	0.672893	2	4	2.84221e-06	1.45366	not found	CL only	2	1			E(HC)	yes
PCH_1018315_1018971	PCC0920	chromatophore					0	ATP phosphoribosyltransferase							1.46411	1.54808	8	6	0.00020009	3.30123	2.1752	2.2955	6	3	0.000132101	3.1209	E(HC)	yes
PCH_1018971_1020773	PCC0921	chromatophore					5	ATPase						Transporter: heterodimeric multidrug efflux ABC-transporter 2	1.21329	1.83876	9	6	4.18215e-05	2.6214	15.9062	6.07913	6	2	0.000169623	3.22948	E(HC)
PCH_18380_19213	PCC0019	chromatophore					0	type I methionyl aminopeptidase							1.42225	0.537076	5	5	2.44876e-05	2.38895	not found	CL only	4	1			E(LC)
PCH_27744_28013	PCC0028	chromatophore					0	translation initiation factor IF-1							1.21353	0.299662	4	6	3.16255e-05	2.50004	1.34347	0.425574	3	4	3.2726e-05	2.51489	E(LC)	yes
PCH_31254_31826	PCC0032	chromatophore					2	photosystem I assembly protein Ycf4							0.707361	2.78726	9	6	0.000647971	3.81156	1.00562	3.78519	5	4	0.000414864	3.61791	E(LC)	yes
PCH_59433_60284	PCC0060	chromatophore					0	16S rRNA (cytidine(1402)-2'-O)-methyltransferase							1.43711	2.23241	1	5	2.36074e-05	2.37305							E(LC)	yes
PCH_75386_76084	PCC0072	chromatophore					0	bifunctional demethylmenaquinone methyltransferase/2-methoxy-6-polyprenyl-1,4-benzoquinol methylase UbiE							1.45618	1.53282	2	5	1.75786e-05	2.24499	not found	CL only	1	1			E(LC)
PCH_84346_85446	PCC0081	chromatophore					0	cell division protein FtsZ							1.30354	1.19884	12	6	0.000112422	3.05085	0.627597	1.2887	12	2	4.45694e-05	2.64904	E(LC)	yes
PCH_128400_128978	PCC0115	chromatophore					0	thioredoxin							1.41902	0.139264	5	4	8.04937e-06	1.90576	0.922604	0.621327	5	2	1.09783e-05	2.04054	E(LC)	yes
PCH_148574_150436	PCC0131	chromatophore					2	ATP-dependent metallopeptidase FtsH/Yme1/Tma family protein							1.34497	1.71259	61	6	0.014491	5.1611	1.37313	1.54309	51	6	0.0144077	5.1586	E(LC)	yes
PCH_157914_158612	PCC0139	chromatophore					0	FKBP-type peptidyl-prolyl cis-trans isomerase							1.25264	1.0228	8	6	7.73192e-05	2.88829	1.15311	1.31118	7	6	0.000123059	3.09011	E(LC)
PCH_165789_166337	PCC0147	chromatophore					0	hypothetical protein							1.11748	0.0581717	25	6	0.000261666	3.41775	0.812573	0.0269859	17	4	9.40187e-05	2.97321	E(LC)	yes
PCH_168788_169303	PCC0150	chromatophore					1	DUF4330 domain-containing protein	C:plastid; C:integral component of membrane	no GO terms	no GO terms				1.1149	1.40348	2	6	3.9483e-05	2.59641	0.378204	2.28905	2	2	5.80721e-05	2.76397	E(LC)	yes
PCH_169402_170109	PCC0151	chromatophore					0	DUF1995 family protein							1.40205	1.81088	5	6	4.98832e-05	2.69795	1.02887	1.17253	5	2	3.48857e-05	2.54265	E(LC)	yes
PCH_178894_179334	PCC0157	chromatophore					0	peptidyl-prolyl cis-trans isomerase							1.26097	0.20918	9	6	0.00022141	3.3452	0.611067	0.361581	7	4	0.000150064	3.17628	E(LC)	yes
PCH_216762_216962	PCC0194	chromatophore					0	photosystem I reaction center subunit XII							1.2075	0.720559	10	6	0.00248419	4.39518	1.04736	0.74811	9	6	0.00198689	4.29817	E(LC)	yes
PCH_217511_217996	PCC0196	chromatophore					0	allophycocyanin alpha chain							1.34313	0.202036	27	6	0.0109356	5.03884	1.19451	0.295945	17	6	0.00852687	4.93079	E(LC)	yes
PCH_224120_224368	PCC0201	chromatophore					2	ATP synthase CF0 subunit III							0.731507	3.71455	3	6	0.000224107	3.35046	1.44942	6.78977	2	4	0.000443473	3.64687	E(LC)
PCH_224474_224944	PCC0202	chromatophore					1	F0F1 ATP synthase subunit B'							0.500442	0.92879	22	6	0.00392702	4.59406	1.3168	2.28171	14	6	0.00326043	4.51327	E(LC)	yes
PCH_224941_225465	PCC0203	chromatophore					1	F0F1 ATP synthase subunit B							0.854171	1.39984	22	6	0.00350699	4.54493	1.25216	2.34286	15	6	0.00384615	4.58503	E(LC)	yes
PCH_226086_227603	PCC0205	chromatophore					0	F0F1 ATP synthase subunit alpha							1.14672	0.418222	52	6	0.00826362	4.91717	1.0304	0.340145	34	6	0.0117576	5.07032	E(LC)	yes
PCH_227617_228561	PCC0206	chromatophore					0	F0F1 ATP synthase subunit gamma							1.17756	1.15455	27	6	0.00727534	4.86185	1.34741	0.707423	19	6	0.00277005	4.44249	E(LC)	yes
PCH_235438_235845	PCC0213	chromatophore					0	F0F1 ATP synthase subunit epsilon							1.4331	0.39587	2	5	4.32755e-05	2.63624							E(LC)
PCH_235904_237370	PCC0214	chromatophore					0	F0F1 ATP synthase subunit beta							1.0789	0.120605	52	6	0.00406622	4.60919	0.678542	0.115805	40	6	0.00354058	4.54907	E(LC)	yes
PCH_248012_248254	PCC0226	chromatophore					2	membrane protein	C:plastid; C:integral component of membrane	no GO terms	no GO terms				1.32055	3.1386	1	6	7.79503e-05	2.89182	CM only	CM only	1	1	5.75969e-05	2.7604	E(LC)
PCH_254555_256027	PCC0233	chromatophore					0	Asp-tRNA(Asn)/Glu-tRNA(Gln) amidotransferase subunit GatA							0.56331	0.0811827	7	6	5.16867e-06	1.71338	1.0936	0.427606	7	4	2.74477e-05	2.43851	E(LC)	yes
PCH_268853_269836	PCC0243	chromatophore					0	alpha-ketoacid dehydrogenase subunit beta							1.30244	1.02439	2	6	2.25645e-05	2.35343	not found	CL only	6	2			E(LC)	yes
PCH_283776_284444	PCC0258	chromatophore					0	translation elongation factor Ts							1.32547	0.821548	19	6	0.000707743	3.84988	1.40819	1.3293	14	6	0.000733255	3.86525	E(LC)	yes
PCH_290086_291456	PCC0262	chromatophore					0	geranylgeranyl reductase							1.30613	1.21401	29	6	0.000994906	3.99778	1.30456	0.889592	25	6	0.00108374	4.03492	E(LC)	yes
PCH_317495_318358	PCC0285	chromatophore					4	vitamin K epoxide reductase family protein	C:plastid; C:integral component of membrane	no GO terms	no GO terms				0.550546	0.553824	8	6	5.27573e-05	2.72228	1.33756	0.85671	5	4	4.58093e-05	2.66095	E(LC)	yes
PCH_324920_325357	PCC0293	chromatophore					0	SRPBCC family protein							0.704831	0.379818	4	5	1.62872e-05	2.21185	PM only	CL only	3	1			E(LC)	yes
PCH_344246_344884	PCC0311	chromatophore					0	tRNA (adenosine(37)-N6)-threonylcarbamoyltransferase complex dimerization subunit type 1 TsaB							1.47092	2.02373	2	6	1.34097e-05	2.12742	CM only	3.12468	1	2	3.64791e-05	2.56204	E(LC)
PCH_348762_349109	PCC0315	chromatophore					0	NAD(P)H-quinone oxidoreductase							0.626206	0.409366	8	6	0.000171509	3.23429	PM only	CL only	5	3			E(LC)	yes
PCH_358651_359268	PCC0324	chromatophore					5	NADH-quinone oxidoreductase subunit J							1.13089	4.34143	5	6	0.000526636	3.72151	1.33182	2.45574	6	5	0.000433052	3.63654	E(LC)	yes
PCH_367904_368668	PCC0331	chromatophore					0	response regulator transcription factor							0.59042	0.274261	4	5	9.46255e-06	1.97601	not found	CL only	2	1			E(LC)	yes
PCH_389386_390315	PCC0350	chromatophore					0	ribosome biogenesis GTPase YlqF							0.763521	1.0859	2	4	5.57275e-06	1.74607	not found	CL only	2	1			E(LC)
PCH_416708_418048	PCC0370	chromatophore					1	aluminum resistance family protein	C:plastid; C:integral component of membrane;		F:catalytic activity; F:pyridoxal phosphate binding; F:cystathionine gamma-synthase activity				1.2137	2.95964	4	4	1.40074e-05	2.14636	PM only	CL only	3	1			E(LC)	yes
PCH_475873_476214	PCC0415	chromatophore					0	YbaB/EbfC family nucleoid-associated protein							1.23705	0.510268	3	6	1.15712e-05	2.06338	1.04571	0.66524	3	4	4.74898e-05	2.6766	E(LC)	yes
PCH_482092_482652	PCC0421	chromatophore					0	elongation factor P							0.798831	0.243088	7	6	2.67222e-05	2.42687	not found	CL only	3	1			E(LC)	yes
PCH_482700_483149	PCC0422	chromatophore					0	acetyl-CoA carboxylase biotin carboxyl carrier protein							0.653441	0.252221	4	6	2.18279e-05	2.33901	1.43942	0.629562	4	4	8.30797e-05	2.91949	E(LC)	yes
PCH_518075_519040	PCC0451	chromatophore					0	RpoD/SigA family RNA polymerase sigma factor							1.28106	2.66653	1	6	5.53309e-06	1.74297	PM only	CL only	2	1			E(LC)
PCH_567409_567987	PCC0496	chromatophore					0	NAD(P)H-quinone oxidoreductase subunit J							0.634691	0.100017	16	6	6.20831e-05	2.79297	PM only	CL only	7	3			E(LC)	yes
PCH_572678_573460	PCC0500	chromatophore					0	enoyl-ACP reductase FabI							1.2664	1.76466	8	6	0.000195208	3.2905	1.47048	3.05179	7	3	0.000150822	3.17846	E(LC)	yes
PCH_583280_583738	PCC0511	chromatophore					4	DUF4079 domain-containing protein	C:plastid; C:integral component of membrane	no GO terms	no GO terms				1.37251	4.88547	1	4	0.000156955	3.19578							E(LC)	yes
PCH_595131_595331	PCC0522	chromatophore					1	photosystem II reaction center protein PsbH							0.648228	0.898474	2	6	0.000952366	3.9788	0.888368	3.46373	2	5	0.00131095	4.11759	E(LC)	yes
PCH_613514_614329	PCC0542	chromatophore					0	Photosystem II manganese-stabilizing polypeptide							0.778111	0.755693	39	6	0.0149467	5.17455	0.945584	1.00391	30	6	0.0154656	5.18937	E(LC)	yes
PCH_615704_617551	PCC0544	chromatophore					2	ATP-dependent metallopeptidase FtsH/Yme1/Tma family protein							1.40826	2.34779	48	6	0.00435149	4.63864	0.776773	0.806236	39	6	0.00173095	4.23829	E(LC)	yes
PCH_633419_633892	PCC0556	chromatophore					0	30S ribosomal protein S7							1.27451	1.55086	17	6	0.00405541	4.60804	0.937653	2.30503	10	6	0.00285615	4.45578	E(LC)	yes
PCH_646649_647749	PCC0568	chromatophore					0	peptide chain release factor 1							0.810626	0.965893	9	6	6.13365e-05	2.78772	0.893076	0.640963	5	2	1.55223e-05	2.19096	E(LC)	yes
PCH_652542_653090	PCC0578	chromatophore					0	adenylate kinase							1.48073	0.635206	5	6	2.93277e-05	2.46728	0.969389	1.26552	3	2	2.30425e-05	2.36253	E(LC)	yes
PCH_663770_664246	PCC0598	chromatophore					0	NAD(P)H-quinone oxidoreductase							0.96355	0.472711	17	6	0.000422843	3.62618	1.0076	0.450328	8	4	0.000175458	3.24417	E(LC)	yes
PCH_685769_686404	PCC0621	chromatophore					0	histidine phosphotransferase							1.34499	0.345315	27	6	0.00116361	4.06581	0.598952	0.180618	15	5	0.000398937	3.6009	E(LC)	yes
PCH_690061_690921	PCC0625	chromatophore					0	HEAT repeat domain-containing protein							0.926343	1.22413	6	6	4.82528e-05	2.68352	0.510288	0.607809	4	2	1.18736e-05	2.07458	E(LC)
PCH_701550_702404	PCC0638	chromatophore					0	universal stress protein							1.08683	1.22076	32	6	0.00299397	4.47625	1.26436	1.24597	26	6	0.0025548	4.40736	E(LC)	yes
PCH_718986_719780	PCC0656	chromatophore					0	Fe-S cluster assembly ATPase SufC							0.617401	0.655937	11	6	7.4304e-05	2.87101	0.920902	1.19857	10	3	7.80867e-05	2.89258	E(LC)	yes
PCH_722931_723692	PCC0660	chromatophore					0	phycobilisome rod-core linker polypeptide CpcG							1.00127	0.974775	38	6	0.020972	5.32164	1.24596	1.42472	27	6	0.0261323	5.41718	E(LC)	yes
PCH_737216_738130	PCC0670	chromatophore					3	hypothetical protein	C:plastid; C:integral component of membrane	no GO terms	no GO terms				1.07143	0.736357	2	5	4.70684e-06	1.67273	not found	CL only	2	1			E(LC)
PCH_763166_764137	PCC0696	chromatophore					0	solanesyl diphosphate synthase							1.44752	2.05856	10	6	0.000427331	3.63076	0.941346	1.50966	9	3	0.000155514	3.19177	E(LC)	yes
PCH_798036_798449	PCC0729	chromatophore					1	PH domain-containing protein	C:plastid; C:integral component of membrane	no GO terms	no GO terms				1.34704	2.00113	4	6	0.000156545	3.19464	0.20165	0.509088	3	2	1.69873e-05	2.23012	E(LC)	yes
PCH_803336_804091	PCC0737	chromatophore					0	PspA/IM30 family protein							1.20956	0.681615	30	6	0.00121907	4.08603	0.982241	0.345827	18	6	0.000379787	3.57954	E(LC)	yes
PCH_817017_817967	PCC0747	chromatophore					8	Heme A synthase													1.08935	1.96052	1	2	1.26061e-05	2.10058	E(LC)
PCH_832495_833586	PCC0763	chromatophore					0	redox-regulated ATPase YchF							1.49134	1.57512	15	6	0.000381698	3.58172	1.04475	0.897592	12	5	0.000240582	3.38126	E(LC)	yes
PCH_842700_845348	PCC0774	chromatophore					0	DNA gyrase subunit A							1.49078	51.9064	4	4	4.20899e-05	2.62418	PM only	CL only	3	1			E(LC)
PCH_860582_862237	PCC0788	chromatophore					2	AarF/ABC1/UbiB kinase family protein							0.999609	0.378411	4	6	7.34966e-06	1.86627	1.42029	1.23883	9	2	3.46445e-05	2.53963	E(LC)
PCH_875129_875740	PCC0798	chromatophore					0	recombination protein RecR							1.06501	0.867861	3	6	1.88744e-05	2.27587	not found	CL only	2	1			E(LC)
PCH_908157_908480	PCC0826	chromatophore					0	Grx4 family monothiol glutaredoxin							0.563902	0.966519	4	6	2.99551e-05	2.47647	1.30442	1.82756	4	2	0.000103058	3.01308	E(LC)	yes
PCH_910528_910848	PCC0830	chromatophore					0	DUF2488 family protein							0.520163	0.153884	5	5	1.67943e-05	2.22516	not found	CL only	4	1			E(LC)	yes
PCH_947446_948387	PCC0862	chromatophore					0	hydroxymethylbilane synthase							1.14302	1.06736	17	6	0.000386161	3.58677	0.751751	0.669888	16	5	0.000283707	3.45287	E(LC)	yes
PCH_952859_953227	PCC0865	chromatophore					1	plastocyanin							1.07046	1.56136	1	4	1.45739e-05	2.16358	0.625078	1.65797	1	2	4.60512e-05	2.66324	E(LC)
PCH_955396_955863	PCC0867	chromatophore					2	Uncharacterized conserved membrane protein	C:plastid; C:integral component of membrane	no GO terms	no GO terms				1.19631	1.36351	7	6	0.000281877	3.45006	0.994135	5.39558	6	4	0.000312253	3.49451	E(LC)	yes
PCH_973925_974341	PCC0882	chromatophore					0	photosystem II protein Psb27							1.37292	7.46679	5	6	0.00618349	4.79123	1.13145	4.3161	1	2	0.001565	4.19451	E(LC)	yes
PCH_976433_976795	PCC0884	chromatophore					0	(2Fe-2S)-binding protein							0.578596	0.505551	15	6	0.00133452	4.12533	0.773487	0.298716	11	6	0.00098984	3.99557	E(LC)	yes
PCH_981748_982725	PCC0888	chromatophore					0	transaldolase							0.878404	1.54213	20	6	0.000854427	3.93167	0.835169	1.51045	15	6	0.000925528	3.96639	E(LC)	yes
PCH_989712_990632	PCC0893	chromatophore					0	DUF1092 family protein							1.19674	2.92271	14	6	0.000345322	3.53822	0.945921	1.73548	10	4	0.00018043	3.25631	E(LC)	yes
PCH_1002915_1003757	PCC0905	chromatophore					0	BMC domain-containing protein							1.49441	1.3847	17	6	0.000633875	3.802	1.37518	0.979869	11	5	0.00032091	3.50638	E(LC)	yes
PCH_1012574_1014430	PCC0915	chromatophore					17	NAD(P)H-quinone oxidoreductase subunit F							5.96289	20.2012	2	5	0.00010905	3.03763	0.787716	4.7254	4	3	6.69381e-05	2.82567	E(LC)
PCH_295295_296206	PCC0266	chromatophore					6	c-type cytochrome biogenesis protein CcsB	C:plastid; C:integral component of membrane; C:thylakoid membrane	P:cytochrome complex assembly; P:heme transport	F:heme binding; F:heme transporter activity			Transporter: putative HHP-family heme transporter	0.444643	2.42601	3	6	1.14974e-05	2.0606	5.45074	5.45612	4	3	0.000130817	3.11666	U
PCH_316649_317026	PCC0284	chromatophore					1	photosystem II complex extrinsic protein PsbU							2.45093	4.87348	6	6	0.000195825	3.29187	0.0286382	0.87793	5	3	4.3215e-05	2.63563	U	yes
PCH_575469_576767	PCC0504	chromatophore					4	HlyC/CorC family transporter	C:plastid; C:integral component of membrane;		F:flavin adenine dinucleotide binding			Transporter: CNNM-family putative magnesium export channel	0.34741	1.02985	4	6	8.23458e-06	1.91564	1.96853	4.80194	3	2	5.41981e-05	2.73398	U
PCH_584107_585315	PCC0512	chromatophore					0	4-hydroxy-3-methylbut-2-enyl diphosphate reductase							0.214613	0.181074	4	4	3.3652e-06	1.52701	2.1801	0.66289	7	3	4.18863e-05	2.62207	U	yes
PCH_683835_684500	PCC0618	chromatophore					3	cofactor assembly of complex C subunit B	C:plastid; C:integral component of membrane	no GO terms	no GO terms				0.268803	0.163394	3	5	4.91793e-06	1.69178	3.99062	4.19673	3	3	0.000106056	3.02554	U	yes

## Sheet: References
Singer A, Poschmann G, Mühlich C, Valadez-Cano C, Hänsch S, Hüren V, Rensing SA, Stühler K, Nowack ECM. 2017. Massive protein import into the early-evolutionary-stage photosynthetic organelle of the amoeba Paulinella chromatophora. Curr Biol 27:2763-2773.e5.
Götz S, García-Gómez JM, Terol J, Williams TD, Nagaraj SH, Nueda MJ, Robles M, Talón M, Dopazo J, Conesa A. 2008. High-throughput functional annotation and data mining with the Blast2GO suite. Nucleic Acids Res 36:3420–3435.
