# Supplementary material for: The Puzzle of Metabolite Exchange and Identification of Putative Octotrico Peptide Repeat Expression Regulators in the Nascent Photosynthetic Organelles of Paulinella chromatophora
Source: Front Microbiol. 2020 Nov 27;11:607182. doi: 10.3389/fmicb.2020.607182 (PMC7729196; doi:10.3389/fmicb.2020.607182)
Supplement: Supplementary file 6 [file Table_5.XLSX]

## Sheet: P. chromatophora OPR´s
Table S5: Characteristics of P. chromatophora OPR-proteins.
The table lists P. chromatophora proteins for which occurrence of the octotrico peptide repeat depicted in Figure 6C was predicted by FIMO using default settings (Grant et al. 2011). The number of motif occurrences per protein is indicated. Proteins that contain at least 5 repeats of the motif with a p-value < e-10 and / or at least 1 repeat with a p-value < e-20 were considered candidate OPR-pro…
Sequence Name	Sequence Name	No. of motif occurrences p < e-10	Thereof motif occurrences p < e-20	Classified as OPR protein (1 x <e-20 / 5 x <e-10)	crTP predicted?	FL?	5´-FL?	Import Candidate?	MS Import Candidate this study?	MS Import Candidate Singer et al. 2017?	TargetP (Vers. 1.1)	TargetP (Vers. 2.0)	Predotar (Vers. 1.3)	WoLF PSORT	CR1 (BastP, e-05)	CR2 (BastP, e-05)	RAP domain (BlastP, e-05)	FAST kinase-like domain (DELTA-BLAST)
scaffold7240-size1565|m.58607	scaffold7240-m.58607	3	3	yes	crTP	no	yes	MS	yes	yes					CR1			_
scaffold6523-size1654|m.54623	scaffold6523-m.54623	4	4	yes	crTP	no	yes	MS	yes						CR1			_
scaffold550-size4177|m.9859	scaffold550-m.9859	13	13	yes	crTP	yes	yes	MS	yes						CR1	CR2	RAP	_
scaffold1161-size3267|m.16504	scaffold1161-m.16504	10	9	yes	crTP	yes	yes	MS	yes						CR1			_
scaffold6468-size1662|m.54304	scaffold6468-m.54304	3	2	yes	crTP	no	yes	MS	yes						CR1			_
scaffold7909-size1491|m.62133	scaffold7909-m.62133	3	2	yes	crTP	no	yes	MS	yes	yes					CR1			FAST_1
scaffold1795-size2826|m.22343	scaffold1795-m.22343	9	5	yes	crTP	yes	yes	MS	yes						CR1			FAST_1
scaffold7560-size1528|m.60297	scaffold7560-m.60297	10	7	yes		?	?	MS	yes									_
scaffold23662-size589|m.121667	scaffold23662-m.121667	5	4	yes		no	?	MS	yes									_
scaffold27776-size497|m.132952	scaffold27776-m.132952	4	4	yes		no	?	MS	yes									_
scaffold9703-size1305|m.70958	scaffold9703-m.70958	6	3	yes		no	?	MS	yes						CR1			_
scaffold7623-size1522|m.60669	scaffold7623-m.60669	7	2	yes		?	?	MS	yes							CR2	RAP	FAST_1
scaffold2428-size2490|m.27621	scaffold2428-m.27621	7	3	yes	crTP	?	crTP	predicted							CR1	CR2	RAP	_
scaffold9530-size1322|m.70142	scaffold9530-m.70142	1	1	yes	crTP	no	crTP	predicted							CR1			_
scaffold2519-size2456|m.28364	scaffold2519-m.28364	10	9	yes	crTP	no	yes	predicted							CR1			FAST_1
scaffold2594-size2433|m.28940	scaffold2594-m.28940	7	4	yes	crTP	no	yes	predicted							CR1	CR2	RAP	FAST_1
scaffold1995-size2708|m.24069	scaffold1995-m.24069	7	3	yes	crTP	yes	yes	predicted							CR1	CR2	RAP	FAST_1
scaffold1617-size2925|m.20803	scaffold1617-m.20803	9	0	yes	crTP	no	yes	predicted							CR1	CR2	RAP	FAST_1
scaffold2454-size2480|m.27830	scaffold2454-m.27830	6	2	yes	crTP	?	crTP	predicted							CR1	CR2	RAP	FAST_1
scaffold13172-size1032|m.86253	scaffold13172-m.86253	2	1	yes		no	yes				mTP	mTP	mTP	mTP	CR1			_
scaffold1984-size2713|m.23977	scaffold1984-m.23977	10	0	yes		yes	yes				mTP	other	other	mTP	CR1	CR2	RAP	_
scaffold4903-size1884|m.44836	scaffold4903-m.44836	3	1	yes		yes	yes				mTP	other	mTP	mTP	CR1			FAST_1
scaffold9595-size1317|m.70427	scaffold9595-m.70427	3	1	yes		no	yes				mTP	other	mTP	mTP	CR1			_
scaffold1894-size2763|m.23187	scaffold1894-m.23187	12	3	yes		yes	yes				mTP	mTP	ER	mTP	CR1	CR2	RAP	FAST_1
scaffold12599-size1070|m.83933	scaffold12599-m.83933	8	2	yes		no	?	MS		yes								_
scaffold49408-size264|m.179643	scaffold49408-m.179643	1	1	yes		no	?											nd
scaffold50637-size256|m.182065	scaffold50637-m.182065	2	2	yes		no	?											nd
scaffold56103-size225|m.192420	scaffold56103-m.192420	1	1	yes		no	?											nd
scaffold57728-size216|m.195471	scaffold57728-m.195471	1	1	yes		no	?											nd
scaffold41798-size318|m.164794	scaffold41798-m.164794	2	2	yes		no	?											nd
scaffold39158-size341|m.159300	scaffold39158-m.159300	1	1	yes		?	?											nd
scaffold52535-size245|m.185732	scaffold52535-m.185732	1	1	yes		no	?											nd
scaffold63774-size184|m.206521	scaffold63774-m.206521	1	1	yes		no	?											nd
scaffold28135-size490|m.133870	scaffold28135-m.133870	3	3	yes		no	?											nd
scaffold11023-size1195|m.77087	scaffold11023-m.77087	8	6	yes		no	?									CR2		nd
scaffold6785-size1619|m.56127	scaffold6785-m.56127	7	4	yes		?	?									CR2	RAP	nd
scaffold6400-size1670|m.53930	scaffold6400-m.53930	6	3	yes		?	?									CR2	RAP	nd
scaffold6441-size1665|m.54157	scaffold6441-m.54157	4	3	yes		no	?								CR1			nd
scaffold35584-size378|m.151573	scaffold35584-m.151573	3	3	yes		no	?											nd
scaffold37526-size357|m.155777	scaffold37526-m.155777	3	3	yes		no	?											nd
scaffold38020-size352|m.156825	scaffold38020-m.156825	3	3	yes		no	?											nd
scaffold15954-size873|m.96864	scaffold15954-m.96864	3	2	yes		no	?								CR1			nd
scaffold28201-size489|m.134025	scaffold28201-m.134025	3	2	yes		no	?											nd
scaffold29229-size470|m.136578	scaffold29229-m.136578	3	2	yes		no	?											nd
scaffold31162-size438|m.141343	scaffold31162-m.141343	3	2	yes		no	?											nd
scaffold37008-size362|m.154634	scaffold37008-m.154634	3	2	yes		no	?											nd
scaffold33834-size400|m.147641	scaffold33834-m.147641	2	2	yes		no	?											nd
scaffold34662-size389|m.149512	scaffold34662-m.149512	2	2	yes		?	?											nd
scaffold37661-size356|m.156073	scaffold37661-m.156073	2	2	yes		no	?											nd
scaffold40496-size329|m.162096	scaffold40496-m.162096	2	2	yes		no	?											nd
scaffold40985-size325|m.163099	scaffold40985-m.163099	2	2	yes		no	?											nd
scaffold43003-size308|m.167212	scaffold43003-m.167212	2	2	yes		no	?											nd
scaffold43572-size304|m.168393	scaffold43572-m.168393	2	2	yes		no	?											nd
scaffold44689-size296|m.170597	scaffold44689-m.170597	2	2	yes		no	?											nd
scaffold11469-size1157|m.79100	scaffold11469-m.79100	5	1	yes		?	?											nd
scaffold11374-size1166|m.78672	scaffold11374-m.78672	4	1	yes		no	?									CR2	RAP	nd
scaffold21989-size638|m.116757	scaffold21989-m.116757	3	1	yes		no	?									CR2		nd
scaffold30239-size453|m.139144	scaffold30239-m.139144	3	1	yes		?	?											nd
scaffold16018-size869|m.97097	scaffold16018-m.97097	2	1	yes		?	?									CR2	RAP	nd
scaffold17554-size795|m.102529	scaffold17554-m.102529	2	1	yes		no	?									CR2	RAP	nd
scaffold27019-size512|m.130926	scaffold27019-m.130926	2	1	yes		no	?								CR1			nd
scaffold30207-size454|m.139068	scaffold30207-m.139068	2	1	yes		no	?											nd
scaffold45430-size290|m.172047	scaffold45430-m.172047	2	1	yes		no	?											nd
scaffold24496-size568|m.124002	scaffold24496-m.124002	1	1	yes		no	?								CR1			nd
scaffold34055-size397|m.148155	scaffold34055-m.148155	1	1	yes		no	?											nd
scaffold37072-size362|m.154772	scaffold37072-m.154772	1	1	yes		no	?											nd
scaffold38954-size343|m.158871	scaffold38954-m.158871	1	1	yes		no	?											nd
scaffold45236-size292|m.171664	scaffold45236-m.171664	1	1	yes		no	?											nd
scaffold45703-size288|m.172581	scaffold45703-m.172581	1	1	yes		no	?											nd
scaffold47403-size277|m.175841	scaffold47403-m.175841	1	1	yes		no	?											nd
scaffold47827-size274|m.176611	scaffold47827-m.176611	1	1	yes		no	?											nd
scaffold50374-size258|m.181559	scaffold50374-m.181559	1	1	yes		no	?											nd
scaffold50629-size256|m.182044	scaffold50629-m.182044	1	1	yes		no	?											nd
scaffold51340-size252|m.183475	scaffold51340-m.183475	1	1	yes		no	?											nd
scaffold51406-size252|m.183595	scaffold51406-m.183595	1	1	yes		no	?											nd
scaffold53446-size240|m.187485	scaffold53446-m.187485	1	1	yes		no	?											nd
scaffold54978-size232|m.190364	scaffold54978-m.190364	1	1	yes		no	?											nd
scaffold55675-size228|m.191640	scaffold55675-m.191640	1	1	yes		no	?											nd
scaffold56990-size220|m.194080	scaffold56990-m.194080	1	1	yes		no	?											nd
scaffold57146-size219|m.194377	scaffold57146-m.194377	1	1	yes		no	?											nd
scaffold57979-size215|m.195948	scaffold57979-m.195948	1	1	yes		no	?											nd
scaffold58776-size210|m.197440	scaffold58776-m.197440	1	1	yes		no	?											nd
scaffold59295-size207|m.198416	scaffold59295-m.198416	1	1	yes		no	?											nd
scaffold59812-size204|m.199376	scaffold59812-m.199376	1	1	yes		no	?											nd
scaffold60566-size200|m.200844	scaffold60566-m.200844	1	1	yes		no	?											nd
scaffold60941-size198|m.201523	scaffold60941-m.201523	1	1	yes		no	?											nd
scaffold61112-size197|m.201822	scaffold61112-m.201822	1	1	yes		no	?											nd
scaffold61559-size195|m.202643	scaffold61559-m.202643	1	1	yes		no	?											nd
scaffold61865-size194|m.203167	scaffold61865-m.203167	1	1	yes		no	?											nd
scaffold62287-size191|m.203915	scaffold62287-m.203915	1	1	yes		no	?											nd
scaffold62378-size191|m.204054	scaffold62378-m.204054	1	1	yes		no	?											nd
scaffold62993-size188|m.205181	scaffold62993-m.205181	1	1	yes		no	?											nd
scaffold63648-size185|m.206291	scaffold63648-m.206291	1	1	yes		no	?											nd
scaffold63775-size184|m.206523	scaffold63775-m.206523	1	1	yes		no	?											nd
scaffold64467-size181|m.207756	scaffold64467-m.207756	1	1	yes		no	?											nd
scaffold64956-size178|m.208594	scaffold64956-m.208594	1	1	yes		no	?											nd
scaffold66299-size172|m.210886	scaffold66299-m.210886	1	1	yes		no	?											nd
scaffold66654-size170|m.211501	scaffold66654-m.211501	1	1	yes		no	?											nd
scaffold68861-size160|m.215217	scaffold68861-m.215217	1	1	yes		no	?											nd
scaffold5490-size1800|m.48449	scaffold5490-m.48449	9	0	yes		no	?								CR1			nd
scaffold3075-size2284|m.32543	scaffold3075-m.32543	7	0	yes		no	?											nd
scaffold7701-size1515|m.61064	scaffold7701-m.61064	1	0		crTP	no	yes	MS	yes	yes					CR1			_
scaffold11914-size1122|m.81001	scaffold11914-m.81001	1	0		crTP	no	no	MS	yes						CR1			_
scaffold6448-size1664|m.54194	scaffold6448-m.54194	0	0			no	no	MS	yes						CR1			_
scaffold2514-size2457|m.28333	scaffold2514-m.28333	4	0		crTP	yes	yes	predicted							CR1	CR2	RAP	_
scaffold6531-size1653|m.54669	scaffold6531-m.54669	1	0		crTP	no	yes	predicted							CR1			_
scaffold4903-size1884|m.44837	scaffold4903-m.44837	2	0			yes	yes											nd
scaffold13110-size1037|m.85999	scaffold13110-m.85999	4	0			no	yes											nd
scaffold3555-size2150|m.35937	scaffold3555-m.35937	1	0			yes	yes											nd
scaffold1436-size3055|m.19120	scaffold1436-m.19120	0	0			yes	yes											nd
scaffold1517-size3004|m.19864	scaffold1517-m.19864	0	0			yes	yes											nd
scaffold7197-size1570|m.58361	scaffold7197-m.58361	0	0			yes	yes											nd
scaffold3943-size2064|m.38608	scaffold3943-m.38608	1	0			yes	yes										RAP	nd
scaffold3309-size2213|m.34199	scaffold3309-m.34199	0	0			yes	yes											nd
scaffold37137-size361|m.154905	scaffold37137-m.154905	1	0			no	yes											nd
scaffold26140-size531|m.128573	scaffold26140-m.128573	0	0			no	yes											nd
scaffold26403-size525|m.129267	scaffold26403-m.129267	0	0			no	yes								CR1			nd
scaffold28866-size477|m.135650	scaffold28866-m.135650	0	0			no	yes											nd
scaffold3284-size2221|m.34021	scaffold3284-m.34021	0	0			no	?											nd
scaffold30753-size445|m.140381	scaffold30753-m.140381	2	0			no	?											nd
scaffold31833-size428|m.142991	scaffold31833-m.142991	3	0			no	?											nd
scaffold3658-size2127|m.36688	scaffold3658-m.36688	3	0			?	?								CR1			nd
scaffold34675-size389|m.149554	scaffold34675-m.149554	2	0			no	?											nd
scaffold40988-size325|m.163106	scaffold40988-m.163106	2	0			no	?											nd
scaffold41507-size321|m.164186	scaffold41507-m.164186	2	0			no	?											nd
scaffold14183-size969|m.90239	scaffold14183-m.90239	1	0			?	?										RAP	nd
scaffold21766-size644|m.116073	scaffold21766-m.116073	1	0			no	?											nd
scaffold22754-size614|m.119022	scaffold22754-m.119022	1	0			no	?									CR2	RAP	nd
scaffold25559-size543|m.126968	scaffold25559-m.126968	1	0			no	?									CR2		nd
scaffold35196-size383|m.150715	scaffold35196-m.150715	1	0			no	?									CR2		nd
scaffold45250-size292|m.171700	scaffold45250-m.171700	1	0			no	?											nd
scaffold48180-size272|m.177309	scaffold48180-m.177309	1	0			no	?											nd
scaffold48610-size269|m.178156	scaffold48610-m.178156	1	0			no	?											nd
scaffold53304-size241|m.187204	scaffold53304-m.187204	1	0			no	?											nd
scaffold9511-size1324|m.70062	scaffold9511-m.70062	1	0			?	?										RAP	nd
scaffold19644-size714|m.109526	scaffold19644-m.109526	0	0			no	?											nd
scaffold21075-size665|m.113982	scaffold21075-m.113982	0	0			no	?											nd
scaffold21747-size645|m.116020	scaffold21747-m.116020	0	0			no	?											nd
scaffold22208-size630|m.117402	scaffold22208-m.117402	0	0			no	?									CR2	RAP	nd
scaffold30413-size450|m.139546	scaffold30413-m.139546	0	0			no	?								CR1			nd
scaffold3218-size2242|m.33571	scaffold3218-m.33571	0	0			no	?											nd
scaffold32718-size416|m.145074	scaffold32718-m.145074	0	0			no	?								CR1			nd
scaffold53498-size240|m.187580	scaffold53498-m.187580	0	0			no	?											nd
scaffold57490-size217|m.195013	scaffold57490-m.195013	0	0			no	?											nd

## Sheet: References
Grant CE, Bailey TL, Noble WS. 2011. FIMO: Scanning for occurrences of a given motif. Bioinformatics 27:1017–1018.
Armenteros JJA, Salvatore M, Emanuelsson O, Winther O, Von Heijne G, Elofsson A, Nielsen H. 2019. Detecting sequence signals in targeting peptides using deep learning. Life Sci Alliance 2:e201900429.
Boratyn GM, Schäffer AA, Agarwala R, Altschul SF, Lipman DJ, Madden TL. 2012. Domain enhanced lookup time accelerated BLAST. Biol Direct 7:12.
Emanuelsson O, Nielsen H, Brunak S, von Heijne G. 2000. Predicting subcellular localization of proteins based on their N-terminal amino acid sequence. J Mol Biol 300:1005–1016.
Horton P, Park KJ, Obayashi T, Fujita N, Harada H, Adams-Collier CJ, Nakai K. 2007. WoLF PSORT: Protein localization predictor. Nucleic Acids Res 35:585–587.
Singer A, Poschmann G, Mühlich C, Valadez-Cano C, Hänsch S, Hüren V, Rensing SA, Stühler K, Nowack ECM. 2017. Massive protein import into the early-evolutionary-stage photosynthetic organelle of the amoeba Paulinella chromatophora. Curr Biol 27:2763-2773.e5.
Small I, Peeters N, Legeai F, Lurin C. 2004. Predotar: A tool for rapidly screening proteomes for N-terminal targeting sequences. Proteomics 4:1581–1590.
